# Supplementary material for: Substrate-dependent gene regulation of self-assembled human MSC spheroids on chitosan membranes
Source: BMC Genomics. 2014 Jan 5;15(1):10. doi: 10.1186/1471-2164-15-10 (PMC4046657; doi:10.1186/1471-2164-15-10)
Supplement: Supplementary file 2 — Additional file 2: Cross-correlation analysis. The list of genes screened by the cross-correlation analysis as well as their expression ratios. (XLS 5 MB) [file 12864_2013_5655_MOESM2_ESM.xls]

## Sheet: 13817_up Intersection  CSF_down
# Notes : EL1 : 13817_up
#description: ( Source Experiment : MS101080
#Source Organism : Homo sapiens
#Source Technology : Agilent.TwoColor.28004)
# EL2 : CSF_down_Conserved_TargetScan list, percentile = 50.0 (Translated from miRNA)
#description: ( Source Experiment : miRNA
#Source Organism : Homo sapiens
#Source Technology : GeneSpring.BiologicalGenome.9606)
#EL1 ^ EL2
#
# Technology : Agilent.TwoColor.28004
# Owner : gxuser
# Created On : Thu Mar 08 15:28:34 CST 2012
ProbeName	miRNA ( CSF_down_Conserved_TargetScan list, percentile = 50.0 (Translated from miRNA) )	mirbase.accession ( CSF_down_Conserved_TargetScan list, percentile = 50.0 (Translated from miRNA) )	13817_252800415369_2_4.txt:cy5ByCy3Signal(normalized)	GeneSymbol	Description	EnsemblID	EntrezGeneID	GenbankAccession	GeneName	GenomicCoordinates	Go	RefSeqAccession	TIGRID	UniGeneID
A_23_P112554	hsa-let-7f|hsa-let-7a|hsa-miR-98	MIMAT0000067|MIMAT0000062|MIMAT0000096	1.16262	COL15A1	Homo sapiens collagen, type XV, alpha 1 (COL15A1), mRNA [NM_001855]	ENST00000375001	1306	NM_001855	collagen, type XV, alpha 1	chr9:101832765-101832824	GO:0005515|GO:0007275|GO:0005576|GO:0001525|GO:0007155|GO:0005582|GO:0030154|GO:0005604|GO:0005201	NM_001855		Hs.409034
A_23_P215787	hsa-miR-454|hsa-miR-20b|hsa-miR-20a|hsa-miR-299-5p	MIMAT0003885|MIMAT0001413|MIMAT0000075|MIMAT0002890	1.51409	HBP1	Homo sapiens HMG-box transcription factor 1 (HBP1), mRNA [NM_012257]	ENST00000417005	26959	NM_012257	HMG-box transcription factor 1	chr7:106842145-106842204	GO:0005515|GO:0030528|GO:0007050|GO:0005634|GO:0016055|GO:0003677|GO:0045449	NM_012257		Hs.162032
A_23_P37375	hsa-miR-20b|hsa-miR-20a	MIMAT0001413|MIMAT0000075	1.24022	RPS6KA5	Homo sapiens ribosomal protein S6 kinase, 90kDa, polypeptide 5 (RPS6KA5), transcript variant 1, mRNA [NM_004755]	ENST00000261991	9252	NM_004755	ribosomal protein S6 kinase, 90kDa, polypeptide 5	chr14:091338075-091338016	GO:0005515|GO:0006355|GO:0000287|GO:0016572|GO:0006950|GO:0005634|GO:0042221|GO:0005524|GO:0007243|GO:0009605|GO:0005737|GO:0000166|GO:0007173|GO:0004674|GO:0006508|GO:0008270|GO:0005654|GO:0016740|GO:0008237	NM_004755		Hs.510225
A_24_P122137	hsa-miR-20b|hsa-miR-20a	MIMAT0001413|MIMAT0000075	1.01946	LIF	Homo sapiens leukemia inhibitory factor (cholinergic differentiation factor) (LIF), mRNA [NM_002309]	ENST00000249075	3976	NM_002309	leukemia inhibitory factor (cholinergic differentiation factor)	chr22:030636772-030636713	GO:0005146|GO:0008284|GO:0007566|GO:0042517|GO:0060135|GO:0031100|GO:0050731|GO:0005576|GO:0045651|GO:0005125|GO:0005615|GO:0046888|GO:0048644|GO:0046697|GO:0048861|GO:0006955|GO:0033138|GO:0048666|GO:0045944|GO:0019827|GO:0043410|GO:0045835|GO:0008083	NM_002309		Hs.2250
A_24_P20630	hsa-miR-26b	MIMAT0000083	2.48647	LEF1	Homo sapiens lymphoid enhancer-binding factor 1 (LEF1), transcript variant 1, mRNA [NM_016269]	ENST00000265165	51176	NM_016269	lymphoid enhancer-binding factor 1	chr4:108968805-108968746	GO:0005515|GO:0014070|GO:0030111|GO:0003705|GO:0001756|GO:0016563|GO:0005634|GO:0030879|GO:0001837|GO:0030326|GO:0005737|GO:0045944|GO:0060021|GO:0042475|GO:0048468|GO:0007155|GO:0045449|GO:0005667|GO:0021542|GO:0001822|GO:0008301|GO:0005730|GO:0001890|GO:0000122|GO:0045843|GO:0043565|GO:0010226|GO:0003682|GO:0048341|GO:0043588	NM_016269		Hs.555947
A_24_P304154	hsa-miR-20b|hsa-miR-20a	MIMAT0001413|MIMAT0000075	1.04102	AMPD3	Homo sapiens adenosine monophosphate deaminase (isoform E) (AMPD3), transcript variant 3, mRNA [NM_001025390]	ENST00000431080	272	NM_001025390	adenosine monophosphate deaminase (isoform E)	chr11:010528563-010528622	GO:0003876|GO:0006196|GO:0009168|GO:0016787|GO:0006144|GO:0009117	NM_001025390		Hs.501890
A_23_P110253	hsa-miR-454|hsa-miR-218|hsa-miR-137	MIMAT0003885|MIMAT0000275|MIMAT0000429	1.9353	KIT	Homo sapiens v-kit Hardy-Zuckerman 4 feline sarcoma viral oncogene homolog (KIT), transcript variant 1, mRNA [NM_000222]	ENST00000412167	3815	NM_000222	v-kit Hardy-Zuckerman 4 feline sarcoma viral oncogene homolog	chr4:055606511-055606570	GO:0005515|GO:0048103|GO:0008284|GO:0005886|GO:0019221|GO:0007286|GO:0005634|GO:0007283|GO:0005615|GO:0035234|GO:0007243|GO:0043069|GO:0005737|GO:0046777|GO:0000166|GO:0043406|GO:0005020|GO:0031274|GO:0004872|GO:0035019|GO:0045747|GO:0030097|GO:0009314|GO:0002320|GO:0030335|GO:0001669|GO:0006687|GO:0005730|GO:0018108|GO:0005524|GO:0050673|GO:0010628|GO:0007165|GO:0002573|GO:0048070|GO:0008542|GO:…	NM_000222		Hs.479754
A_33_P3228305	hsa-miR-20b|hsa-miR-20a|hsa-miR-582-5p|hsa-miR-380	MIMAT0001413|MIMAT0000075|MIMAT0003247|MIMAT0000735	1.30944	ARHGAP26	Homo sapiens Rho GTPase activating protein 26 (ARHGAP26), transcript variant 1, mRNA [NM_015071]	ENST00000378004	23092	NM_015071	Rho GTPase activating protein 26	chr5:142608490-142608549	GO:0005622|GO:0005515|GO:0007165|GO:0005737|GO:0030054|GO:0030036|GO:0005575|GO:0005856|GO:0005925|GO:0005100|GO:0007399|GO:0005096	NM_015071		Hs.654668
A_33_P3421728	hsa-miR-137	MIMAT0000429	1.28721	DGKG	Homo sapiens diacylglycerol kinase, gamma 90kDa (DGKG), transcript variant 1, mRNA [NM_001346]	ENST00000265022	1608	NM_001346	diacylglycerol kinase, gamma 90kDa	chr3:185865094-185865035	GO:0007242|GO:0005737|GO:0016020|GO:0000166|GO:0048666|GO:0005509|GO:0004143|GO:0008270|GO:0005524|GO:0016740|GO:0007205	NM_001346		Hs.683449
A_24_P413126	hsa-miR-454|hsa-miR-32|hsa-miR-329|hsa-miR-582-5p	MIMAT0003885|MIMAT0000090|MIMAT0001629|MIMAT0003247	1.72284	PMEPA1	Homo sapiens prostate transmembrane protein, androgen induced 1 (PMEPA1), transcript variant 1, mRNA [NM_020182]	ENST00000265626	56937	NM_020182	prostate transmembrane protein, androgen induced 1	chr20:056223548-056223489	GO:0005515|GO:0003674|GO:0005886|GO:0050699|GO:0016021|GO:0030521	NM_020182		Hs.517155
A_23_P314755	hsa-miR-454|hsa-miR-20b|hsa-miR-20a|hsa-miR-380	MIMAT0003885|MIMAT0001413|MIMAT0000075|MIMAT0000735	1.36413	STC1	Homo sapiens stanniocalcin 1 (STC1), mRNA [NM_003155]	ENST00000290271	6781	NM_003155	stanniocalcin 1	chr8:023700177-023700118	GO:0005179|GO:0001503|GO:0007584|GO:0007267|GO:0006874|GO:0005576|GO:0005615|GO:0007166	NM_003155		Hs.25590
A_24_P125871	hsa-miR-889	MIMAT0004921	1.65679	RIPK4	Homo sapiens receptor-interacting serine-threonine kinase 4 (RIPK4), mRNA [NM_020639]	ENST00000352483	54101	NM_020639	receptor-interacting serine-threonine kinase 4	chr21:043159692-043159633	GO:0005737|GO:0016020|GO:0000166|GO:0004674|GO:0006468|GO:0004872|GO:0005524|GO:0016740|GO:0019898	NM_020639		Hs.517310
A_23_P118392	hsa-miR-454|hsa-miR-20b|hsa-miR-20a	MIMAT0003885|MIMAT0001413|MIMAT0000075	2.67605	RASD1	Homo sapiens RAS, dexamethasone-induced 1 (RASD1), mRNA [NM_016084]	ENST00000225688	51655	NM_016084	RAS, dexamethasone-induced 1	chr17:017397846-017397787	GO:0005515|GO:0048471|GO:0005886|GO:0007263|GO:0007264|GO:0003924|GO:0005625|GO:0005634|GO:0005525|GO:0005622|GO:0007165|GO:0005737|GO:0000166|GO:0007186|GO:0045892	NM_016084		Hs.25829
A_33_P3367201	hsa-miR-199a-3p	MIMAT0000232	0.916472	MMAB	Homo sapiens methylmalonic aciduria (cobalamin deficiency) cblB type (MMAB), nuclear gene encoding mitochondrial protein, mRNA [NM_052845]	ENST00000266839	326625	NM_052845	methylmalonic aciduria (cobalamin deficiency) cblB type	chr12:109991620-109991561	GO:0009236|GO:0005739|GO:0008817|GO:0000166|GO:0005524|GO:0016740	NM_052845		Hs.12106
A_24_P243749	hsa-miR-424	MIMAT0001341	1.19376	PDK4	Homo sapiens pyruvate dehydrogenase kinase, isozyme 4 (PDK4), mRNA [NM_002612]	ENST00000005178	5166	NM_002612	pyruvate dehydrogenase kinase, isozyme 4	chr7:095213366-095213307	GO:0005739|GO:0004740|GO:0007165|GO:0000166|GO:0005975|GO:0005759|GO:0018106|GO:0005743|GO:0006006|GO:0005524|GO:0000155|GO:0016740	NM_002612		Hs.8364
A_23_P145606	hsa-miR-454|hsa-miR-32|hsa-miR-20b|hsa-miR-20a	MIMAT0003885|MIMAT0000090|MIMAT0001413|MIMAT0000075	1.41917	CHRM2	Homo sapiens cholinergic receptor, muscarinic 2 (CHRM2), transcript variant 1, mRNA [NM_001006630]	ENST00000320658	1129	NM_001006630	cholinergic receptor, muscarinic 2	chr7:136700790-136700849	GO:0030054|GO:0005886|GO:0004930|GO:0008016|GO:0005624|GO:0006940|GO:0030425|GO:0032279|GO:0007399|GO:0004981|GO:0007165|GO:0032280|GO:0005887|GO:0045211|GO:0008144|GO:0007207|GO:0043025|GO:0043679|GO:0004872|GO:0007188	NM_001006630		Hs.535891
A_23_P26810	hsa-let-7f|hsa-let-7a|hsa-miR-98	MIMAT0000067|MIMAT0000062|MIMAT0000096	0.918051	TP53	Homo sapiens tumor protein p53 (TP53), transcript variant 1, mRNA [NM_000546]	ENST00000396473	7157	NM_000546	tumor protein p53	chr17:007572691-007572632	GO:0030308|GO:0003700|GO:0006983|GO:0009651|GO:0005657|GO:0009303|GO:0009792|GO:0030154|GO:0007406|GO:0034644|GO:0043525|GO:0044419|GO:0002360|GO:0002326|GO:0010332|GO:0000060|GO:0033077|GO:0046982|GO:0005507|GO:0007569|GO:0010843|GO:0007275|GO:0010552|GO:0000122|GO:0007417|GO:0001701|GO:0042771|GO:0006284|GO:0005654|GO:0008270|GO:0006289|GO:0019899|GO:0000739|GO:0008134|GO:0051276|GO:0007369|GO:…	NM_000546	NP1459124	Hs.654481
A_23_P120048	hsa-miR-10b|hsa-miR-32|hsa-miR-26b|hsa-miR-1185|hsa-miR-495	MIMAT0000254|MIMAT0000090|MIMAT0000083|MIMAT0005798|MIMAT0002817	1.02141	BAZ2B	Homo sapiens bromodomain adjacent to zinc finger domain, 2B (BAZ2B), mRNA [NM_013450]	ENST00000392783	29994	NM_013450	bromodomain adjacent to zinc finger domain, 2B	chr2:160175985-160175926	GO:0005515|GO:0008270|GO:0005634|GO:0003677|GO:0046872|GO:0045449	NM_013450		Hs.470369
A_23_P100141	hsa-miR-20b|hsa-miR-20a	MIMAT0001413|MIMAT0000075	0.936295	UNKL	Homo sapiens unkempt homolog (Drosophila)-like (UNKL), transcript variant 1, mRNA [NM_023076]	ENST00000402641	64718	NM_023076	unkempt homolog (Drosophila)-like	chr16:001415345-001415286	GO:0005515|GO:0008270|GO:0046872	NM_023076		Hs.643536
A_23_P383118	hsa-let-7f|hsa-let-7a|hsa-miR-98	MIMAT0000067|MIMAT0000062|MIMAT0000096	1.06756	ZSWIM5	Homo sapiens zinc finger, SWIM-type containing 5 (ZSWIM5), mRNA [NM_020883]	ENST00000359600	57643	NM_020883	zinc finger, SWIM-type containing 5	chr1:045482333-045482274	GO:0008270|GO:0046872	NM_020883		Hs.656613
A_24_P303145	hsa-miR-20b|hsa-miR-20a	MIMAT0001413|MIMAT0000075	1.59794	ANKH	Homo sapiens ankylosis, progressive homolog (mouse) (ANKH), mRNA [NM_054027]	ENST00000284268	56172	NM_054027	ankylosis, progressive homolog (mouse)	chr5:014705088-014705029	GO:0030500|GO:0001501|GO:0005887|GO:0019867|GO:0006810|GO:0006817|GO:0007626|GO:0005315|GO:0030504	NM_054027		Hs.156727
A_33_P3401156	hsa-miR-20b|hsa-miR-20a|hsa-miR-582-5p|hsa-miR-424	MIMAT0001413|MIMAT0000075|MIMAT0003247|MIMAT0001341	1.71412	ETV1	Homo sapiens ets variant 1 (ETV1), transcript variant 1, mRNA [NM_004956]	ENST00000399357	2115	NM_004956	ets variant 1	chr7:013933454-013933395	GO:0043565|GO:0006355|GO:0003700|GO:0006366|GO:0005634	NM_004956		Hs.22634
A_33_P3375934	hsa-miR-889|hsa-miR-26b	MIMAT0004921|MIMAT0000083	1.07423	NAMPT	Homo sapiens nicotinamide phosphoribosyltransferase (NAMPT), mRNA [NM_005746]	ENST00000222553	10135	NM_005746	nicotinamide phosphoribosyltransferase	chr7:105888852-105888793	GO:0007165|GO:0047280|GO:0008284|GO:0005737|GO:0016757|GO:0019674|GO:0007267|GO:0019363|GO:0005125|GO:0005829	NM_005746		Hs.489615
A_33_P3237150	hsa-miR-20b|hsa-miR-20a	MIMAT0001413|MIMAT0000075	1.51311	BMP2	Homo sapiens bone morphogenetic protein 2 (BMP2), mRNA [NM_001200]	ENST00000378827	650	NM_001200	bone morphogenetic protein 2	chr20:006760810-006760869	GO:0001658|GO:0016566|GO:0008285|GO:0051216|GO:0007267|GO:0046332|GO:0042698|GO:0009790|GO:0005615|GO:0042803|GO:0060317|GO:0005737|GO:0045941|GO:0006954|GO:0032582|GO:0045944|GO:0009887|GO:0042475|GO:0032526|GO:0030501|GO:0019904|GO:0031988|GO:0010862|GO:0005576|GO:0030509|GO:0035051|GO:0045786|GO:0005125|GO:0009612|GO:0045669|GO:0043234|GO:0048711|GO:0045165|GO:0008083|GO:0040007	NM_001200		Hs.73853
A_23_P109636	hsa-miR-454|hsa-miR-20b|hsa-miR-218|hsa-miR-20a|hsa-miR-424	MIMAT0003885|MIMAT0001413|MIMAT0000275|MIMAT0000075|MIMAT0001341	1.04919	LRIG1	Homo sapiens leucine-rich repeats and immunoglobulin-like domains 1 (LRIG1), mRNA [NM_015541]	ENST00000383702	26018	NM_015541	leucine-rich repeats and immunoglobulin-like domains 1	chr3:066429656-066429597	GO:0005515|GO:0016020|GO:0016021	NM_015541		Hs.518055
A_32_P78491	hsa-miR-20b|hsa-miR-20a|hsa-miR-582-5p|hsa-miR-424	MIMAT0001413|MIMAT0000075|MIMAT0003247|MIMAT0001341	1.85412	ETV1	Homo sapiens ets variant 1 (ETV1), transcript variant 1, mRNA [NM_004956]	ENST00000242066	2115	NM_004956	ets variant 1	chr7:013931096-013931037	GO:0043565|GO:0006355|GO:0003700|GO:0006366|GO:0005634	NM_004956		Hs.22634
A_23_P144476	hsa-miR-889|hsa-miR-590-5p	MIMAT0004921|MIMAT0003258	1.97936	SPRY1	Homo sapiens sprouty homolog 1, antagonist of FGF signaling (Drosophila) (SPRY1), transcript variant 2, mRNA [NM_199327]	ENST00000339241	10252	NM_199327	sprouty homolog 1, antagonist of FGF signaling (Drosophila)	chr4:124324494-124324553	GO:0005515|GO:0001657|GO:0005737|GO:0005886|GO:0043407|GO:0007275|GO:0009966|GO:0001759|GO:0030027|GO:0019898|GO:0005829	NM_199327	NP082859	Hs.436944
A_23_P118254	hsa-miR-20b|hsa-miR-20a	MIMAT0001413|MIMAT0000075	0.950104	FOXF1	Homo sapiens forkhead box F1 (FOXF1), mRNA [NM_001451]	ENST00000262426	2294	NM_001451	forkhead box F1	chr16:086547686-086547745	GO:0005515|GO:0005667|GO:0007368|GO:0003700|GO:0048286|GO:0016563|GO:0005634|GO:0048566|GO:0001701|GO:0045198|GO:0007224|GO:0043565|GO:0060461|GO:0060441|GO:0030198|GO:0060463|GO:0048617|GO:0060438|GO:0007498|GO:0045893|GO:0001570|GO:0051145	NM_001451		Hs.155591
A_23_P215566	hsa-miR-656|hsa-miR-137	MIMAT0003332|MIMAT0000429	1.77714	AHR	Homo sapiens aryl hydrocarbon receptor (AHR), mRNA [NM_001621]	ENST00000401808	196	NM_001621	aryl hydrocarbon receptor	chr7:017384999-017385058	GO:0003700|GO:0006366|GO:0045899|GO:0051879|GO:0006950|GO:0006915|GO:0005634|GO:0007165|GO:0005737|GO:0007049|GO:0004879|GO:0009410|GO:0045893|GO:0008134	NM_001621		Hs.171189
A_33_P3216319	hsa-miR-454|hsa-miR-495	MIMAT0003885|MIMAT0002817	1.12624	ZCCHC14	Homo sapiens zinc finger, CCHC domain containing 14 (ZCCHC14), mRNA [NM_015144]	ENST00000268616	23174	NM_015144	zinc finger, CCHC domain containing 14	chr16:087441344-087441285	GO:0005515|GO:0007154|GO:0008270|GO:0035091|GO:0003676|GO:0046872	NM_015144		Hs.156231
A_33_P3397763	hsa-let-7f|hsa-let-7a|hsa-miR-98	MIMAT0000067|MIMAT0000062|MIMAT0000096	1.16798	TNFSF9	Homo sapiens tumor necrosis factor (ligand) superfamily, member 9 (TNFSF9), mRNA [NM_003811]	ENST00000245817	8744	NM_003811	tumor necrosis factor (ligand) superfamily, member 9	chr19:006535866-006535925	GO:0007165|GO:0005164|GO:0006955|GO:0016020|GO:0008283|GO:0007267|GO:0006915|GO:0016021|GO:0005615|GO:0005125	NM_003811		Hs.1524
A_23_P415401	hsa-let-7f|hsa-miR-218|hsa-let-7a|hsa-miR-98	MIMAT0000067|MIMAT0000275|MIMAT0000062|MIMAT0000096	1.77638	KLF9	Homo sapiens Kruppel-like factor 9 (KLF9), mRNA [NM_001206]	ENST00000377126	687	NM_001206	Kruppel-like factor 9	chr9:072999896-072999837	GO:0005622|GO:0050847|GO:0003700|GO:0006357|GO:0007566|GO:0008270|GO:0005634|GO:0046872|GO:0045449	NM_001206		Hs.150557
A_24_P241815	hsa-miR-656	MIMAT0003332	1.05825	JUNB	Homo sapiens jun B proto-oncogene (JUNB), mRNA [NM_002229]	ENST00000302754	3726	NM_002229	jun B proto-oncogene	chr19:012902998-012903057	GO:0046022|GO:0014070|GO:0003700|GO:0003702|GO:0045597|GO:0043434|GO:0005634|GO:0051591|GO:0032870|GO:0046697|GO:0003690|GO:0051726|GO:0046983|GO:0009416|GO:0034097|GO:0000785|GO:0051412|GO:0006357|GO:0009987|GO:0003714|GO:0042493|GO:0003713|GO:0060136|GO:0005730|GO:0001892|GO:0001829|GO:0009612|GO:0043565|GO:0032570|GO:0001570	NM_002229		Hs.25292
A_33_P3268838	hsa-miR-454|hsa-let-7f|hsa-let-7a|hsa-miR-582-5p|hsa-miR-98	MIMAT0003885|MIMAT0000067|MIMAT0000062|MIMAT0003247|MIMAT0000096	1.54818	CPEB1	Homo sapiens cytoplasmic polyadenylation element binding protein 1 (CPEB1), transcript variant 1, mRNA [NM_030594]	ENST00000398592	64506	NM_030594	cytoplasmic polyadenylation element binding protein 1	chr15:082827696-082827637	GO:0006397|GO:0005737|GO:0030054|GO:0005886|GO:0000932|GO:0045211|GO:0003723|GO:0045202|GO:0014069|GO:0042995|GO:0030425|GO:0006417	NM_030594		Hs.547988
A_23_P23947	hsa-miR-20b|hsa-miR-20a|hsa-miR-299-5p	MIMAT0001413|MIMAT0000075|MIMAT0002890	1.81587	MAP3K8	Homo sapiens mitogen-activated protein kinase kinase kinase 8 (MAP3K8), mRNA [NM_005204]	ENST00000263056	1326	NM_005204	mitogen-activated protein kinase kinase kinase 8	chr10:030749980-030750039	GO:0005515|GO:0007165|GO:0007049|GO:0005737|GO:0000287|GO:0000166|GO:0004674|GO:0006468|GO:0005524|GO:0004709|GO:0016740|GO:0005829	NM_005204		Hs.432453
A_23_P214080	hsa-miR-199a-3p	MIMAT0000232	1.43241	EGR1	Homo sapiens early growth response 1 (EGR1), mRNA [NM_001964]	ENST00000239938	1958	NM_001964	early growth response 1	chr5:137804891-137804950	GO:0006355|GO:0003700|GO:0016563|GO:0005634|GO:0000122|GO:0046872|GO:0005622|GO:0043565|GO:0051789|GO:0003690|GO:0045941|GO:0030217|GO:0045944|GO:0048169|GO:0007611|GO:0008270	NM_001964		Hs.326035
A_23_P423237	hsa-miR-137	MIMAT0000429	1.08876	SGCG	Homo sapiens sarcoglycan, gamma (35kDa dystrophin-associated glycoprotein) (SGCG), mRNA [NM_000231]	ENST00000218867	6445	NM_000231	sarcoglycan, gamma (35kDa dystrophin-associated glycoprotein)	chr13:023898815-023898874	GO:0005515|GO:0005737|GO:0007517|GO:0005886|GO:0016012|GO:0007010|GO:0016021|GO:0005856	NM_000231		Hs.37167
A_23_P206280	hsa-miR-889|hsa-miR-582-5p	MIMAT0004921|MIMAT0003247	1.29302	GPR56	Homo sapiens G protein-coupled receptor 56 (GPR56), transcript variant 3, mRNA [NM_201525]	ENST00000456916	9289	NM_201525	G protein-coupled receptor 56	chr16:057698776-057698835	GO:0005515|GO:0005886|GO:0007420|GO:0007218|GO:0005887|GO:0004930|GO:0007267|GO:0007155	NM_201525		Hs.513633
A_23_P214876	hsa-miR-454|hsa-miR-10b|hsa-miR-26b|hsa-miR-424	MIMAT0003885|MIMAT0000254|MIMAT0000083|MIMAT0001341	1.33675	JARID2	Homo sapiens jumonji, AT rich interactive domain 2 (JARID2), mRNA [NM_004973]	ENST00000341776	3720	NM_004973	jumonji, AT rich interactive domain 2	chr6:015521805-015521864	GO:0005515|GO:0016564|GO:0008285|GO:0005634|GO:0007275|GO:0048538|GO:0000122|GO:0007417|GO:0048536|GO:0003677|GO:0001889|GO:0005622|GO:0045449	NM_004973		Hs.630189
A_23_P259251	hsa-miR-32	MIMAT0000090	1.04159	KCND2	Homo sapiens potassium voltage-gated channel, Shal-related subfamily, member 2 (KCND2), mRNA [NM_012281]	ENST00000331113	3751	NM_012281	potassium voltage-gated channel, Shal-related subfamily, member 2	chr7:120390151-120390210	GO:0005515|GO:0005250|GO:0005244|GO:0046982|GO:0005886|GO:0009986|GO:0007268|GO:0014069|GO:0042995|GO:0030955|GO:0055085|GO:0051291|GO:0046872|GO:0043197|GO:0005249|GO:0008076|GO:0043025|GO:0008270|GO:0016021|GO:0001508|GO:0019717|GO:0006813|GO:0006811	NM_012281		Hs.654739
A_23_P161399	hsa-miR-26b	MIMAT0000083	1.13635	MXI1	Homo sapiens MAX interactor 1 (MXI1), transcript variant 2, mRNA [NM_130439]	ENST00000239007	4601	NM_130439	MAX interactor 1	chr10:112045945-112046001	GO:0008285|GO:0003714|GO:0030528|GO:0042994|GO:0005634|GO:0003677|GO:0045449	NM_130439		Hs.501023
A_33_P3267186	hsa-miR-582-5p	MIMAT0003247	1.26005	ATP2B1	Homo sapiens ATPase, Ca++ transporting, plasma membrane 1 (ATP2B1), transcript variant 2, mRNA [NM_001682]	ENST00000393164	490	NM_001682	ATPase, Ca++ transporting, plasma membrane 1	chr12:089993004-089992945	GO:0005516|GO:0000287|GO:0005886|GO:0005509|GO:0005524|GO:0005388|GO:0006754|GO:0000166|GO:0016787|GO:0005887|GO:0008152|GO:0016820|GO:0006816|GO:0006812	NM_001682		Hs.506276
A_24_P787947	hsa-let-7f|hsa-miR-20b|hsa-miR-20a|hsa-let-7a|hsa-miR-495|hsa-miR-98|hsa-miR-656	MIMAT0000067|MIMAT0001413|MIMAT0000075|MIMAT0000062|MIMAT0002817|MIMAT0000096|MIMAT0003332	1.44504	YPEL2	Homo sapiens yippee-like 2 (Drosophila) (YPEL2), mRNA [NM_001005404]	ENST00000312655	388403	NM_001005404	yippee-like 2 (Drosophila)	chr17:057478707-057478766	GO:0005730|GO:0005634	NM_001005404		Hs.463613
A_23_P105545	hsa-miR-424	MIMAT0001341	0.870198	VAMP1	Homo sapiens vesicle-associated membrane protein 1 (synaptobrevin 1) (VAMP1), transcript variant 3, mRNA [NM_016830]	ENST00000355479	6843	NM_016830	vesicle-associated membrane protein 1 (synaptobrevin 1)	chr12:006575075-006575016	GO:0005739|GO:0005515|GO:0030054|GO:0016020|GO:0005887|GO:0045202|GO:0005741|GO:0031410|GO:0019717|GO:0016192	NM_016830		Hs.20021
A_23_P300033	hsa-miR-454|hsa-miR-20b|hsa-miR-218|hsa-miR-20a|hsa-miR-199a-3p|hsa-miR-137	MIMAT0003885|MIMAT0001413|MIMAT0000275|MIMAT0000075|MIMAT0000232|MIMAT0000429	1.70444	PDGFRA	Homo sapiens platelet-derived growth factor receptor, alpha polypeptide (PDGFRA), mRNA [NM_006206]	ENST00000257290	5156	NM_006206	platelet-derived growth factor receptor, alpha polypeptide	chr4:055163989-055164048	GO:0005018|GO:0005886|GO:0030324|GO:0048705|GO:0048146|GO:0042803|GO:0030539|GO:0046777|GO:0010035|GO:0000166|GO:0030198|GO:0060021|GO:0042475|GO:0005021|GO:0004872|GO:0009725|GO:0034097|GO:0032355|GO:0001775|GO:0048010|GO:0048839|GO:0030335|GO:0046982|GO:0048407|GO:0045740|GO:0018108|GO:0005161|GO:0005524|GO:0001701|GO:0042063|GO:0060325|GO:0005887|GO:0055093|GO:0042060|GO:0048008|GO:0016740	NM_006206		Hs.74615
A_23_P383009	hsa-miR-454|hsa-miR-137	MIMAT0003885|MIMAT0000429	1.41023	IGFBP5	Homo sapiens insulin-like growth factor binding protein 5 (IGFBP5), mRNA [NM_000599]	ENST00000233813	3488	NM_000599	insulin-like growth factor binding protein 5	chr2:217537226-217537167	GO:0048630|GO:0017148|GO:0007242|GO:0043569|GO:0031994|GO:0048662|GO:0005576|GO:0001558|GO:0016942|GO:0014912|GO:0001649	NM_000599		Hs.607212
A_24_P636882	hsa-miR-20b|hsa-miR-20a	MIMAT0001413|MIMAT0000075	1.52983	STK17B	Homo sapiens serine/threonine kinase 17b (STK17B), mRNA [NM_004226]	ENST00000263955	9262	NM_004226	serine/threonine kinase 17b	chr2:196998732-196998674	GO:0005515|GO:0000166|GO:0004674|GO:0006915|GO:0006468|GO:0005634|GO:0006917|GO:0015629|GO:0005524|GO:0016740|GO:0007243	NM_004226		Hs.88297
A_32_P226186	hsa-miR-10b|hsa-miR-424	MIMAT0000254|MIMAT0001341	1.36057	KIAA1549	Homo sapiens KIAA1549 (KIAA1549), transcript variant 2, mRNA [NM_001164665]	ENST00000242365	57670	NM_001164665	KIAA1549	chr7:138516363-138516304	GO:0016020|GO:0016021	NM_001164665		Hs.605380
A_23_P42096	hsa-miR-199a-3p	MIMAT0000232	1.0164	MAP3K4	Homo sapiens mitogen-activated protein kinase kinase kinase 4 (MAP3K4), transcript variant 1, mRNA [NM_005922]	ENST00000392140	4216	NM_005922	mitogen-activated protein kinase kinase kinase 4	chr6:161536231-161536290	GO:0000186|GO:0000287|GO:0000166|GO:0004674|GO:0007254|GO:0006950|GO:0005524|GO:0004709|GO:0016740	NM_005922		Hs.390428
A_23_P28598	hsa-miR-199a-3p	MIMAT0000232	1.07124	DLX2	Homo sapiens distal-less homeobox 2 (DLX2), mRNA [NM_004405]	ENST00000234198	1746	NM_004405	distal-less homeobox 2	chr2:172964421-172964362	GO:0005515|GO:0003727|GO:0006355|GO:0003700|GO:0051216|GO:0021879|GO:0048706|GO:0005634|GO:0007275|GO:0009954|GO:0000122|GO:0048701|GO:0030154|GO:0043565|GO:0021766|GO:0021772|GO:0007420|GO:0045944|GO:0003682|GO:0048715|GO:0042475|GO:0048755|GO:0021893|GO:0021882	NM_004405		Hs.419
A_33_P3242623	hsa-miR-32|hsa-miR-26b|hsa-miR-380|hsa-miR-199a-3p	MIMAT0000090|MIMAT0000083|MIMAT0000735|MIMAT0000232	1.7438	SLC7A11	Homo sapiens solute carrier family 7, (cationic amino acid transporter, y+ system) member 11 (SLC7A11), mRNA [NM_014331]		23657	NM_014331	solute carrier family 7, (cationic amino acid transporter, y+ system) member 11	chr4:139085492-139085433	GO:0015327|GO:0015171|GO:0005886|GO:0006865|GO:0009636|GO:0016021	NM_014331		Hs.390594
A_23_P253446	hsa-miR-454|hsa-miR-32	MIMAT0003885|MIMAT0000090	1.28278	GAP43	Homo sapiens growth associated protein 43 (GAP43), transcript variant 2, mRNA [NM_002045]	ENST00000393780	2596	NM_002045	growth associated protein 43	chr3:115439985-115440044	GO:0005516|GO:0030054|GO:0005886|GO:0009611|GO:0045202|GO:0007275|GO:0042995|GO:0040008|GO:0030154|GO:0007205|GO:0007399	NM_002045		Hs.134974
A_33_P3325110	hsa-let-7f|hsa-let-7a|hsa-miR-495|hsa-miR-98	MIMAT0000067|MIMAT0000062|MIMAT0002817|MIMAT0000096	1.09836	SOX13	Homo sapiens SRY (sex determining region Y)-box 13 (SOX13), mRNA [NM_005686]	ENST00000367203	9580	NM_005686	SRY (sex determining region Y)-box 13	chr1:204086258-204086317	GO:0043565|GO:0003700|GO:0005634|GO:0009653|GO:0045449	NM_005686		Hs.201671
A_23_P255104	hsa-miR-32	MIMAT0000090	1.06952	LHFPL2	Homo sapiens lipoma HMGIC fusion partner-like 2 (LHFPL2), mRNA [NM_005779]	ENST00000380345	10184	NM_005779	lipoma HMGIC fusion partner-like 2	chr5:077781354-077781295	GO:0016020|GO:0016021	NM_005779		Hs.79299
A_33_P3212092	hsa-miR-424|hsa-miR-590-5p	MIMAT0001341|MIMAT0003258	0.997111	PDCD4	Homo sapiens programmed cell death 4 (neoplastic transformation inhibitor) (PDCD4), transcript variant 2, mRNA [NM_145341]	ENST00000393104	27250	NM_145341	programmed cell death 4 (neoplastic transformation inhibitor)	chr10:112659602-112659661	GO:0005515|GO:0005737|GO:0007569|GO:0003723|GO:0016481|GO:0006915|GO:0005634|GO:0045786|GO:0043508|GO:0005829	NM_145341		Hs.711490
A_24_P250922	hsa-miR-26b	MIMAT0000083	2.20308	PTGS2	Homo sapiens prostaglandin-endoperoxide synthase 2 (prostaglandin G/H synthase and cyclooxygenase) (PTGS2), mRNA [NM_000963]	ENST00000367468	5743	NM_000963	prostaglandin-endoperoxide synthase 2 (prostaglandin G/H synthase and cyclooxygenase)	chr1:186641528-186641469	GO:0005515|GO:0014070|GO:0042640|GO:0010042|GO:0004601|GO:0032496|GO:0007613|GO:0051926|GO:0006979|GO:0032355|GO:0005792|GO:0007566|GO:0051968|GO:0010243|GO:0051384|GO:0043234|GO:0032227|GO:0016491|GO:0005788|GO:0055114|GO:0019898|GO:0020037|GO:0008285|GO:0005783|GO:0006928|GO:0005634|GO:0033280|GO:0030282|GO:0046872|GO:0008289|GO:0046697|GO:0005737|GO:0031915|GO:0045907|GO:0045987|GO:0051726|GO:…	NM_000963		Hs.196384
A_23_P53126	hsa-miR-32|hsa-miR-329	MIMAT0000090|MIMAT0001629	1.32115	LMO2	Homo sapiens LIM domain only 2 (rhombotin-like 1) (LMO2), transcript variant 1, mRNA [NM_005574]	ENST00000456680	4005	NM_005574	LIM domain only 2 (rhombotin-like 1)	chr11:033880302-033880243	GO:0005515|GO:0043234|GO:0001568|GO:0045647|GO:0008270|GO:0007275|GO:0005634|GO:0035162|GO:0003677|GO:0046872	NM_005574	NP1200300	Hs.34560
A_23_P116512	hsa-miR-26b	MIMAT0000083	1.34651	PRR5L	Homo sapiens proline rich 5 like (PRR5L), transcript variant 2, mRNA [NM_024841]	ENST00000378867	79899	NM_024841	proline rich 5 like	chr11:036486438-036486497		NM_024841		Hs.19987
A_23_P216812	hsa-miR-582-5p	MIMAT0003247	1.51295	CDKN2B	Homo sapiens cyclin-dependent kinase inhibitor 2B (p15, inhibits CDK4) (CDKN2B), transcript variant 1, mRNA [NM_004936]	ENST00000380142	1030	NM_004936	cyclin-dependent kinase inhibitor 2B (p15, inhibits CDK4)	chr9:022009038-022008979	GO:0031670|GO:0005515|GO:0014070|GO:0019901|GO:0031575|GO:0050680|GO:0000079|GO:0042326|GO:0005737|GO:0007049|GO:0030858|GO:0000086|GO:0031668|GO:0004861|GO:0007050|GO:0034097|GO:0030511	NM_004936		Hs.72901
A_33_P3276713	hsa-miR-582-5p|hsa-miR-495	MIMAT0003247|MIMAT0002817	1.07311	HGF	Homo sapiens hepatocyte growth factor (hepapoietin A; scatter factor) (HGF), transcript variant 2, mRNA [NM_001010931]	ENST00000354224	3082	NM_001010931	hepatocyte growth factor (hepapoietin A; scatter factor)	chr7:081374408-081374349	GO:0005515|GO:0048012|GO:0046982|GO:0004252|GO:0005576|GO:0006916|GO:0001837|GO:0003824|GO:0001889|GO:0000187|GO:0000902|GO:0007067|GO:0060665|GO:0006508|GO:0031093|GO:0051450|GO:0008083	NM_001010931		Hs.396530
A_33_P3316928	hsa-miR-590-5p|hsa-miR-369-3p	MIMAT0003258|MIMAT0000721	1.07208	PELI1	Homo sapiens pellino homolog 1 (Drosophila) (PELI1), mRNA [NM_020651]	ENST00000358912	57162	NM_020651	pellino homolog 1 (Drosophila)	chr2:064320119-064320060		NM_020651		Hs.719982
A_33_P3352877	hsa-miR-454|hsa-miR-20b|hsa-miR-20a|hsa-miR-590-5p	MIMAT0003885|MIMAT0001413|MIMAT0000075|MIMAT0003258	1.02533	SPG20	Homo sapiens spastic paraplegia 20 (Troyer syndrome) (SPG20), transcript variant 1, mRNA [NM_015087]	ENST00000423217	23111	NM_015087	spastic paraplegia 20 (Troyer syndrome)	chr13:036875912-036875853	GO:0008219	NM_015087		Hs.440414
A_24_P911676	hsa-miR-454|hsa-miR-32|hsa-miR-20b|hsa-miR-20a|hsa-miR-299-5p|hsa-miR-369-3p	MIMAT0003885|MIMAT0000090|MIMAT0001413|MIMAT0000075|MIMAT0002890|MIMAT0000721	1.64324	SOX4	Homo sapiens SRY (sex determining region Y)-box 4 (SOX4), mRNA [NM_003107]	ENST00000244745	6659	NM_003107	SRY (sex determining region Y)-box 4	chr6:021598001-021598060	GO:0005515|GO:0008284|GO:0043066|GO:0003700|GO:0043065|GO:0050821|GO:0030177|GO:0005634|GO:0007507|GO:0005737|GO:0030217|GO:0031017|GO:0002328|GO:0045893|GO:0060070	NM_003107		Hs.643910
A_23_P126248	hsa-miR-10b	MIMAT0000254	1.64728	RNF186	Homo sapiens ring finger protein 186 (RNF186), mRNA [NM_019062]	ENST00000375121	54546	NM_019062	ring finger protein 186	chr1:020140713-020140654	GO:0005515|GO:0016020|GO:0008270|GO:0016021|GO:0046872	NM_019062		Hs.124835
A_23_P81399	hsa-miR-20b|hsa-miR-20a	MIMAT0001413|MIMAT0000075	1.48512	SQSTM1	Homo sapiens sequestosome 1 (SQSTM1), transcript variant 1, mRNA [NM_003900]	ENST00000402874	8878	NM_003900	sequestosome 1	chr5:179263709-179263768	GO:0005515|GO:0043130|GO:0030971|GO:0008624|GO:0006511|GO:0007242|GO:0005770|GO:0006950|GO:0006915|GO:0005634|GO:0006916|GO:0046872|GO:0030154|GO:0005829|GO:0005737|GO:0006955|GO:0008104|GO:0045944|GO:0016197|GO:0005080|GO:0008270|GO:0005654|GO:0043122|GO:0042169	NM_003900		Hs.437277
A_23_P53390	hsa-miR-889	MIMAT0004921	1.22639	PTPRB	Homo sapiens protein tyrosine phosphatase, receptor type, B (PTPRB), transcript variant 2, mRNA [NM_002837]	ENST00000334414	5787	NM_002837	protein tyrosine phosphatase, receptor type, B		GO:0005515|GO:0006470|GO:0016787|GO:0016020|GO:0005887|GO:0005001	NM_002837		Hs.434375
A_23_P1691	hsa-miR-32	MIMAT0000090	1.86476	MMP1	Homo sapiens matrix metallopeptidase 1 (interstitial collagenase) (MMP1), transcript variant 1, mRNA [NM_002421]	ENST00000315274	4312	NM_002421	matrix metallopeptidase 1 (interstitial collagenase)	chr11:102660756-102660697	GO:0044419|GO:0030574|GO:0008152|GO:0005509|GO:0006508|GO:0005578|GO:0008270|GO:0008233|GO:0005576|GO:0004222	NM_002421		Hs.83169
A_23_P37410	hsa-let-7f|hsa-let-7a|hsa-miR-98	MIMAT0000067|MIMAT0000062|MIMAT0000096	2.42147	CYP19A1	Homo sapiens cytochrome P450, family 19, subfamily A, polypeptide 1 (CYP19A1), transcript variant 2, mRNA [NM_031226]	ENST00000260433	1588	NM_031226	cytochrome P450, family 19, subfamily A, polypeptide 1	chr15:051502108-051502049	GO:0006694|GO:0070330|GO:0019825|GO:0016020|GO:0005783|GO:0009055|GO:0005624|GO:0046872|GO:0055114|GO:0020037|GO:0019898	NM_031226		Hs.260074
A_23_P52207	hsa-miR-20b|hsa-miR-20a	MIMAT0001413|MIMAT0000075	1.52811	BAMBI	Homo sapiens BMP and activin membrane-bound inhibitor homolog (Xenopus laevis) (BAMBI), mRNA [NM_012342]	ENST00000375533	25805	NM_012342	BMP and activin membrane-bound inhibitor homolog (Xenopus laevis)	chr10:028971551-028971610	GO:0005737|GO:0016020|GO:0007179|GO:0016021	NM_012342		Hs.533336
A_23_P360754	hsa-miR-329	MIMAT0001629	1.05046	ADAMTS4	Homo sapiens ADAM metallopeptidase with thrombospondin type 1 motif, 4 (ADAMTS4), mRNA [NM_005099]	ENST00000367996	9507	NM_005099	ADAM metallopeptidase with thrombospondin type 1 motif, 4	chr1:161159705-161159646	GO:0001501|GO:0006508|GO:0005578|GO:0008270|GO:0008233|GO:0005576|GO:0004222|GO:0002020|GO:0005615|GO:0046872	NM_005099		Hs.211604
A_23_P46936	hsa-miR-20b|hsa-miR-20a	MIMAT0001413|MIMAT0000075	4.46322	EGR2	Homo sapiens early growth response 2 (EGR2), transcript variant 1, mRNA [NM_000399]	ENST00000411732	1959	NM_000399	early growth response 2	chr10:064571909-064571850	GO:0005515|GO:0032868|GO:0006355|GO:0003700|GO:0042552|GO:0021569|GO:0005634|GO:0046872|GO:0021666|GO:0005622|GO:0014037|GO:0008045|GO:0030278|GO:0021660|GO:0048168|GO:0045944|GO:0035284|GO:0007611|GO:0007622|GO:0008270|GO:0021612	NM_000399	NP650156	Hs.1395
A_33_P3246448	hsa-miR-26b	MIMAT0000083	2.46848	KCNE4	Homo sapiens potassium voltage-gated channel, Isk-related family, member 4 (KCNE4), mRNA [NM_080671]	ENST00000281830	23704	NM_080671	potassium voltage-gated channel, Isk-related family, member 4	chr2:223920197-223920256	GO:0005244|GO:0016020|GO:0005249|GO:0030955|GO:0016021|GO:0006813|GO:0006811	NM_080671		Hs.348522
A_24_P22079	hsa-miR-582-5p|hsa-miR-424|hsa-miR-369-3p	MIMAT0003247|MIMAT0001341|MIMAT0000721	1.11707	FOXO1	Homo sapiens forkhead box O1 (FOXO1), mRNA [NM_002015]	ENST00000379561	2308	NM_002015	forkhead box O1	chr13:041130768-041130709	GO:0005515|GO:0008286|GO:0006355|GO:0001568|GO:0003700|GO:0016563|GO:0005634|GO:0006916|GO:0005829|GO:0043565|GO:0005737|GO:0045941|GO:0045944|GO:0042127|GO:0005654	NM_002015		Hs.370666
A_33_P3309075	hsa-miR-454|hsa-miR-32|hsa-miR-656	MIMAT0003885|MIMAT0000090|MIMAT0003332	1.3226	TBC1D8	Homo sapiens TBC1 domain family, member 8 (with GRAM domain) (TBC1D8), mRNA [NM_001102426]	ENST00000409318	11138	NM_001102426	TBC1 domain family, member 8 (with GRAM domain)	chr2:101624138-101624079	GO:0005622|GO:0032313|GO:0008284|GO:0016020|GO:0008015|GO:0005097|GO:0005096	NM_001102426		Hs.442657
A_23_P102391	hsa-miR-20b|hsa-miR-20a	MIMAT0001413|MIMAT0000075	1.51514	SLC40A1	Homo sapiens solute carrier family 40 (iron-regulated transporter), member 1 (SLC40A1), mRNA [NM_014585]	ENST00000261024	30061	NM_014585	solute carrier family 40 (iron-regulated transporter), member 1	chr2:190425809-190425750	GO:0006879|GO:0005737|GO:0005886|GO:0005506|GO:0005887|GO:0005381|GO:0006826|GO:0009653|GO:0008021|GO:0006811	NM_014585		Hs.643005
A_23_P82775	hsa-miR-329	MIMAT0001629	1.09055	SOX17	Homo sapiens SRY (sex determining region Y)-box 17 (SOX17), mRNA [NM_022454]	ENST00000297316	64321	NM_022454	SRY (sex determining region Y)-box 17	chr8:055372791-055372850	GO:0031648|GO:0008013|GO:0050821|GO:0030178|GO:0005634|GO:0001525|GO:0003677|GO:0001570|GO:0045449|GO:0008134	NM_022454		Hs.98367
A_33_P3367899	hsa-miR-337-3p	MIMAT0000754	1.49632	FRAT1	Homo sapiens frequently rearranged in advanced T-cell lymphomas (FRAT1), mRNA [NM_005479]		10023	NM_005479	frequently rearranged in advanced T-cell lymphomas	chr10:099081604-099081663	GO:0005737|GO:0000578|GO:0016055	NM_005479		Hs.126057
A_23_P138435	hsa-miR-218	MIMAT0000275	1.18615	ZMIZ1	Homo sapiens zinc finger, MIZ-type containing 1 (ZMIZ1), mRNA [NM_020338]	ENST00000334512	57178	NM_020338	zinc finger, MIZ-type containing 1	chr10:081076036-081076095	GO:0005515|GO:0007569|GO:0048844|GO:0005634|GO:0048146|GO:0001701|GO:0046872|GO:0007296|GO:0003007|GO:0005737|GO:0048589|GO:0016607|GO:0045944|GO:0008270|GO:0001570|GO:0045449	NM_020338		Hs.193118
A_24_P759477	hsa-let-7f|hsa-miR-10b|hsa-miR-26b|hsa-miR-20b|hsa-let-7a|hsa-miR-20a|hsa-miR-98|hsa-miR-582-5p|hsa-miR-656|hsa-miR-199a-3p|hsa-miR-590-5p|hsa-miR-454|hsa-miR-889	MIMAT0000067|MIMAT0000254|MIMAT0000083|MIMAT0001413|MIMAT0000062|MIMAT0000075|MIMAT0000096|MIMAT0003247|MIMAT0003332|MIMAT0000232|MIMAT0003258|MIMAT0003885|MIMAT0004921	2.40041	ITGB8	Homo sapiens integrin, beta 8 (ITGB8), mRNA [NM_002214]		3696	NM_002214	integrin, beta 8	chr7:020455137-020455196	GO:0005515|GO:0008305|GO:0016020|GO:0007160|GO:0007229|GO:0001573|GO:0004872|GO:0016021|GO:0007155	NM_002214		Hs.592171
A_23_P500381	hsa-miR-218|hsa-miR-380	MIMAT0000275|MIMAT0000735	1.56012	HTR7	Homo sapiens 5-hydroxytryptamine (serotonin) receptor 7 (adenylate cyclase-coupled) (HTR7), transcript variant d, mRNA [NM_019859]	ENST00000336152	3363	NM_019859	5-hydroxytryptamine (serotonin) receptor 7 (adenylate cyclase-coupled)	chr10:092500843-092500784	GO:0007165|GO:0004993|GO:0005886|GO:0007187|GO:0005887|GO:0004930|GO:0030594|GO:0008015|GO:0007623|GO:0007268|GO:0007192	NM_019859	NP801539	Hs.73739
A_24_P371628	hsa-miR-20b|hsa-miR-20a	MIMAT0001413|MIMAT0000075	1.32335	ANKH	Homo sapiens ankylosis, progressive homolog (mouse) (ANKH), mRNA [NM_054027]	ENST00000284268	56172	NM_054027	ankylosis, progressive homolog (mouse)	chr5:014709858-014709799	GO:0030500|GO:0001501|GO:0005887|GO:0019867|GO:0006810|GO:0006817|GO:0007626|GO:0005315|GO:0030504	NM_054027		Hs.156727
A_24_P71973	hsa-miR-889|hsa-miR-656|hsa-miR-424|hsa-miR-369-3p	MIMAT0004921|MIMAT0003332|MIMAT0001341|MIMAT0000721	1.00734	KDR	Homo sapiens kinase insert domain receptor (a type III receptor tyrosine kinase) (KDR), mRNA [NM_002253]	ENST00000263923	3791	NM_002253	kinase insert domain receptor (a type III receptor tyrosine kinase)	chr4:055945456-055945397	GO:0008360|GO:0055074|GO:0050927|GO:0001541|GO:0000166|GO:0019838|GO:0044419|GO:0005021|GO:0004872|GO:0043129|GO:0048469|GO:0045446|GO:0050679|GO:0030097|GO:0048010|GO:0030335|GO:0048286|GO:0007275|GO:0002053|GO:0001525|GO:0005524|GO:0045165|GO:0016020|GO:0005887|GO:0006468|GO:0048754|GO:0001570|GO:0016740	NM_002253		Hs.479756
A_23_P93641	hsa-miR-20b|hsa-miR-20a	MIMAT0001413|MIMAT0000075	3.24813	AKR1B10	Homo sapiens aldo-keto reductase family 1, member B10 (aldose reductase) (AKR1B10), mRNA [NM_020299]	ENST00000359579	57016	NM_020299	aldo-keto reductase family 1, member B10 (aldose reductase)	chr7:134225939-134225998	GO:0005515|GO:0005737|GO:0004033|GO:0007586|GO:0016491|GO:0006081|GO:0005575|GO:0008202|GO:0055114	NM_020299		Hs.116724
A_23_P14673	hsa-let-7f|hsa-miR-10b|hsa-let-7a|hsa-miR-98	MIMAT0000067|MIMAT0000254|MIMAT0000062|MIMAT0000096	1.05936	IGDCC4	Homo sapiens immunoglobulin superfamily, DCC subclass, member 4 (IGDCC4), mRNA [NM_020962]	ENST00000356152	57722	NM_020962	immunoglobulin superfamily, DCC subclass, member 4	chr15:065674038-065673979	GO:0005886|GO:0016021	NM_020962		Hs.458607
A_24_P46093	hsa-miR-454|hsa-miR-329|hsa-miR-26b|hsa-miR-137	MIMAT0003885|MIMAT0001629|MIMAT0000083|MIMAT0000429	1.88026	SLC6A6	Homo sapiens solute carrier family 6 (neurotransmitter transporter, taurine), member 6 (SLC6A6), transcript variant 1, mRNA [NM_003043]	ENST00000360861	6533	NM_003043	solute carrier family 6 (neurotransmitter transporter, taurine), member 6	chr3:014530446-014530505	GO:0006520|GO:0015171|GO:0005886|GO:0005887|GO:0015734|GO:0006865|GO:0006836|GO:0001761|GO:0001762|GO:0030977|GO:0015293|GO:0005369	NM_003043		Hs.529488
A_33_P3315519	hsa-miR-656	MIMAT0003332	1.75518	LONRF2	Homo sapiens LON peptidase N-terminal domain and ring finger 2 (LONRF2), mRNA [NM_198461]	ENST00000409647	164832	NM_198461	LON peptidase N-terminal domain and ring finger 2	chr2:100900162-100900103	GO:0005515|GO:0004176|GO:0006508|GO:0008270|GO:0046872	NM_198461		Hs.21380
A_24_P403561	hsa-miR-454|hsa-miR-656	MIMAT0003885|MIMAT0003332	1.19019	LRP4	Homo sapiens low density lipoprotein receptor-related protein 4 (LRP4), mRNA [NM_002334]	ENST00000256991	4038	NM_002334	low density lipoprotein receptor-related protein 4	chr11:046878608-046878549	GO:0008150|GO:0016020|GO:0005509|GO:0004872|GO:0016021|GO:0005575|GO:0006897	NM_002334	NP1455840	Hs.4930
A_24_P149036	hsa-miR-329|hsa-miR-299-5p	MIMAT0001629|MIMAT0002890	1.90583	DPYSL3	Homo sapiens dihydropyrimidinase-like 3 (DPYSL3), mRNA [NM_001387]	ENST00000343218	1809	NM_001387	dihydropyrimidinase-like 3	chr5:146770596-146770537	GO:0007165|GO:0006139|GO:0005737|GO:0016810|GO:0005886|GO:0042995|GO:0005856|GO:0004157|GO:0030426|GO:0007399	NM_001387		Hs.519659
A_23_P168882	hsa-miR-454|hsa-miR-20b|hsa-miR-26b|hsa-miR-20a	MIMAT0003885|MIMAT0001413|MIMAT0000083|MIMAT0000075	1.29435	TP53INP1	Homo sapiens tumor protein p53 inducible nuclear protein 1 (TP53INP1), transcript variant 1, mRNA [NM_033285]	ENST00000448464	94241	NM_033285	tumor protein p53 inducible nuclear protein 1	chr8:095938753-095938694	GO:0006950|GO:0006915|GO:0007050|GO:0005634|GO:0006917	NM_033285		Hs.492261
A_33_P3372426	hsa-let-7f|hsa-let-7a|hsa-miR-582-5p|hsa-miR-98|hsa-miR-424	MIMAT0000067|MIMAT0000062|MIMAT0003247|MIMAT0000096|MIMAT0001341	1.88375	ADAMTS5	Homo sapiens ADAM metallopeptidase with thrombospondin type 1 motif, 5 (ADAMTS5), mRNA [NM_007038]	ENST00000284987	11096	NM_007038	ADAM metallopeptidase with thrombospondin type 1 motif, 5	chr21:028290319-028290260	GO:0005178|GO:0006508|GO:0005578|GO:0008270|GO:0008233|GO:0005576|GO:0004222|GO:0046872	NM_007038		Hs.58324
A_32_P210202	hsa-miR-454|hsa-miR-10b|hsa-miR-26b|hsa-miR-424|hsa-miR-137	MIMAT0003885|MIMAT0000254|MIMAT0000083|MIMAT0001341|MIMAT0000429	1.14663	E2F7	Homo sapiens E2F transcription factor 7 (E2F7), mRNA [NM_203394]	ENST00000322886	144455	NM_203394	E2F transcription factor 7	chr12:077415579-077415520	GO:0016564|GO:0005667|GO:0007049|GO:0006355|GO:0008285|GO:0003700|GO:0005634|GO:0042802	NM_203394		Hs.416375
A_23_P54556	hsa-miR-20b|hsa-miR-20a	MIMAT0001413|MIMAT0000075	1.16479	MKL2	Homo sapiens MKL/myocardin-like 2 (MKL2), mRNA [NM_014048]	ENST00000318282	57496	NM_014048	MKL/myocardin-like 2	chr16:014360546-014360605	GO:0003713|GO:0048514|GO:0003779|GO:0005634|GO:0007275|GO:0003676|GO:0001701|GO:0030154|GO:0045844|GO:0042802|GO:0048738|GO:0001889|GO:0003007|GO:0005737|GO:0045941|GO:0007517|GO:0048568|GO:0045944|GO:0051145	NM_014048		Hs.49143
A_33_P3245922	hsa-miR-199a-3p	MIMAT0000232	1.077	MAP3K4	Homo sapiens mitogen-activated protein kinase kinase kinase 4 (MAP3K4), transcript variant 2, mRNA [NM_006724]	ENST00000448119	4216	NM_006724	mitogen-activated protein kinase kinase kinase 4	chr6:161455421-161455480	GO:0000186|GO:0000287|GO:0000166|GO:0004674|GO:0007254|GO:0006950|GO:0005524|GO:0004709|GO:0016740	NM_006724		Hs.390428
A_33_P3335725	hsa-miR-889|hsa-let-7f|hsa-let-7a|hsa-miR-98|hsa-miR-424	MIMAT0004921|MIMAT0000067|MIMAT0000062|MIMAT0000096|MIMAT0001341	0.981545	INSR	Homo sapiens insulin receptor (INSR), transcript variant 1, mRNA [NM_000208]	ENST00000302850	3643	NM_000208	insulin receptor	chr19:007112410-007112351	GO:0005159|GO:0032410|GO:0045202|GO:0043560|GO:0032403|GO:0010042|GO:0051789|GO:0046777|GO:0000166|GO:0046326|GO:0005899|GO:0045444|GO:0031667|GO:0045821|GO:0043559|GO:0032355|GO:0042169|GO:0005792|GO:0030335|GO:0005975|GO:0019903|GO:0045740|GO:0051384|GO:0045840|GO:0018108|GO:0007186|GO:0010560|GO:0048639|GO:0010008|GO:0043548|GO:0008286|GO:0051897|GO:0008284|GO:0031405|GO:0005886|GO:0045471|GO:…	NM_000208		Hs.465744
A_32_P219520	hsa-miR-299-5p	MIMAT0002890	1.85891	TNFAIP8	Homo sapiens tumor necrosis factor, alpha-induced protein 8 (TNFAIP8), transcript variant 1, mRNA [NM_014350]	ENST00000415806	25816	NM_014350	tumor necrosis factor, alpha-induced protein 8	chr5:118730231-118730290	GO:0005515|GO:0005737|GO:0006915|GO:0043027|GO:0019987	NM_014350		Hs.656274
A_23_P78037	hsa-let-7f|hsa-let-7a|hsa-miR-98	MIMAT0000067|MIMAT0000062|MIMAT0000096	1.45591	CCL7	Homo sapiens chemokine (C-C motif) ligand 7 (CCL7), mRNA [NM_006273]	ENST00000394627	6354	NM_006273	chemokine (C-C motif) ligand 7	chr17:032598800-032598859	GO:0008009|GO:0007165|GO:0006955|GO:0006954|GO:0006935|GO:0007267|GO:0006874|GO:0005576|GO:0008201|GO:0005615	NM_006273		Hs.251526
A_23_P302005	hsa-miR-369-3p	MIMAT0000721	1.2533	STON1	Homo sapiens stonin 1 (STON1), mRNA [NM_006873]	ENST00000404752	11037	NM_006873	stonin 1	chr2:048825258-048825317	GO:0005515|GO:0030131|GO:0005737|GO:0016020|GO:0030100|GO:0005634|GO:0006886	NM_006873		Hs.44385
A_33_P3220837	hsa-miR-454|hsa-miR-889	MIMAT0003885|MIMAT0004921	1.4795	MAFB	Homo sapiens v-maf musculoaponeurotic fibrosarcoma oncogene homolog B (avian) (MAFB), mRNA [NM_005461]	ENST00000396967	9935	NM_005461	v-maf musculoaponeurotic fibrosarcoma oncogene homolog B (avian)	chr20:039315666-039315607	GO:0005667|GO:0003700|GO:0042472|GO:0007379|GO:0007585|GO:0005634|GO:0007423|GO:0021572|GO:0043565|GO:0021571|GO:0005737|GO:0045647|GO:0045944|GO:0035284|GO:0008134	NM_005461		Hs.169487
A_33_P3348288	hsa-miR-218|hsa-miR-137	MIMAT0000275|MIMAT0000429	1.16077	RHOBTB1	Homo sapiens Rho-related BTB domain containing 1 (RHOBTB1), transcript variant 1, mRNA [NM_014836]	ENST00000337910	9886	NM_014836	Rho-related BTB domain containing 1	chr10:062629276-062629217	GO:0005622|GO:0005515|GO:0000166|GO:0007264|GO:0005525	NM_014836		Hs.148670
A_24_P179044	hsa-miR-20b|hsa-miR-20a|hsa-miR-582-5p	MIMAT0001413|MIMAT0000075|MIMAT0003247	1.30992	SNX9	Homo sapiens sorting nexin 9 (SNX9), mRNA [NM_016224]	ENST00000252631	51429	NM_016224	sorting nexin 9		GO:0005515|GO:0005792|GO:0005737|GO:0007154|GO:0005886|GO:0005625|GO:0035091|GO:0006886	NM_016224		Hs.191213
A_23_P74609	hsa-miR-424	MIMAT0001341	2.9397	G0S2	Homo sapiens G0/G1switch 2 (G0S2), mRNA [NM_015714]	ENST00000367029	50486	NM_015714	G0/G1switch 2	chr1:209849597-209849656	GO:0003674|GO:0007049|GO:0005575	NM_015714		Hs.432132
A_24_P73370	hsa-miR-20b|hsa-miR-26b|hsa-miR-20a	MIMAT0001413|MIMAT0000083|MIMAT0000075	1.09011	ULK1	Homo sapiens unc-51-like kinase 1 (C. elegans) (ULK1), mRNA [NM_003565]	ENST00000321867	8408	NM_003565	unc-51-like kinase 1 (C. elegans)	chr12:132407342-132407401	GO:0043005|GO:0021933|GO:0005776|GO:0051386|GO:0005624|GO:0048675|GO:0007265|GO:0032403|GO:0005524|GO:0048671|GO:0031175|GO:0005829|GO:0031623|GO:0021707|GO:0007165|GO:0005737|GO:0046777|GO:0008104|GO:0000166|GO:0004674|GO:0043025|GO:0010506|GO:0030659|GO:0016740	NM_003565		Hs.47061
A_23_P54116	hsa-miR-218	MIMAT0000275	1.66298	DAAM1	Homo sapiens dishevelled associated activator of morphogenesis 1 (DAAM1), mRNA [NM_014992]	ENST00000351081	23002	NM_014992	dishevelled associated activator of morphogenesis 1	chr14:059835594-059835653	GO:0005737|GO:0030036|GO:0017048|GO:0003779|GO:0016043	NM_014992		Hs.654934
A_23_P51376	hsa-miR-137	MIMAT0000429	1.4463	NKAIN1	Homo sapiens Na+/K+ transporting ATPase interacting 1 (NKAIN1), mRNA [NM_024522]	ENST00000263693	79570	NM_024522	Na+/K+ transporting ATPase interacting 1	chr1:031652685-031652626	GO:0005886|GO:0016021	NM_024522		Hs.470259
A_23_P252471	hsa-miR-26b	MIMAT0000083	1.68938	PECAM1	Homo sapiens platelet/endothelial cell adhesion molecule (PECAM1), mRNA [NM_000442]		5175	NM_000442	platelet/endothelial cell adhesion molecule	chr17:062400603-062400544	GO:0005515|GO:0007165|GO:0008037|GO:0005886|GO:0031092|GO:0016021|GO:0007155|GO:0005615	NM_000442		Hs.514412
A_33_P3216714	hsa-miR-889|hsa-miR-656	MIMAT0004921|MIMAT0003332	1.91648	DNAJC6	Homo sapiens DnaJ (Hsp40) homolog, subfamily C, member 6 (DNAJC6), mRNA [NM_014787]	ENST00000371069	9829	NM_014787	DnaJ (Hsp40) homolog, subfamily C, member 6	chr1:065880801-065880860	GO:0017124|GO:0016787|GO:0031072|GO:0006892|GO:0016044|GO:0004725	NM_014787		Hs.647643
A_23_P358709	hsa-miR-20b|hsa-miR-20a	MIMAT0001413|MIMAT0000075	1.42514	AHRR	Homo sapiens aryl-hydrocarbon receptor repressor (AHRR), mRNA [NM_020731]	ENST00000316418	57491	NM_020731	aryl-hydrocarbon receptor repressor	chr5:000438030-000438089	GO:0007165|GO:0006355|GO:0005737|GO:0030528|GO:0005634|GO:0004871|GO:0003677	NM_020731		Hs.50823
A_23_P310460	hsa-miR-218	MIMAT0000275	1.432	MDGA1	Homo sapiens MAM domain containing glycosylphosphatidylinositol anchor 1 (MDGA1), mRNA [NM_153487]	ENST00000373401	266727	NM_153487	MAM domain containing glycosylphosphatidylinositol anchor 1	chr6:037600354-037600295	GO:0003674|GO:0005886|GO:0007420|GO:0007275|GO:0001764|GO:0046658|GO:0030154|GO:0021527|GO:0007399	NM_153487		Hs.437993
A_24_P88696	hsa-miR-495	MIMAT0002817	1.59041	SCG2	Homo sapiens secretogranin II (chromogranin C) (SCG2), mRNA [NM_003469]	ENST00000450330	7857	NM_003469	secretogranin II (chromogranin C)	chr2:224462528-224462469	GO:0005515|GO:0007242|GO:0043066|GO:0009306|GO:0005509|GO:0006928|GO:0005576|GO:0001525|GO:0042056|GO:0005125|GO:0005615|GO:0050930|GO:0006954|GO:0001938|GO:0043542|GO:0000165|GO:0001937|GO:0048245	NM_003469		Hs.516726
A_24_P355967	hsa-miR-424	MIMAT0001341	3.18932	HTR2A	Homo sapiens 5-hydroxytryptamine (serotonin) receptor 2A (HTR2A), transcript variant 1, mRNA [NM_000621]	ENST00000378688	3356	NM_000621	5-hydroxytryptamine (serotonin) receptor 2A	chr13:047407996-047407937	GO:0008219|GO:0008284|GO:0001659|GO:0005886|GO:0043267|GO:0007268|GO:0051378|GO:0032403|GO:0014059|GO:0005737|GO:0004993|GO:0045907|GO:0043198|GO:0043406|GO:0007613|GO:0004872|GO:0004930|GO:0051967|GO:0042493|GO:0007568|GO:0006950|GO:0030431|GO:0019233|GO:0007165|GO:0005887|GO:0007208	NM_000621		Hs.654586
A_23_P57268	hsa-miR-26b	MIMAT0000083	1.39198	CXADR	Homo sapiens coxsackie virus and adenovirus receptor (CXADR), mRNA [NM_001338]	ENST00000400162	1525	NM_001338	coxsackie virus and adenovirus receptor	chr21:018938329-018938388	GO:0005515|GO:0060044|GO:0005794|GO:0005886|GO:0005576|GO:0045216|GO:0007507|GO:0048739|GO:0005737|GO:0005912|GO:0005887|GO:0005911|GO:0044419|GO:0004872|GO:0005923|GO:0007005|GO:0007155	NM_001338		Hs.634837
A_23_P27381	hsa-miR-454	MIMAT0003885	1.03927	TSHZ1	Homo sapiens teashirt zinc finger homeobox 1 (TSHZ1), mRNA [NM_005786]	ENST00000397892	10194	NM_005786	teashirt zinc finger homeobox 1	chr18:073000738-073000797	GO:0043565|GO:0005622|GO:0006355|GO:0003700|GO:0005730|GO:0042474|GO:0008270|GO:0007275|GO:0005634|GO:0009952|GO:0046872|GO:0060023	NM_005786		Hs.284217
A_23_P167920	hsa-miR-454|hsa-miR-495|hsa-miR-424	MIMAT0003885|MIMAT0002817|MIMAT0001341	1.48982	DLL1	Homo sapiens delta-like 1 (Drosophila) (DLL1), mRNA [NM_005618]	ENST00000366756	28514	NM_005618	delta-like 1 (Drosophila)	chr6:170591701-170591642	GO:0030097|GO:0005515|GO:0048839|GO:0007368|GO:0007386|GO:0005886|GO:0001709|GO:0001757|GO:0005509|GO:0005112|GO:0005576|GO:0007275|GO:0031410|GO:0030155|GO:0045608|GO:0007154|GO:0007219|GO:0005887|GO:0045596	NM_005618		Hs.379912
A_33_P3357949	hsa-miR-20b|hsa-miR-20a|hsa-miR-582-5p|hsa-miR-424	MIMAT0001413|MIMAT0000075|MIMAT0003247|MIMAT0001341	1.73719	ETV1	Homo sapiens ets variant 1 (ETV1), transcript variant 1, mRNA [NM_004956]	ENST00000405218	2115	NM_004956	ets variant 1	chr7:013934144-013934085	GO:0043565|GO:0006355|GO:0003700|GO:0006366|GO:0005634	NM_004956		Hs.22634
A_24_P16913	hsa-miR-26b|hsa-miR-218	MIMAT0000083|MIMAT0000275	1.07285	ABCC4	Homo sapiens ATP-binding cassette, sub-family C (CFTR/MRP), member 4 (ABCC4), transcript variant 1, mRNA [NM_005845]	ENST00000431522	10257	NM_005845	ATP-binding cassette, sub-family C (CFTR/MRP), member 4		GO:0031088|GO:0005886|GO:0005624|GO:0042626|GO:0005575|GO:0055085|GO:0005254|GO:0005524|GO:0008150|GO:0000166|GO:0016021|GO:0016887|GO:0006811|GO:0016404	NM_005845	NP650495	Hs.508423
A_24_P112087	hsa-miR-590-5p	MIMAT0003258	1.08655	ASF1A	Homo sapiens ASF1 anti-silencing function 1 homolog A (S. cerevisiae) (ASF1A), mRNA [NM_014034]	ENST00000229595	25842	NM_014034	ASF1 anti-silencing function 1 homolog A (S. cerevisiae)	chr6:119229482-119229541	GO:0042393|GO:0006281|GO:0003682|GO:0006345|GO:0016585|GO:0006334|GO:0005634|GO:0045449|GO:0016568|GO:0006333	NM_014034		Hs.292316
A_23_P12784	hsa-miR-26b|hsa-miR-337-3p	MIMAT0000083|MIMAT0000754	1.16384	FRAT2	Homo sapiens frequently rearranged in advanced T-cell lymphomas 2 (FRAT2), mRNA [NM_012083]	ENST00000371019	23401	NM_012083	frequently rearranged in advanced T-cell lymphomas 2	chr10:099092464-099092405	GO:0003674|GO:0008283|GO:0007275|GO:0005575|GO:0016055	NM_012083		Hs.140720
A_23_P41344	hsa-miR-454|hsa-miR-20b|hsa-miR-20a|hsa-miR-656	MIMAT0003885|MIMAT0001413|MIMAT0000075|MIMAT0003332	1.81566	EREG	Homo sapiens epiregulin (EREG), mRNA [NM_001432]	ENST00000244869	2069	NM_001432	epiregulin	chr4:075254009-075254068	GO:0005515|GO:0005154|GO:0005886|GO:0019221|GO:0042700|GO:0050680|GO:0007267|GO:0048146|GO:0001819|GO:0001556|GO:0005615|GO:0030154|GO:0007173|GO:0009887|GO:0016481|GO:0051781|GO:0048160|GO:0045410|GO:0051151|GO:0045741|GO:0045740|GO:0045840|GO:0005576|GO:0007275|GO:0001525|GO:0048661|GO:0043616|GO:0045089|GO:0005887|GO:0030216|GO:0001550|GO:0042060|GO:0009299|GO:0007143|GO:0008083|GO:0030728|GO:…	NM_001432		Hs.115263
A_24_P3249	hsa-miR-20b|hsa-miR-20a|hsa-miR-424	MIMAT0001413|MIMAT0000075|MIMAT0001341	1.83871	RARB	Homo sapiens retinoic acid receptor, beta (RARB), transcript variant 1, mRNA [NM_000965]	ENST00000330688	5915	NM_000965	retinoic acid receptor, beta	chr3:025638622-025638681	GO:0001657|GO:0006355|GO:0043065|GO:0003700|GO:0008285|GO:0055012|GO:0016563|GO:0003707|GO:0005634|GO:0000122|GO:0003708|GO:0005575|GO:0046872|GO:0043565|GO:0007165|GO:0005737|GO:0045944|GO:0035116|GO:0008270|GO:0048048	NM_000965		Hs.719896
A_23_P74701	hsa-let-7f|hsa-let-7a|hsa-miR-98	MIMAT0000067|MIMAT0000062|MIMAT0000096	1.03369	COL24A1	Homo sapiens collagen, type XXIV, alpha 1 (COL24A1), mRNA [NM_152890]	ENST00000370571	255631	NM_152890	collagen, type XXIV, alpha 1	chr1:086195414-086195355	GO:0005581|GO:0007155|GO:0005201	NM_152890	NP1473048	Hs.659516
A_24_P122921	hsa-miR-454|hsa-miR-10b|hsa-miR-32	MIMAT0003885|MIMAT0000254|MIMAT0000090	1.81471	BCL2L11	Homo sapiens BCL2-like 11 (apoptosis facilitator) (BCL2L11), transcript variant 1, mRNA [NM_138621]	ENST00000357682	10018	NM_138621	BCL2-like 11 (apoptosis facilitator)	chr2:111925892-111925951	GO:0005515|GO:0008017|GO:0008624|GO:0001783|GO:0001782|GO:0005886|GO:0048538|GO:0005741|GO:0030879|GO:0007283|GO:0048536|GO:0009791|GO:0005829|GO:0043583|GO:0005739|GO:0005737|GO:0042475|GO:0002262|GO:0043029|GO:0046620|GO:0008633|GO:0001822|GO:0035148|GO:0048563|GO:0001701|GO:0048070|GO:0007160|GO:0008584|GO:0000300|GO:0019898	NM_138621		Hs.469658
A_24_P10137	hsa-miR-656	MIMAT0003332	2.49435	C13orf15	Homo sapiens chromosome 13 open reading frame 15 (C13orf15), mRNA [NM_014059]	ENST00000379359	28984	NM_014059	chromosome 13 open reading frame 15		GO:0005515|GO:0007049|GO:0005813|GO:0005737|GO:0005634|GO:0000079	NM_014059	NP209724	Hs.507866
A_32_P195401	hsa-miR-20b|hsa-miR-20a|hsa-miR-137	MIMAT0001413|MIMAT0000075|MIMAT0000429	1.94317	FAM117B	Homo sapiens family with sequence similarity 117, member B (FAM117B), mRNA [NM_173511]	ENST00000392238	150864	NM_173511	family with sequence similarity 117, member B	chr2:203634375-203634434		NM_173511		Hs.471130
A_33_P3403867	hsa-miR-454|hsa-miR-32|hsa-miR-329|hsa-miR-582-5p	MIMAT0003885|MIMAT0000090|MIMAT0001629|MIMAT0003247	1.22458	PMEPA1	Homo sapiens prostate transmembrane protein, androgen induced 1 (PMEPA1), transcript variant 1, mRNA [NM_020182]	ENST00000395814	56937	NM_020182	prostate transmembrane protein, androgen induced 1	chr20:056227153-056227094	GO:0005515|GO:0003674|GO:0005886|GO:0050699|GO:0016021|GO:0030521	NM_020182		Hs.517155
A_24_P56484	hsa-miR-20b|hsa-miR-20a	MIMAT0001413|MIMAT0000075	1.11496	BRMS1L	Homo sapiens breast cancer metastasis-suppressor 1-like (BRMS1L), mRNA [NM_032352]	ENST00000216807	84312	NM_032352	breast cancer metastasis-suppressor 1-like	chr14:036340379-036340438	GO:0005634|GO:0045449|GO:0040008	NM_032352		Hs.525299
A_33_P3352970	hsa-miR-424	MIMAT0001341	1.25191	IRAK2	Homo sapiens interleukin-1 receptor-associated kinase 2 (IRAK2), mRNA [NM_001570]	ENST00000256458	3656	NM_001570	interleukin-1 receptor-associated kinase 2	chr3:010285302-010285361	GO:0046982|GO:0009986|GO:0007249|GO:0032088|GO:0005524|GO:0042803|GO:0001959|GO:0007165|GO:0004704|GO:0051092|GO:0004672|GO:0006954|GO:0002755|GO:0006468|GO:0031663|GO:0070555|GO:0070498	NM_001570	NP1395049	Hs.449207
A_24_P130363	hsa-miR-454|hsa-miR-32|hsa-miR-218|hsa-miR-495|hsa-miR-137	MIMAT0003885|MIMAT0000090|MIMAT0000275|MIMAT0002817|MIMAT0000429	2.03045	C18orf1	Homo sapiens chromosome 18 open reading frame 1 (C18orf1), transcript variant a2, mRNA [NM_181482]	ENST00000359446	753	NM_181482	chromosome 18 open reading frame 1	chr18:013652550-013652609	GO:0008150|GO:0003674|GO:0005886|GO:0016021	NM_181482		Hs.149363
A_23_P30634	hsa-miR-10b|hsa-miR-656|hsa-miR-424	MIMAT0000254|MIMAT0003332|MIMAT0001341	1.1833	BACH2	Homo sapiens BTB and CNC homology 1, basic leucine zipper transcription factor 2 (BACH2), mRNA [NM_021813]	ENST00000257749	60468	NM_021813	BTB and CNC homology 1, basic leucine zipper transcription factor 2	chr6:090636664-090636605	GO:0043565|GO:0006355|GO:0003700|GO:0046983|GO:0005634	NM_021813		Hs.269764
A_23_P159027	hsa-miR-369-3p	MIMAT0000721	1.11518	ZNF521	Homo sapiens zinc finger protein 521 (ZNF521), mRNA [NM_015461]	ENST00000361524	25925	NM_015461	zinc finger protein 521	chr18:022642053-022641994		NM_015461		Hs.116935
A_33_P3276718	hsa-miR-582-5p|hsa-miR-495	MIMAT0003247|MIMAT0002817	1.41906	HGF	Homo sapiens hepatocyte growth factor (hepapoietin A; scatter factor) (HGF), transcript variant 5, mRNA [NM_001010934]	ENST00000423064	3082	NM_001010934	hepatocyte growth factor (hepapoietin A; scatter factor)	chr7:081380346-081380287	GO:0005515|GO:0048012|GO:0046982|GO:0004252|GO:0005576|GO:0006916|GO:0001837|GO:0003824|GO:0001889|GO:0000187|GO:0000902|GO:0007067|GO:0060665|GO:0006508|GO:0031093|GO:0051450|GO:0008083	NM_001010934		Hs.396530
A_33_P3217689	hsa-miR-32|hsa-miR-218	MIMAT0000090|MIMAT0000275	1.48128	JMY	Homo sapiens junction mediating and regulatory protein, p53 cofactor (JMY), mRNA [NM_152405]	ENST00000396135	133746	NM_152405	junction mediating and regulatory protein, p53 cofactor	chr5:078622942-078623001	GO:0005515|GO:0051091|GO:0006281|GO:0006357|GO:0003713|GO:0007050|GO:0005634|GO:0003779|GO:0006917|GO:0006974	NM_152405		Hs.482605
A_32_P234145	hsa-miR-218	MIMAT0000275	1.23549	SHC4	Homo sapiens SHC (Src homology 2 domain containing) family, member 4 (SHC4), mRNA [NM_203349]	ENST00000396535	399694	NM_203349	SHC (Src homology 2 domain containing) family, member 4	chr15:049116206-049116147	GO:0030971|GO:0007242|GO:0030054|GO:0005886|GO:0045211|GO:0019904|GO:0045202	NM_203349		Hs.642615
A_33_P3329149	hsa-miR-26b	MIMAT0000083	1.90775	CDC2L5	Homo sapiens cell division cycle 2-like 5 (cholinesterase-related cell division controller) (CDC2L5), transcript variant 2, mRNA [NM_031267]	ENST00000310016	8621	NM_031267	cell division cycle 2-like 5 (cholinesterase-related cell division controller)	chr7:039990943-039991002	GO:0008284|GO:0007088|GO:0000166|GO:0007275|GO:0006468|GO:0005524|GO:0016740|GO:0004693	NM_031267		Hs.233552
A_32_P129894	hsa-miR-218|hsa-miR-137	MIMAT0000275|MIMAT0000429	1.30112	MEGF9	Homo sapiens multiple EGF-like-domains 9 (MEGF9), mRNA [NM_001080497]	ENST00000373930	1955	NM_001080497	multiple EGF-like-domains 9	chr9:123363867-123363808	GO:0008150|GO:0016020|GO:0005509|GO:0004872|GO:0016021|GO:0005575	NM_001080497		Hs.494977
A_33_P3423585	hsa-miR-495	MIMAT0002817	2.0994	UNC13C	Homo sapiens unc-13 homolog C (C. elegans) (UNC13C), mRNA [NM_001080534]	ENST00000260323	440279	NM_001080534	unc-13 homolog C (C. elegans)	chr15:054920745-054920804	GO:0007242|GO:0005737|GO:0030054|GO:0005886|GO:0045202|GO:0007268|GO:0008270|GO:0006887|GO:0046872|GO:0019898	NM_001080534		Hs.657273
A_23_P145074	hsa-miR-199a-3p|hsa-miR-369-3p	MIMAT0000232|MIMAT0000721	1.2928	PNRC1	Homo sapiens proline-rich nuclear receptor coactivator 1 (PNRC1), mRNA [NM_006813]	ENST00000336032	10957	NM_006813	proline-rich nuclear receptor coactivator 1	chr6:089794426-089794485	GO:0005515|GO:0005634|GO:0045449	NM_006813		Hs.75969
A_32_P96036	hsa-let-7f|hsa-let-7a|hsa-miR-98	MIMAT0000067|MIMAT0000062|MIMAT0000096	1.4446	MEX3A	Homo sapiens mex-3 homolog A (C. elegans) (MEX3A), mRNA [NM_001093725]		92312	NM_001093725	mex-3 homolog A (C. elegans)	chr1:156042043-156041984	GO:0005515|GO:0005737|GO:0000932|GO:0003723|GO:0008270|GO:0005634|GO:0046872	NM_001093725		Hs.591496
A_23_P344988	hsa-miR-656|hsa-miR-369-3p|hsa-miR-137	MIMAT0003332|MIMAT0000721|MIMAT0000429	1.15956	ICK	Homo sapiens intestinal cell (MAK-like) kinase (ICK), transcript variant 2, mRNA [NM_016513]	ENST00000356971	22858	NM_016513	intestinal cell (MAK-like) kinase	chr6:052866185-052866126	GO:0007165|GO:0005737|GO:0000287|GO:0000166|GO:0007275|GO:0006468|GO:0005634|GO:0005524|GO:0016740|GO:0007243|GO:0005829|GO:0004693	NM_016513		Hs.417022
A_24_P140405	hsa-miR-495|hsa-miR-199a-3p|hsa-miR-369-3p	MIMAT0002817|MIMAT0000232|MIMAT0000721	1.04074	ADAMTS3	Homo sapiens ADAM metallopeptidase with thrombospondin type 1 motif, 3 (ADAMTS3), mRNA [NM_014243]	ENST00000286657	9508	NM_014243	ADAM metallopeptidase with thrombospondin type 1 motif, 3	chr4:073147061-073147002	GO:0051605|GO:0030199|GO:0030574|GO:0006508|GO:0005578|GO:0008270|GO:0008233|GO:0005576|GO:0004222|GO:0008201|GO:0046872	NM_014243		Hs.590919
A_33_P3369058	hsa-miR-454	MIMAT0003885	0.733707	LRRK2	Homo sapiens leucine-rich repeat kinase 2 (LRRK2), mRNA [NM_198578]	ENST00000298910	120892	NM_198578	leucine-rich repeat kinase 2	chr12:040762747-040762806	GO:0005802|GO:0005515|GO:0030424|GO:0005886|GO:0007264|GO:0030425|GO:0042803|GO:0005622|GO:0005737|GO:0043068|GO:0046777|GO:0000166|GO:0000165|GO:0031398|GO:0019717|GO:0005792|GO:0005525|GO:0005524|GO:0008021|GO:0034211|GO:0045121|GO:0016740|GO:0005096|GO:0019898|GO:0032473	NM_198578	NP1162296	Hs.187636
A_23_P65532	hsa-miR-26b|hsa-miR-424	MIMAT0000083|MIMAT0001341	1.0792	PELI2	Homo sapiens pellino homolog 2 (Drosophila) (PELI2), mRNA [NM_021255]	ENST00000267460	57161	NM_021255	pellino homolog 2 (Drosophila)	chr14:056767466-056767525	GO:0005515|GO:0043234|GO:0016020|GO:0005829	NM_021255		Hs.657926
A_33_P3404052	hsa-miR-299-5p	MIMAT0002890	1.95972	TNFAIP8	Homo sapiens tumor necrosis factor, alpha-induced protein 8 (TNFAIP8), transcript variant 1, mRNA [NM_014350]	ENST00000274456	25816	NM_014350	tumor necrosis factor, alpha-induced protein 8	chr5:118729017-118729076	GO:0005515|GO:0005737|GO:0006915|GO:0043027|GO:0019987	NM_014350		Hs.656274
A_23_P6596	hsa-miR-454|hsa-miR-369-3p	MIMAT0003885|MIMAT0000721	1.16882	HES1	Homo sapiens hairy and enhancer of split 1, (Drosophila) (HES1), mRNA [NM_005524]	ENST00000232424	3280	NM_005524	hairy and enhancer of split 1, (Drosophila)	chr3:193854404-193854463	GO:0016564|GO:0008284|GO:0042668|GO:0021555|GO:0030324|GO:0021558|GO:0021557|GO:0021983|GO:0005634|GO:0021575|GO:0005737|GO:0050767|GO:0048667|GO:0048469|GO:0007155|GO:0060164|GO:0006355|GO:0010553|GO:0010552|GO:0003677|GO:0001701|GO:0001889|GO:0045608|GO:0045165|GO:0045665|GO:0021915|GO:0030901	NM_005524	NP835010	Hs.250666
A_24_P129341	hsa-miR-20b|hsa-miR-20a	MIMAT0001413|MIMAT0000075	3.23017	AKR1B10	Homo sapiens aldo-keto reductase family 1, member B10 (aldose reductase) (AKR1B10), mRNA [NM_020299]	ENST00000359579	57016	NM_020299	aldo-keto reductase family 1, member B10 (aldose reductase)	chr7:134225799-134225858	GO:0005515|GO:0005737|GO:0004033|GO:0007586|GO:0016491|GO:0006081|GO:0005575|GO:0008202|GO:0055114	NM_020299		Hs.116724
A_24_P396753	hsa-miR-26b	MIMAT0000083	0.953289	TRIB2	Homo sapiens tribbles homolog 2 (Drosophila) (TRIB2), transcript variant 1, mRNA [NM_021643]	ENST00000155926	28951	NM_021643	tribbles homolog 2 (Drosophila)	chr2:012880797-012880856	GO:0005515|GO:0005737|GO:0004672|GO:0043405|GO:0000166|GO:0004860|GO:0006468|GO:0005856|GO:0005524	NM_021643		Hs.467751
A_24_P521994	hsa-miR-26b	MIMAT0000083	2.25994	KLHL24	Homo sapiens kelch-like 24 (Drosophila) (KLHL24), mRNA [NM_017644]	ENST00000242809	54800	NM_017644	kelch-like 24 (Drosophila)	chr3:183402052-183402111	GO:0005515|GO:0030424|GO:0005737|GO:0043204|GO:0042995	NM_017644		Hs.407709
A_23_P164047	hsa-miR-32|hsa-miR-424|hsa-miR-369-3p	MIMAT0000090|MIMAT0001341|MIMAT0000721	1.25154	MMD	Homo sapiens monocyte to macrophage differentiation-associated (MMD), mRNA [NM_012329]	ENST00000262065	23531	NM_012329	monocyte to macrophage differentiation-associated	chr17:053470223-053470164	GO:0016020|GO:0005887|GO:0019835|GO:0005624|GO:0004872|GO:0005764|GO:0005768	NM_012329		Hs.463483
A_32_P154473	hsa-miR-424	MIMAT0001341	1.41416	KIF5C	Homo sapiens kinesin family member 5C (KIF5C), mRNA [NM_004522]	ENST00000435030	3800	NM_004522	kinesin family member 5C	chr2:149883078-149883137	GO:0005515|GO:0043005|GO:0008045|GO:0005871|GO:0005737|GO:0006996|GO:0000166|GO:0035253|GO:0005874|GO:0003777|GO:0005524|GO:0007018	NM_004522		Hs.660699
A_33_P3399090	hsa-miR-424	MIMAT0001341	1.15948	DIXDC1	Homo sapiens DIX domain containing 1 (DIXDC1), transcript variant 1, mRNA [NM_001037954]	ENST00000389821	85458	NM_001037954	DIX domain containing 1	chr11:111893216-111893275	GO:0005622|GO:0005737|GO:0030054|GO:0007275|GO:0003779|GO:0004871|GO:0016055|GO:0005925	NM_001037954		Hs.655626
A_24_P362904	hsa-miR-424|hsa-miR-137	MIMAT0001341|MIMAT0000429	1.05308	PFKFB4	Homo sapiens 6-phosphofructo-2-kinase/fructose-2,6-biphosphatase 4 (PFKFB4), mRNA [NM_004567]	ENST00000232375	5210	NM_004567	6-phosphofructo-2-kinase/fructose-2,6-biphosphatase 4	chr3:048555513-048555454	GO:0016787|GO:0000166|GO:0016301|GO:0004331|GO:0008152|GO:0005575|GO:0006003|GO:0005524|GO:0016740|GO:0003873|GO:0042802|GO:0005829	NM_004567		Hs.476217
A_24_P114339	hsa-miR-590-5p	MIMAT0003258	1.05225	RMND5A	Homo sapiens required for meiotic nuclear division 5 homolog A (S. cerevisiae) (RMND5A), mRNA [NM_022780]	ENST00000283632	64795	NM_022780	required for meiotic nuclear division 5 homolog A (S. cerevisiae)	chr2:087004230-087004289		NM_022780		Hs.75277
A_32_P128656	hsa-miR-20b|hsa-miR-20a	MIMAT0001413|MIMAT0000075	1.13584	MID1	Homo sapiens midline 1 (Opitz/BBB syndrome) (MID1), transcript variant 1, mRNA [NM_000381]	ENST00000380787	4281	NM_000381	midline 1 (Opitz/BBB syndrome)	chrX:010414469-010414410	GO:0005515|GO:0007389|GO:0005875|GO:0016874|GO:0005874|GO:0005819|GO:0000226|GO:0046872|GO:0005622|GO:0005737|GO:0019941|GO:0007026|GO:0008270	NM_000381		Hs.27695
A_23_P130376	hsa-miR-218	MIMAT0000275	1.27056	FAM38B	Homo sapiens family with sequence similarity 38, member B (FAM38B), mRNA [NM_022068]	ENST00000285141	63895	NM_022068	family with sequence similarity 38, member B	chr18:010671274-010671215	GO:0016020|GO:0016021	NM_022068		Hs.585839
A_23_P417282	hsa-let-7f|hsa-let-7a|hsa-miR-98|hsa-miR-380|hsa-miR-424	MIMAT0000067|MIMAT0000062|MIMAT0000096|MIMAT0000735|MIMAT0001341	1.06213	IGF1R	Homo sapiens insulin-like growth factor 1 receptor (IGF1R), mRNA [NM_000875]	ENST00000268035	3480	NM_000875	insulin-like growth factor 1 receptor	chr15:099507366-099507425	GO:0008286|GO:0043005|GO:0008284|GO:0005158|GO:0031994|GO:0043560|GO:0030010|GO:0030879|GO:0007409|GO:0051291|GO:0031175|GO:0042802|GO:0006955|GO:0046777|GO:0000166|GO:0030238|GO:0009887|GO:0004872|GO:0043559|GO:0005792|GO:0051262|GO:0030335|GO:0048015|GO:0045740|GO:0006916|GO:0005524|GO:0014065|GO:0007165|GO:0016020|GO:0007420|GO:0005887|GO:0005010|GO:0048009|GO:0016740|GO:0043548	NM_000875		Hs.643120
A_24_P192301	hsa-miR-32|hsa-miR-424|hsa-miR-199a-3p|hsa-miR-369-3p	MIMAT0000090|MIMAT0001341|MIMAT0000232|MIMAT0000721	1.1271	SEMA3A	Homo sapiens sema domain, immunoglobulin domain (Ig), short basic domain, secreted, (semaphorin) 3A (SEMA3A), mRNA [NM_006080]	ENST00000265362	10371	NM_006080	sema domain, immunoglobulin domain (Ig), short basic domain, secreted, (semaphorin) 3A	chr7:083588248-083588189	GO:0030424|GO:0050919|GO:0048843|GO:0006915|GO:0005576|GO:0007275|GO:0030154|GO:0030425|GO:0007399|GO:0045499|GO:0007413|GO:0002027|GO:0016020|GO:0007411|GO:0004872	NM_006080		Hs.252451
A_33_P3263432	hsa-miR-424	MIMAT0001341	1.41102	ITGA10	Homo sapiens integrin, alpha 10 (ITGA10), mRNA [NM_003637]	ENST00000369304	8515	NM_003637	integrin, alpha 10	chr1:145543808-145543867	GO:0008305|GO:0000287|GO:0007160|GO:0005886|GO:0007229|GO:0005518|GO:0005509|GO:0004872|GO:0016021|GO:0007155	NM_003637		Hs.158237
A_23_P163195	hsa-miR-20b|hsa-miR-20a	MIMAT0001413|MIMAT0000075	2.19547	LRFN5	Homo sapiens leucine rich repeat and fibronectin type III domain containing 5 (LRFN5), mRNA [NM_152447]	ENST00000396145	145581	NM_152447	leucine rich repeat and fibronectin type III domain containing 5	chr14:042360885-042360944	GO:0005515|GO:0016020|GO:0016021	NM_152447		Hs.136893
A_32_P164246	hsa-miR-20b|hsa-miR-20a|hsa-miR-199a-3p	MIMAT0001413|MIMAT0000075|MIMAT0000232	1.41127	FOXQ1	Homo sapiens forkhead box Q1 (FOXQ1), mRNA [NM_033260]	ENST00000296839	94234	NM_033260	forkhead box Q1	chr6:001314629-001314688	GO:0043565|GO:0006355|GO:0003700|GO:0005634|GO:0031069	NM_033260		Hs.591352
A_24_P65060	hsa-miR-26b|hsa-miR-582-5p|hsa-miR-369-3p	MIMAT0000083|MIMAT0003247|MIMAT0000721	1.05114	MEX3B	Homo sapiens mex-3 homolog B (C. elegans) (MEX3B), mRNA [NM_032246]	ENST00000329713	84206	NM_032246	mex-3 homolog B (C. elegans)	chr15:082335037-082334978	GO:0005515|GO:0005737|GO:0046777|GO:0000932|GO:0003723|GO:0005509|GO:0008270|GO:0005634	NM_032246		Hs.104744
A_33_P3331125	hsa-miR-889|hsa-let-7f|hsa-let-7a|hsa-miR-98	MIMAT0004921|MIMAT0000067|MIMAT0000062|MIMAT0000096	1.04041	SLC2A12	Homo sapiens solute carrier family 2 (facilitated glucose transporter), member 12 (SLC2A12), mRNA [NM_145176]		154091	NM_145176	solute carrier family 2 (facilitated glucose transporter), member 12	chr6:134309057-134308998	GO:0005215|GO:0048471|GO:0005737|GO:0016020|GO:0022891|GO:0008643|GO:0016021|GO:0055085	NM_145176		Hs.486508
A_33_P3296205	hsa-miR-454	MIMAT0003885	2.34585	TSC22D1	Homo sapiens TSC22 domain family, member 1 (TSC22D1), transcript variant 1, mRNA [NM_183422]	ENST00000261489	8848	NM_183422	TSC22 domain family, member 1	chr13:045007734-045007675	GO:0005515|GO:0006355|GO:0005737|GO:0003700|GO:0006366|GO:0005634	NM_183422		Hs.507916
A_33_P3318661	hsa-miR-454|hsa-miR-10b|hsa-miR-26b|hsa-miR-424|hsa-miR-137	MIMAT0003885|MIMAT0000254|MIMAT0000083|MIMAT0001341|MIMAT0000429	1.19074	E2F7	Homo sapiens E2F transcription factor 7 (E2F7), mRNA [NM_203394]	ENST00000322886	144455	NM_203394	E2F transcription factor 7	chr12:077417635-077417576	GO:0016564|GO:0005667|GO:0007049|GO:0006355|GO:0008285|GO:0003700|GO:0005634|GO:0042802	NM_203394		Hs.416375
A_23_P213562	hsa-miR-20b|hsa-miR-20a	MIMAT0001413|MIMAT0000075	1.15727	F2R	Homo sapiens coagulation factor II (thrombin) receptor (F2R), mRNA [NM_001992]	ENST00000319211	2149	NM_001992	coagulation factor II (thrombin) receptor	chr5:076030669-076030728	GO:0007260|GO:0008284|GO:0031594|GO:0008285|GO:0005886|GO:0051928|GO:0015057|GO:0007262|GO:0016265|GO:0009653|GO:0007205|GO:0043524|GO:0000186|GO:0048873|GO:0006954|GO:0045907|GO:0007529|GO:0045987|GO:0051482|GO:0045211|GO:0032496|GO:0004872|GO:0031094|GO:0043123|GO:0051209|GO:0005794|GO:0030335|GO:0006919|GO:0004930|GO:0005102|GO:0030168|GO:0005576|GO:0002248|GO:0046427|GO:0007165|GO:0032967|GO:…	NM_001992		Hs.482562
A_33_P3214665	hsa-miR-26b|hsa-miR-369-3p	MIMAT0000083|MIMAT0000721	1.65851	MAP2	Homo sapiens microtubule-associated protein 2 (MAP2), transcript variant 1, mRNA [NM_002374]	ENST00000411786	4133	NM_002374	microtubule-associated protein 2	chr2:210598712-210598771	GO:0005516|GO:0001578|GO:0005875|GO:0005874|GO:0016358|GO:0005622|GO:0005737|GO:0043198|GO:0005198|GO:0018107|GO:0043025|GO:0007026|GO:0019719|GO:0019718|GO:0005856	NM_002374		Hs.368281
A_33_P3295358	hsa-miR-656	MIMAT0003332	1.33242	ANGPTL4	Homo sapiens angiopoietin-like 4 (ANGPTL4), transcript variant 1, mRNA [NM_139314]	ENST00000301455	51129	NM_139314	angiopoietin-like 4	chr19:008439197-008439256	GO:0004857|GO:0001666|GO:0043066|GO:0005102|GO:0005578|GO:0005576|GO:0007275|GO:0005615|GO:0030154|GO:0045766|GO:0043231|GO:0051005|GO:0007165|GO:0051260	NM_139314		Hs.9613
A_23_P109488	hsa-let-7f|hsa-let-7a|hsa-miR-98	MIMAT0000067|MIMAT0000062|MIMAT0000096	1.33746	PIK3IP1	Homo sapiens phosphoinositide-3-kinase interacting protein 1 (PIK3IP1), transcript variant 1, mRNA [NM_052880]	ENST00000402249	113791	NM_052880	phosphoinositide-3-kinase interacting protein 1	chr22:031685561-031685502	GO:0016020|GO:0016021	NM_052880		Hs.26670
A_23_P359738	hsa-miR-454|hsa-miR-26b|hsa-miR-582-5p|hsa-miR-495	MIMAT0003885|MIMAT0000083|MIMAT0003247|MIMAT0002817	1.02218	EPC2	Homo sapiens enhancer of polycomb homolog 2 (Drosophila) (EPC2), mRNA [NM_015630]	ENST00000258484	26122	NM_015630	enhancer of polycomb homolog 2 (Drosophila)	chr2:149544919-149544978	GO:0006281|GO:0005634|GO:0045449|GO:0006974|GO:0016568	NM_015630		Hs.23270
A_32_P190303	hsa-miR-656	MIMAT0003332	4.18782	LONRF2	Homo sapiens LON peptidase N-terminal domain and ring finger 2 (LONRF2), mRNA [NM_198461]	ENST00000393437	164832	NM_198461	LON peptidase N-terminal domain and ring finger 2	chr2:100890153-100890094	GO:0005515|GO:0004176|GO:0006508|GO:0008270|GO:0046872	NM_198461		Hs.21380
A_33_P3316800	hsa-miR-656|hsa-miR-137	MIMAT0003332|MIMAT0000429	1.59701	AHR	Homo sapiens aryl hydrocarbon receptor (AHR), mRNA [NM_001621]	ENST00000242057	196	NM_001621	aryl hydrocarbon receptor	chr7:017382763-017382822	GO:0003700|GO:0006366|GO:0045899|GO:0051879|GO:0006950|GO:0006915|GO:0005634|GO:0007165|GO:0005737|GO:0007049|GO:0004879|GO:0009410|GO:0045893|GO:0008134	NM_001621		Hs.171189
A_23_P259344	hsa-let-7f|hsa-miR-10b|hsa-let-7a|hsa-miR-98|hsa-miR-424	MIMAT0000067|MIMAT0000254|MIMAT0000062|MIMAT0000096|MIMAT0001341	1.02181	CECR6	Homo sapiens cat eye syndrome chromosome region, candidate 6 (CECR6), transcript variant 1, mRNA [NM_031890]	ENST00000331437	27439	NM_031890	cat eye syndrome chromosome region, candidate 6	chr22:017597388-017597329		NM_031890		Hs.209577
A_24_P226332	hsa-miR-454|hsa-miR-20b|hsa-miR-26b|hsa-miR-20a|hsa-miR-582-5p|hsa-miR-424|hsa-miR-137	MIMAT0003885|MIMAT0001413|MIMAT0000083|MIMAT0000075|MIMAT0003247|MIMAT0001341|MIMAT0000429	3.43153	EPHA7	Homo sapiens EPH receptor A7 (EPHA7), mRNA [NM_004440]	ENST00000369303	2045	NM_004440	EPH receptor A7	chr6:093950539-093950480	GO:0005515|GO:0031290|GO:0031594|GO:0005524|GO:0030425|GO:0045499|GO:0043525|GO:0005003|GO:0046875|GO:0000166|GO:0005887|GO:0045211|GO:0043025|GO:0048755|GO:0004872|GO:0006468|GO:0007169|GO:0016740	NM_004440		Hs.73962
A_33_P3250348	hsa-miR-889|hsa-miR-26b	MIMAT0004921|MIMAT0000083	3.03546	PCDH18	Homo sapiens protocadherin 18 (PCDH18), mRNA [NM_019035]	ENST00000344876	54510	NM_019035	protocadherin 18	chr4:138440160-138440101	GO:0005515|GO:0005886|GO:0007420|GO:0005509|GO:0016021|GO:0007155|GO:0007156	NM_019035		Hs.591691
A_24_P772488	hsa-miR-656|hsa-miR-424	MIMAT0003332|MIMAT0001341	2.04665	PLXNA4	Homo sapiens plexin A4 (PLXNA4), transcript variant 1, mRNA [NM_020911]	ENST00000359827	91584	NM_020911	plexin A4	chr7:131808746-131808687	GO:0005622|GO:0007165|GO:0017154|GO:0005886|GO:0007275|GO:0004872|GO:0016021|GO:0007399	NM_020911		Hs.511454
A_32_P59010	hsa-miR-329	MIMAT0001629	3.79362	TNFAIP8L3	Homo sapiens tumor necrosis factor, alpha-induced protein 8-like 3 (TNFAIP8L3), mRNA [NM_207381]	ENST00000327536	388121	NM_207381	tumor necrosis factor, alpha-induced protein 8-like 3	chr15:051349922-051349863		NM_207381		Hs.306343
A_24_P681011	hsa-miR-582-5p|hsa-miR-380|hsa-miR-424	MIMAT0003247|MIMAT0000735|MIMAT0001341	1.52834	HIPK2	Homo sapiens homeodomain interacting protein kinase 2 (HIPK2), transcript variant 1, mRNA [NM_022740]	ENST00000263551	28996	NM_022740	homeodomain interacting protein kinase 2	chr7:139246970-139246911	GO:0008284|GO:0046330|GO:0046332|GO:0005634|GO:0009952|GO:0060395|GO:0007224|GO:0030514|GO:0005737|GO:0043524|GO:0000166|GO:0050882|GO:0045944|GO:0007628|GO:0006978|GO:0045449|GO:0030511|GO:0005813|GO:0031965|GO:0003714|GO:0046790|GO:0006915|GO:0000122|GO:0005524|GO:0042771|GO:0004674|GO:0016605|GO:0019048|GO:0043388|GO:0006468|GO:0016740|GO:0008629	NM_022740		Hs.397465
A_24_P235429	hsa-miR-454|hsa-miR-20b|hsa-miR-26b|hsa-miR-20a|hsa-miR-199a-3p|hsa-miR-369-3p	MIMAT0003885|MIMAT0001413|MIMAT0000083|MIMAT0000075|MIMAT0000232|MIMAT0000721	1.79373	ABCA1	Homo sapiens ATP-binding cassette, sub-family A (ABC1), member 1 (ABCA1), mRNA [NM_005502]	ENST00000374736	19	NM_005502	ATP-binding cassette, sub-family A (ABC1), member 1	chr9:107543763-107543704	GO:0006629|GO:0008509|GO:0031267|GO:0005886|GO:0030819|GO:0017127|GO:0045332|GO:0030349|GO:0005543|GO:0000166|GO:0015485|GO:0034380|GO:0016197|GO:0006810|GO:0006497|GO:0016887|GO:0008202|GO:0008203|GO:0042632|GO:0033344|GO:0002790|GO:0005794|GO:0010745|GO:0050702|GO:0032488|GO:0043691|GO:0005624|GO:0005548|GO:0006911|GO:0005524|GO:0010887|GO:0045335|GO:0033700|GO:0007186|GO:0005887|GO:0055091|GO:…	NM_005502		Hs.429294
A_33_P3237110	hsa-miR-32|hsa-miR-20b|hsa-miR-20a	MIMAT0000090|MIMAT0001413|MIMAT0000075	1.17366	GPR137C	Homo sapiens G protein-coupled receptor 137C (GPR137C), mRNA [NM_001099652]	ENST00000321662	283554	NM_001099652	G protein-coupled receptor 137C	chr14:053104305-053104364	GO:0016020|GO:0016021	NM_001099652		Hs.416214
A_23_P166087	hsa-miR-454|hsa-miR-20b|hsa-miR-218|hsa-miR-20a|hsa-miR-424	MIMAT0003885|MIMAT0001413|MIMAT0000275|MIMAT0000075|MIMAT0001341	1.43783	RASSF2	Homo sapiens Ras association (RalGDS/AF-6) domain family member 2 (RASSF2), transcript variant 1, mRNA [NM_014737]	ENST00000379376	9770	NM_014737	Ras association (RalGDS/AF-6) domain family member 2	chr20:004760842-004760783	GO:0005515|GO:0007165|GO:0007049|GO:0005634	NM_014737		Hs.631504
A_23_P333138	hsa-miR-329	MIMAT0001629	1.08912	MON2	Homo sapiens MON2 homolog (S. cerevisiae) (MON2), mRNA [NM_015026]	ENST00000393630	23041	NM_015026	MON2 homolog (S. cerevisiae)	chr12:062990309-062990368	GO:0005488|GO:0015031|GO:0006895	NM_015026		Hs.389378
A_23_P360079	hsa-miR-454|hsa-miR-20b|hsa-miR-20a|hsa-miR-137	MIMAT0003885|MIMAT0001413|MIMAT0000075|MIMAT0000429	1.30599	NCKAP5	Homo sapiens NCK-associated protein 5 (NCKAP5), transcript variant 1, mRNA [NM_207363]	ENST00000409213	344148	NM_207363	NCK-associated protein 5	chr2:133483287-133483228	GO:0005515|GO:0008150|GO:0003674|GO:0005575	NM_207363		Hs.537329
A_23_P163402	hsa-miR-20b|hsa-miR-20a	MIMAT0001413|MIMAT0000075	1.3563	CYP1A1	Homo sapiens cytochrome P450, family 1, subfamily A, polypeptide 1 (CYP1A1), mRNA [NM_000499]	ENST00000379727	1543	NM_000499	cytochrome P450, family 1, subfamily A, polypeptide 1	chr15:075012621-075012562	GO:0014070|GO:0046685|GO:0017144|GO:0017143|GO:0033189|GO:0009792|GO:0010041|GO:0032502|GO:0016711|GO:0032496|GO:0070576|GO:0046677|GO:0005792|GO:0070330|GO:0042359|GO:0060137|GO:0009635|GO:0006778|GO:0055093|GO:0045750|GO:0019899|GO:0019898|GO:0020037|GO:0055114|GO:0005783|GO:0008283|GO:0009624|GO:0050665|GO:0032094|GO:0019341|GO:0046872|GO:0005739|GO:0005737|GO:0043010|GO:0001666|GO:0008395|GO:…	NM_000499		Hs.72912
A_33_P3323722	hsa-miR-20b|hsa-miR-26b|hsa-miR-20a|hsa-miR-656	MIMAT0001413|MIMAT0000083|MIMAT0000075|MIMAT0003332	1.41769	ARL4C	Homo sapiens ADP-ribosylation factor-like 4C (ARL4C), mRNA [NM_005737]	ENST00000390645	10123	NM_005737	ADP-ribosylation factor-like 4C	chr2:235401768-235401709	GO:0005622|GO:0000166|GO:0007264|GO:0003924|GO:0005634|GO:0005525	NM_005737		Hs.111554
A_33_P3383029	hsa-miR-26b	MIMAT0000083	1.24804	MXI1	Homo sapiens MAX interactor 1 (MXI1), transcript variant 2, mRNA [NM_130439]	ENST00000369613	4601	NM_130439	MAX interactor 1	chr10:112044747-112044806	GO:0008285|GO:0003714|GO:0030528|GO:0042994|GO:0005634|GO:0003677|GO:0045449	NM_130439		Hs.501023
A_24_P40626	hsa-miR-369-3p	MIMAT0000721	1.28409	GREM2	Homo sapiens gremlin 2, cysteine knot superfamily, homolog (Xenopus laevis) (GREM2), mRNA [NM_022469]	ENST00000318160	64388	NM_022469	gremlin 2, cysteine knot superfamily, homolog (Xenopus laevis)	chr1:240654036-240653977	GO:0005576|GO:0030509|GO:0005615|GO:0005125	NM_022469		Hs.98206
A_33_P3413355	hsa-miR-454|hsa-miR-32	MIMAT0003885|MIMAT0000090	1.89179	CHST1	Homo sapiens carbohydrate (keratan sulfate Gal-6) sulfotransferase 1 (CHST1), mRNA [NM_003654]	ENST00000308064	8534	NM_003654	carbohydrate (keratan sulfate Gal-6) sulfotransferase 1	chr11:045670488-045670429	GO:0045130|GO:0006954|GO:0005794|GO:0016020|GO:0005976|GO:0000139|GO:0016021|GO:0006012|GO:0016740|GO:0042339	NM_003654		Hs.104576
A_23_P84189	hsa-miR-26b	MIMAT0000083	2.00298	PITPNC1	Homo sapiens phosphatidylinositol transfer protein, cytoplasmic 1 (PITPNC1), transcript variant 2, mRNA [NM_181671]	ENST00000423236	26207	NM_181671	phosphatidylinositol transfer protein, cytoplasmic 1	chr17:065689234-065689293	GO:0005622|GO:0005515|GO:0007165|GO:0005737|GO:0008526|GO:0006869|GO:0008289	NM_181671		Hs.591185
A_23_P156861	hsa-miR-32	MIMAT0000090	1.92677	RGS17	Homo sapiens regulator of G-protein signaling 17 (RGS17), mRNA [NM_012419]	ENST00000206262	26575	NM_012419	regulator of G-protein signaling 17	chr6:153332781-153332722	GO:0005737|GO:0016020|GO:0005634|GO:0031225|GO:0009968|GO:0004871	NM_012419		Hs.166313
A_33_P3291484	hsa-miR-26b|hsa-miR-218|hsa-miR-199a-3p	MIMAT0000083|MIMAT0000275|MIMAT0000232	1.95473	ST8SIA4	Homo sapiens ST8 alpha-N-acetyl-neuraminide alpha-2,8-sialyltransferase 4 (ST8SIA4), transcript variant 1, mRNA [NM_005668]		7903	NM_005668	ST8 alpha-N-acetyl-neuraminide alpha-2,8-sialyltransferase 4	chr5:100143016-100142957	GO:0003828|GO:0030173|GO:0009311|GO:0005794|GO:0016020|GO:0006491|GO:0006486|GO:0016021|GO:0007399	NM_005668		Hs.308628
A_24_P217572	hsa-miR-337-3p	MIMAT0000754	1.24522	EDNRA	Homo sapiens endothelin receptor type A (EDNRA), transcript variant 1, mRNA [NM_001957]	ENST00000324300	1909	NM_001957	endothelin receptor type A	chr4:148465478-148465537	GO:0005515|GO:0001599|GO:0005886|GO:0051928|GO:0008283|GO:0030818|GO:0007202|GO:0007205|GO:0006939|GO:0007507|GO:0007190|GO:0014032|GO:0015758|GO:0051482|GO:0042310|GO:0004872|GO:0051281|GO:0014824|GO:0050678|GO:0001666|GO:0001569|GO:0031965|GO:0007585|GO:0004930|GO:0030315|GO:0043278|GO:0001701|GO:0007165|GO:0005887|GO:0004435|GO:0050729|GO:0001934	NM_001957		Hs.183713
A_24_P942630	hsa-miR-889	MIMAT0004921	1.02504	KDM6B	Homo sapiens lysine (K)-specific demethylase 6B (KDM6B), mRNA [NM_001080424]	ENST00000254846	23135	NM_001080424	lysine (K)-specific demethylase 6B	chr17:007757327-007757386	GO:0043565|GO:0016577|GO:0006954|GO:0005506|GO:0005488|GO:0016491|GO:0005634|GO:0000122|GO:0016702|GO:0046872|GO:0055114|GO:0016568	NM_001080424		Hs.223678
A_24_P356916	hsa-miR-424	MIMAT0001341	0.973659	SLC13A3	Homo sapiens solute carrier family 13 (sodium-dependent dicarboxylate transporter), member 3 (SLC13A3), transcript variant 2, mRNA [NM_001011554]	ENST00000472148	64849	NM_001011554	solute carrier family 13 (sodium-dependent dicarboxylate transporter), member 3	chr20:045187191-045187132	GO:0005215|GO:0005813|GO:0030054|GO:0005886|GO:0005624|GO:0031402|GO:0055085|GO:0015746|GO:0015141|GO:0015744|GO:0015810|GO:0015183|GO:0015137|GO:0006835|GO:0016021|GO:0006814|GO:0006811|GO:0015293|GO:0015362	NM_001011554		Hs.655498
A_24_P274615	hsa-miR-454|hsa-miR-32	MIMAT0003885|MIMAT0000090	1.35098	ARRDC3	Homo sapiens arrestin domain containing 3 (ARRDC3), mRNA [NM_020801]	ENST00000265138	57561	NM_020801	arrestin domain containing 3	chr5:090664749-090664690	GO:0005737	NM_020801		Hs.24684
A_23_P379200	hsa-miR-218	MIMAT0000275	1.32038	FMNL3	Homo sapiens formin-like 3 (FMNL3), transcript variant 1, mRNA [NM_175736]	ENST00000335154	91010	NM_175736	formin-like 3	chr12:050032708-050032649	GO:0005515|GO:0030036|GO:0017048|GO:0003779|GO:0016043	NM_175736		Hs.179838
A_23_P347632	hsa-miR-137	MIMAT0000429	1.93778	MTSS1	Homo sapiens metastasis suppressor 1 (MTSS1), mRNA [NM_014751]	ENST00000378017	9788	NM_014751	metastasis suppressor 1	chr8:125563314-125563255	GO:0017124|GO:0030036|GO:0005102|GO:0006928|GO:0030139|GO:0015629|GO:0001726|GO:0003785|GO:0007165|GO:0005737|GO:0046847|GO:0007155|GO:0007169|GO:0008093	NM_014751		Hs.336994
A_33_P3255914	hsa-miR-889|hsa-miR-32	MIMAT0004921|MIMAT0000090	1.01973	MYLIP	Homo sapiens myosin regulatory light chain interacting protein (MYLIP), mRNA [NM_013262]	ENST00000349606	29116	NM_013262	myosin regulatory light chain interacting protein	chr6:016148409-016148468	GO:0008092|GO:0004842|GO:0016567|GO:0016874|GO:0006928|GO:0046872|GO:0007399|GO:0005622|GO:0005737|GO:0019941|GO:0008270|GO:0005856|GO:0019898	NM_013262		Hs.484738
A_33_P3347697	hsa-miR-32|hsa-miR-582-5p|hsa-miR-656|hsa-miR-199a-3p|hsa-miR-137	MIMAT0000090|MIMAT0003247|MIMAT0003332|MIMAT0000232|MIMAT0000429	0.965615	NOVA1	Homo sapiens neuro-oncological ventral antigen 1 (NOVA1), transcript variant 1, mRNA [NM_002515]	ENST00000267422	4857	NM_002515	neuro-oncological ventral antigen 1	chr14:026915179-026915120	GO:0008380|GO:0005515|GO:0000398|GO:0005730|GO:0007268|GO:0007626|GO:0005634|GO:0003729	NM_002515		Hs.31588
A_23_P137470	hsa-miR-424|hsa-miR-137	MIMAT0001341|MIMAT0000429	2.77372	SIPA1L2	Homo sapiens signal-induced proliferation-associated 1 like 2 (SIPA1L2), mRNA [NM_020808]	ENST00000308942	57568	NM_020808	signal-induced proliferation-associated 1 like 2	chr1:232534575-232534516	GO:0005622|GO:0005515|GO:0051056|GO:0005096	NM_020808		Hs.675721
A_33_P3272330	hsa-miR-199a-3p	MIMAT0000232	1.07409	DNMT3A	Homo sapiens DNA (cytosine-5-)-methyltransferase 3 alpha (DNMT3A), transcript variant 1, mRNA [NM_175629]	ENST00000402667	1788	NM_175629	DNA (cytosine-5-)-methyltransferase 3 alpha	chr2:025457154-025457095	GO:0005515|GO:0000791|GO:0003886|GO:0006346|GO:0008168|GO:0005634|GO:0000122|GO:0007283|GO:0003677|GO:0046872|GO:0016363|GO:0006306|GO:0005720|GO:0005737|GO:0003682|GO:0006349|GO:0008270|GO:0016740|GO:0016568	NM_175629		Hs.515840
A_24_P99046	hsa-miR-582-5p|hsa-miR-495|hsa-miR-590-5p|hsa-miR-369-3p	MIMAT0003247|MIMAT0002817|MIMAT0003258|MIMAT0000721	1.15352	STK38L	Homo sapiens serine/threonine kinase 38 like (STK38L), mRNA [NM_015000]	ENST00000389032	23012	NM_015000	serine/threonine kinase 38 like	chr12:027478395-027478454	GO:0005515|GO:0005737|GO:0000287|GO:0000166|GO:0004674|GO:0051128|GO:0006468|GO:0003779|GO:0015629|GO:0005524|GO:0016740|GO:0007243	NM_015000		Hs.184523
A_23_P92042	hsa-miR-454|hsa-miR-32|hsa-miR-26b	MIMAT0003885|MIMAT0000090|MIMAT0000083	1.14654	ITPR1	Homo sapiens inositol 1,4,5-triphosphate receptor, type 1 (ITPR1), transcript variant 2, mRNA [NM_002222]	ENST00000443694	3708	NM_002222	inositol 1,4,5-triphosphate receptor, type 1	chr3:004888682-004888741	GO:0005515|GO:0008219|GO:0031088|GO:0005637|GO:0005635|GO:0009791|GO:0005737|GO:0050882|GO:0006816|GO:0005955|GO:0031095|GO:0006811|GO:0005792|GO:0001666|GO:0005262|GO:0005220|GO:0032469|GO:0005509|GO:0005730|GO:0015085|GO:0014069|GO:0055085|GO:0043234|GO:0007165|GO:0016529|GO:0016020|GO:0005789|GO:0016021|GO:0035091|GO:0005216	NM_002222		Hs.567295
A_23_P404606	hsa-miR-20b|hsa-miR-26b|hsa-miR-20a|hsa-miR-337-3p|hsa-miR-424	MIMAT0001413|MIMAT0000083|MIMAT0000075|MIMAT0000754|MIMAT0001341	1.05083	C5orf41	Homo sapiens chromosome 5 open reading frame 41 (C5orf41), mRNA [NM_153607]	ENST00000296953	153222	NM_153607	chromosome 5 open reading frame 41	chr5:172563805-172563864	GO:0043565|GO:0005515|GO:0006355|GO:0003700	NM_153607		Hs.484195
A_23_P124905	hsa-miR-454|hsa-miR-369-3p	MIMAT0003885|MIMAT0000721	3.3712	NPTX1	Homo sapiens neuronal pentraxin I (NPTX1), mRNA [NM_002522]	ENST00000306773	4884	NM_002522	neuronal pentraxin I	chr17:078441076-078441017	GO:0005509|GO:0006810|GO:0007268|GO:0031410|GO:0030141|GO:0007417	NM_002522		Hs.514556
A_24_P62530	hsa-miR-26b	MIMAT0000083	1.26283	RHOU	Homo sapiens ras homolog gene family, member U (RHOU), mRNA [NM_021205]	ENST00000366691	58480	NM_021205	ras homolog gene family, member U	chr1:228882099-228882158	GO:0005515|GO:0030054|GO:0030036|GO:0000287|GO:0005794|GO:0005886|GO:0007264|GO:0008360|GO:0002102|GO:0003924|GO:0042995|GO:0031225|GO:0005525|GO:0005622|GO:0016601|GO:0000082|GO:0000166|GO:0005925	NM_021205		Hs.647774
A_33_P3323822	hsa-miR-454|hsa-miR-590-5p|hsa-miR-369-3p	MIMAT0003885|MIMAT0003258|MIMAT0000721	1.30351	GATAD2B	Homo sapiens GATA zinc finger domain containing 2B (GATAD2B), mRNA [NM_020699]	ENST00000368655	57459	NM_020699	GATA zinc finger domain containing 2B	chr1:153777333-153777274	GO:0043565|GO:0005515|GO:0006355|GO:0003700|GO:0005730|GO:0008270|GO:0005634|GO:0046872	NM_020699		Hs.4779
A_23_P251043	hsa-miR-32|hsa-miR-424|hsa-miR-137	MIMAT0000090|MIMAT0001341|MIMAT0000429	1.53943	TMEM90B	Homo sapiens transmembrane protein 90B (TMEM90B), mRNA [NM_024893]	ENST00000376862	79953	NM_024893	transmembrane protein 90B	chr20:024647022-024647081	GO:0009607|GO:0016020|GO:0016021	NM_024893		Hs.124638
A_23_P414273	hsa-let-7f|hsa-let-7a|hsa-miR-98	MIMAT0000067|MIMAT0000062|MIMAT0000096	1.47925	C5orf62	Homo sapiens chromosome 5 open reading frame 62 (C5orf62), mRNA [NM_032947]	ENST00000324552	85027	NM_032947	chromosome 5 open reading frame 62	chr5:150176190-150176249	GO:0016020|GO:0016021	NM_032947		Hs.29444
A_24_P349196	hsa-miR-1185	MIMAT0005798	2.59671	CCDC30	Homo sapiens coiled-coil domain containing 30 (CCDC30), mRNA [NM_001080850]	ENST00000340612	728621	NM_001080850	coiled-coil domain containing 30	chr1:043119790-043119849		NM_001080850		Hs.473495
A_23_P169978	hsa-miR-26b	MIMAT0000083	1.53287	ZNF608	Homo sapiens zinc finger protein 608 (ZNF608), mRNA [NM_020747]	ENST00000306315	57507	NM_020747	zinc finger protein 608	chr5:123973545-123973486	GO:0005622|GO:0008270|GO:0046872	NM_020747		Hs.266616
A_23_P324754	hsa-miR-369-3p	MIMAT0000721	1.1846	KIAA1199	Homo sapiens KIAA1199 (KIAA1199), mRNA [NM_018689]	ENST00000394685	57214	NM_018689	KIAA1199	chr15:081243634-081243693		NM_018689	NP1156790	Hs.459088
A_23_P152791	hsa-miR-26b	MIMAT0000083	1.75224	SLC16A6	Homo sapiens solute carrier family 16, member 6 (monocarboxylic acid transporter 7) (SLC16A6), mRNA [NM_004694]	ENST00000327268	9120	NM_004694	solute carrier family 16, member 6 (monocarboxylic acid transporter 7)	chr17:066264963-066264904	GO:0015718|GO:0005886|GO:0005887|GO:0008028|GO:0005624|GO:0055085|GO:0015293	NM_004694		Hs.42645

## Sheet: 13817_down Intersection  CSF_up
# Notes : EL1 : 13817_down
#description: ( Source Experiment : MS101080
#Source Organism : Homo sapiens
#Source Technology : Agilent.TwoColor.28004)
# EL2 : CSF_up_Conserved_TargetScan list, percentile = 50.0 (Translated from miRNA)
#description: ( Source Experiment : miRNA
#Source Organism : Homo sapiens
#Source Technology : GeneSpring.BiologicalGenome.9606)
#EL1 ^ EL2
#
# Technology : Agilent.TwoColor.28004
# Owner : gxuser
# Created On : Thu Mar 08 15:30:03 CST 2012
ProbeName	miRNA ( CSF_up_Conserved_TargetScan list, percentile = 50.0 (Translated from miRNA) )	mirbase.accession ( CSF_up_Conserved_TargetScan list, percentile = 50.0 (Translated from miRNA) )	13817_252800415369_2_4.txt:cy5ByCy3Signal(normalized)	GeneSymbol	Description	EnsemblID	EntrezGeneID	GenbankAccession	GeneName	GenomicCoordinates	Go	RefSeqAccession	TIGRID	UniGeneID
A_23_P117852	hsa-miR-371-5p	MIMAT0004687	-1.72955	KIAA0101	Homo sapiens KIAA0101 (KIAA0101), transcript variant 1, mRNA [NM_014736]	ENST00000380258	9768	NM_014736	KIAA0101	chr15:064657906-064657847	GO:0005739|GO:0005634	NM_014736		Hs.81892
A_23_P134454	hsa-miR-1246	MIMAT0005898	-1.91899	CAV1	Homo sapiens caveolin 1, caveolae protein, 22kDa (CAV1), mRNA [NM_001753]	ENST00000341049	857	NM_001753	caveolin 1, caveolae protein, 22kDa	chr7:116200742-116200801	GO:0043627|GO:0019915|GO:0010524|GO:0006940|GO:0052547|GO:0070836|GO:0042802|GO:0005622|GO:0016050|GO:0009925|GO:0044419|GO:0051260|GO:0032507|GO:0005938|GO:0010332|GO:0042632|GO:0005811|GO:0019905|GO:0033344|GO:0005794|GO:0009986|GO:0051384|GO:0019217|GO:0016504|GO:0051592|GO:0043234|GO:0048554|GO:0007519|GO:0005887|GO:0032570|GO:0006641|GO:0005925|GO:0050998|GO:0048471|GO:0051899|GO:0005886|GO:…	NM_001753	NP1154468	Hs.74034
A_23_P153964	hsa-miR-630|hsa-miR-494	MIMAT0003299|MIMAT0002816	-2.45386	INHBB	Homo sapiens inhibin, beta B (INHBB), mRNA [NM_002193]	ENST00000295228	3625	NM_002193	inhibin, beta B	chr2:121108780-121108839	GO:0046882|GO:0005576|GO:0006952|GO:0046881|GO:0005125|GO:0030154|GO:0042803|GO:0001541|GO:0009605|GO:0005179|GO:0046789|GO:0048178|GO:0008083|GO:0040007|GO:0046676	NM_002193		Hs.1735
A_24_P173754	hsa-miR-486-5p	MIMAT0002177	-1.47476	C1orf21	Homo sapiens chromosome 1 open reading frame 21 (C1orf21), mRNA [NM_030806]	ENST00000367514	81563	NM_030806	chromosome 1 open reading frame 21			NM_030806		Hs.719188
A_24_P12626	hsa-miR-1246	MIMAT0005898	-1.81571	CAV1	Homo sapiens caveolin 1, caveolae protein, 22kDa (CAV1), mRNA [NM_001753]	ENST00000456473	857	NM_001753	caveolin 1, caveolae protein, 22kDa	chr7:116199001-116199060	GO:0043627|GO:0019915|GO:0010524|GO:0006940|GO:0052547|GO:0070836|GO:0042802|GO:0005622|GO:0016050|GO:0009925|GO:0044419|GO:0051260|GO:0032507|GO:0005938|GO:0010332|GO:0042632|GO:0005811|GO:0019905|GO:0033344|GO:0005794|GO:0009986|GO:0051384|GO:0019217|GO:0016504|GO:0051592|GO:0043234|GO:0048554|GO:0007519|GO:0005887|GO:0032570|GO:0006641|GO:0005925|GO:0050998|GO:0048471|GO:0051899|GO:0005886|GO:…	NM_001753	NP1154468	Hs.74034
A_33_P3212782	hsa-miR-1290|hsa-miR-765|hsa-miR-1246	MIMAT0005880|MIMAT0003945|MIMAT0005898	-1.3527	CALM2	Homo sapiens calmodulin 2 (phosphorylase kinase, delta) (CALM2), mRNA [NM_001743]	ENST00000409563	805	NM_001743	calmodulin 2 (phosphorylase kinase, delta)	chr2:047387937-047387878		NM_001743		Hs.468442
A_23_P158851	hsa-miR-202	MIMAT0002811	-0.929417	PCDH10	Homo sapiens protocadherin 10 (PCDH10), transcript variant 1, mRNA [NM_032961]	ENST00000264360	57575	NM_032961	protocadherin 10	chr4:134112390-134112449	GO:0005515|GO:0005886|GO:0005509|GO:0016021|GO:0007155|GO:0007156	NM_032961		Hs.192859
A_23_P208880	hsa-miR-202|hsa-miR-188-5p	MIMAT0002811|MIMAT0000457	-1.90726	UHRF1	Homo sapiens ubiquitin-like with PHD and ring finger domains 1 (UHRF1), transcript variant 2, mRNA [NM_013282]	ENST00000398240	29128	NM_013282	ubiquitin-like with PHD and ring finger domains 1	chr12:020707196-020707255	GO:0005515|GO:0003700|GO:0006357|GO:0003702|GO:0008283|GO:0016874|GO:0005634|GO:0046872|GO:0006974|GO:0007049|GO:0006281|GO:0019941|GO:0008270|GO:0045449	NM_013282		Hs.108106
A_23_P119102	hsa-miR-1207-5p	MIMAT0005871	-1.03747	VASP	Homo sapiens vasodilator-stimulated phosphoprotein (VASP), mRNA [NM_003370]	ENST00000245932	7408	NM_003370	vasodilator-stimulated phosphoprotein	chr19:046029738-046029797	GO:0005515|GO:0017124|GO:0030036|GO:0030054|GO:0005886|GO:0031258|GO:0031527|GO:0001843|GO:0003779|GO:0015629|GO:0005829|GO:0005737|GO:0007411|GO:0005925	NM_003370	NP1201349	Hs.515469
A_24_P187799	hsa-miR-202	MIMAT0002811	-1.09136	C7orf58	Homo sapiens chromosome 7 open reading frame 58 (C7orf58), transcript variant 1, mRNA [NM_024913]	ENST00000428526	79974	NM_024913	chromosome 7 open reading frame 58	chr7:120768467-120768526	GO:0005783	NM_024913		Hs.189652
A_33_P3702364	hsa-miR-874	MIMAT0004911	-1.51506	SNX24	Homo sapiens sorting nexin 24 (SNX24), mRNA [NM_014035]	ENST00000261369	28966	NM_014035	sorting nexin 24	chr5:122344198-122344257	GO:0005515|GO:0007154|GO:0035091|GO:0015031	NM_014035		Hs.483200
A_33_P3234864	hsa-miR-202	MIMAT0002811	-1.23134	UTRN	Homo sapiens utrophin (UTRN), mRNA [NM_007124]	ENST00000367526	7402	NM_007124	utrophin	chr6:145051508-145051567	GO:0005515|GO:0031594|GO:0030054|GO:0005886|GO:0005509|GO:0005624|GO:0030426|GO:0005737|GO:0051015|GO:0006936|GO:0007517|GO:0016010|GO:0007528|GO:0045211|GO:0008270|GO:0030864|GO:0005856	NM_007124		Hs.133135
A_23_P359245	hsa-miR-513c	MIMAT0005789	-1.19904	MET	Homo sapiens met proto-oncogene (hepatocyte growth factor receptor) (MET), transcript variant 2, mRNA [NM_000245]	ENST00000397752	4233	NM_000245	met proto-oncogene (hepatocyte growth factor receptor)	chr7:116438290-116438349	GO:0005008|GO:0005515|GO:0048012|GO:0005886|GO:0008283|GO:0007275|GO:0005524|GO:0009925|GO:0000166|GO:0005887|GO:0004872|GO:0006468|GO:0007166|GO:0016740	NM_000245		Hs.132966
A_23_P10385	hsa-miR-1290	MIMAT0005880	-2.90054	DTL	Homo sapiens denticleless homolog (Drosophila) (DTL), mRNA [NM_016448]	ENST00000318866	51514	NM_016448	denticleless homolog (Drosophila)	chr1:212277852-212277911	GO:0006260|GO:0005515|GO:0005737|GO:0016020|GO:0019941|GO:0005634|GO:0006974	NM_016448		Hs.656473
A_33_P3397658	hsa-miR-513c	MIMAT0005789	-1.69591	SYNPO	Synaptopodin [Source:UniProtKB/Swiss-Prot;Acc:Q8N3V7] [ENST00000394243]	ENST00000394243	11346		synaptopodin	chr5:150033735-150033794	GO:0005737|GO:0030054|GO:0043197|GO:0005886|GO:0045211|GO:0045202|GO:0043204|GO:0014069|GO:0003779|GO:0042995|GO:0005923|GO:0015629
A_23_P110712	hsa-miR-202	MIMAT0002811	-1.32797	DUSP1	Homo sapiens dual specificity phosphatase 1 (DUSP1), mRNA [NM_004417]	ENST00000434080	1843	NM_004417	dual specificity phosphatase 1	chr5:172195355-172195296	GO:0005515|GO:0042542|GO:0007242|GO:0043065|GO:0051384|GO:0005634|GO:0045768|GO:0033574|GO:0051591|GO:0032870|GO:0051592|GO:0007049|GO:0006470|GO:0016787|GO:0009416|GO:0032526|GO:0006979|GO:0032355|GO:0017017|GO:0004726	NM_004417		Hs.171695
A_23_P213000	hsa-miR-513b	MIMAT0005788	-0.989741	WDR1	Homo sapiens WD repeat domain 1 (WDR1), transcript variant 1, mRNA [NM_017491]	ENST00000382452	9948	NM_017491	WD repeat domain 1	chr4:010076770-010076711	GO:0005515|GO:0005737|GO:0007605|GO:0005576|GO:0003779|GO:0005856|GO:0005829	NM_017491		Hs.128548
A_23_P145024	hsa-miR-202	MIMAT0002811	-1.37234	ADRB2	Homo sapiens adrenergic, beta-2-, receptor, surface (ADRB2), mRNA [NM_000024]	ENST00000305988	154	NM_000024	adrenergic, beta-2-, receptor, surface	chr5:148208080-148208139	GO:0051927|GO:0045453|GO:0009409|GO:0004941|GO:0002024|GO:0002025|GO:0015459|GO:0043268|GO:0005764|GO:0032403|GO:0042803|GO:0007171|GO:0010765|GO:0045823|GO:0004935|GO:0005792|GO:0030501|GO:0008179|GO:0004930|GO:0008333|GO:0035240|GO:0006898|GO:0002032|GO:0043235|GO:0048633|GO:0007186|GO:0050873|GO:0005887|GO:0044424|GO:0007189|GO:0051930|GO:0030424|GO:0008284|GO:0005634|GO:0030425|GO:0051380|GO:…	NM_000024		Hs.2551
A_24_P658427	hsa-miR-494|hsa-miR-513c	MIMAT0002816|MIMAT0005789	-1.55931	NFIB	Homo sapiens nuclear factor I/B (NFIB), mRNA [NM_005596]	ENST00000380959	4781	NM_005596	nuclear factor I/B	chr9:014081998-014081939	GO:0006260|GO:0005622|GO:0006355|GO:0003700|GO:0005730|GO:0005634	NM_005596		Hs.644095
A_32_P7316	hsa-miR-513b	MIMAT0005788	-2.88728	BDNF	Homo sapiens brain-derived neurotrophic factor (BDNF), transcript variant 1, mRNA [NM_170735]	ENST00000439476	627	NM_170735	brain-derived neurotrophic factor	chr11:027677072-027677013	GO:0001657|GO:0007631|GO:0048839|GO:0042490|GO:0008038|GO:0042493|GO:0019222|GO:0021675|GO:0005576|GO:0006916|GO:0014047|GO:0007406|GO:0016358|GO:0042596|GO:0043524|GO:0007412|GO:0048167|GO:0045666|GO:0007411|GO:0007611|GO:0016023|GO:0008083|GO:0046668	NM_170735		Hs.502182
A_33_P3234317	hsa-miR-188-5p	MIMAT0000457	-1.5868	RRAS2	Homo sapiens related RAS viral (r-ras) oncogene homolog 2 (RRAS2), transcript variant 1, mRNA [NM_012250]	ENST00000256196	22800	NM_012250	related RAS viral (r-ras) oncogene homolog 2	chr1:053457524-053457465	GO:0005622|GO:0005515|GO:0007165|GO:0030335|GO:0005886|GO:0000166|GO:0009987|GO:0005783|GO:0003924|GO:0007265|GO:0005525	NM_012250		Hs.502004
A_23_P156970	hsa-miR-202	MIMAT0002811	-1.26713	MEST	Homo sapiens mesoderm specific transcript homolog (mouse) (MEST), transcript variant 1, mRNA [NM_002402]	ENST00000393187	4232	NM_002402	mesoderm specific transcript homolog (mouse)	chr7:130145648-130145707	GO:0005515|GO:0016020|GO:0007498|GO:0032526|GO:0016021|GO:0003824	NM_002402		Hs.270978
A_24_P215765	hsa-miR-494	MIMAT0002816	-1.08329	ATP10A	Homo sapiens ATPase, class V, type 10A (ATP10A), mRNA [NM_024490]	ENST00000356865	57194	NM_024490	ATPase, class V, type 10A	chr15:025923934-025923875	GO:0006754|GO:0000287|GO:0016787|GO:0016020|GO:0015914|GO:0000166|GO:0008360|GO:0004012|GO:0016820|GO:0016021|GO:0005524|GO:0015662	NM_024490		Hs.659258
A_23_P433855	hsa-miR-874	MIMAT0004911	-2.2223	RGS4	Homo sapiens regulator of G-protein signaling 4 (RGS4), transcript variant 2, mRNA [NM_005613]	ENST00000367906	5999	NM_005613	regulator of G-protein signaling 4	chr1:163042227-163042286	GO:0000188|GO:0005516|GO:0008277|GO:0009968|GO:0004871|GO:0005096	NM_005613		Hs.386726
A_33_P3284763	hsa-miR-202|hsa-miR-513b	MIMAT0002811|MIMAT0005788	-1.17742	DMD	Homo sapiens dystrophin (DMD), transcript variant Dp140b, mRNA [NM_004021]	ENST00000378687	1756	NM_004021	dystrophin	chrX:031152279-031152220	GO:0050998|GO:0005515|GO:0030018|GO:0030055|GO:0045202|GO:0005634|GO:0046716|GO:0005737|GO:0016010|GO:0008307|GO:0005856|GO:0045449|GO:0005792|GO:0009986|GO:0005509|GO:0043043|GO:0003779|GO:0005626|GO:0045213|GO:0030165|GO:0042383|GO:0007517|GO:0007519|GO:0048812|GO:0005200|GO:0043034|GO:0008270|GO:0045121	NM_004021	NP115463	Hs.495912
A_23_P385206	hsa-miR-494	MIMAT0002816	-1.01032	STX12	Homo sapiens syntaxin 12 (STX12), mRNA [NM_177424]	ENST00000373939	23673	NM_177424	syntaxin 12	chr1:028150636-028150695	GO:0045335|GO:0033344|GO:0005484|GO:0005794|GO:0016020|GO:0050821|GO:0045121|GO:0016021|GO:0016192|GO:0006886	NM_177424		Hs.523855
A_23_P205007	hsa-miR-1224-5p	MIMAT0005458	-1.0003	IPO5	Homo sapiens importin 5 (IPO5), mRNA [NM_002271]	ENST00000261574	3843	NM_002271	importin 5	chr13:098676214-098676273	GO:0005515|GO:0005737|GO:0005643|GO:0044419|GO:0008565|GO:0008536|GO:0005730|GO:0005634|GO:0005095|GO:0006886|GO:0006607	NM_002271		Hs.712598
A_23_P333228	hsa-miR-1207-5p	MIMAT0005871	-2.19852	MARCH4	Homo sapiens membrane-associated ring finger (C3HC4) 4 (MARCH4), mRNA [NM_020814]	ENST00000273067	57574	NM_020814	membrane-associated ring finger (C3HC4) 4	chr2:217122655-217122596	GO:0005794|GO:0016020|GO:0019941|GO:0016874|GO:0008270|GO:0016021|GO:0046872	NM_020814		Hs.170388
A_23_P166248	hsa-miR-202|hsa-miR-513c	MIMAT0002811|MIMAT0005789	-1.47505	RCAN1	Homo sapiens regulator of calcineurin 1 (RCAN1), transcript variant 1, mRNA [NM_004414]	ENST00000443408	1827	NM_004414	regulator of calcineurin 1	chr21:035889068-035889009	GO:0005515|GO:0007165|GO:0005737|GO:0019722|GO:0003700|GO:0008015|GO:0048741|GO:0043666|GO:0005634|GO:0007417	NM_004414		Hs.282326
A_23_P399078	hsa-miR-765	MIMAT0003945	-1.39504	TIMP3	Homo sapiens TIMP metallopeptidase inhibitor 3 (TIMP3), mRNA [NM_000362]	ENST00000266085	7078	NM_000362	TIMP metallopeptidase inhibitor 3	chr22:033258540-033258599	GO:0004857|GO:0005515|GO:0014070|GO:0043627|GO:0051045|GO:0007568|GO:0005576|GO:0007417|GO:0042246|GO:0005604|GO:0009612|GO:0051593|GO:0005737|GO:0008191|GO:0009725|GO:0043200|GO:0007601|GO:0050896	NM_000362		Hs.644633
A_23_P76488	hsa-miR-188-5p	MIMAT0000457	-1.14977	EMP1	Homo sapiens epithelial membrane protein 1 (EMP1), mRNA [NM_001423]	ENST00000256951	2012	NM_001423	epithelial membrane protein 1	chr12:013369562-013369621	GO:0008544|GO:0005886|GO:0008283|GO:0030855|GO:0016049|GO:0005624|GO:0007275|GO:0016021	NM_001423		Hs.436298
A_32_P116857	hsa-miR-494	MIMAT0002816	-1.7223	PDE11A	Homo sapiens phosphodiesterase 11A (PDE11A), transcript variant 4, mRNA [NM_016953]	ENST00000450799	50940	NM_016953	phosphodiesterase 11A	chr2:178489104-178489045	GO:0007165|GO:0005737|GO:0016787|GO:0047555|GO:0005575|GO:0046872|GO:0005829	NM_016953		Hs.570273
A_33_P3275707	hsa-miR-188-5p	MIMAT0000457	-1.86297	AP1S3	Homo sapiens adaptor-related protein complex 1, sigma 3 subunit (AP1S3), mRNA [NM_001039569]		130340	NM_001039569	adaptor-related protein complex 1, sigma 3 subunit	chr2:224620198-224620139	GO:0005515|GO:0030131|GO:0005794|GO:0006892|GO:0031410|GO:0006886|GO:0030117|GO:0005829|GO:0006897|GO:0005905|GO:0016020|GO:0008565|GO:0030130|GO:0016044	NM_001039569		Hs.632555
A_24_P940166	hsa-miR-371-5p	MIMAT0004687	-0.99279	PAPSS2	Homo sapiens 3'-phosphoadenosine 5'-phosphosulfate synthase 2 (PAPSS2), transcript variant 2, mRNA [NM_001015880]	ENST00000456849	9060	NM_001015880	3'-phosphoadenosine 5'-phosphosulfate synthase 2	chr10:089506954-089507013	GO:0005515|GO:0004020|GO:0001501|GO:0000166|GO:0016779|GO:0004781|GO:0000103|GO:0005524	NM_001015880		Hs.524491
A_33_P3415820	hsa-miR-202	MIMAT0002811	-1.04208	THBS1	Homo sapiens thrombospondin 1 (THBS1), mRNA [NM_003246]	ENST00000397591	7057	NM_003246	thrombospondin 1	chr15:039874546-039874605	GO:0010670|GO:0043499|GO:0043032|GO:0032914|GO:0042802|GO:0034605|GO:0010763|GO:0032026|GO:0048603|GO:0005509|GO:0030169|GO:0010748|GO:0043394|GO:0010751|GO:0051592|GO:0043536|GO:0005178|GO:0010754|GO:0043236|GO:0010759|GO:0032570|GO:0010757|GO:0070051|GO:0070052|GO:0043537|GO:0009897|GO:0010811|GO:0002040|GO:0051895|GO:0000187|GO:0006955|GO:0050921|GO:0007050|GO:0031093|GO:0007155|GO:0001968|GO:…	NM_003246		Hs.164226
A_24_P12413	hsa-miR-765	MIMAT0003945	-1.47312	TRAM2	Homo sapiens translocation associated membrane protein 2 (TRAM2), mRNA [NM_012288]	ENST00000182527	9697	NM_012288	translocation associated membrane protein 2	chr6:052362614-052362555	GO:0005515|GO:0016020|GO:0005789|GO:0032964|GO:0016021|GO:0015031|GO:0055085	NM_012288		Hs.520182
A_23_P326170	hsa-miR-1290|hsa-miR-765|hsa-miR-1246	MIMAT0005880|MIMAT0003945|MIMAT0005898	-1.71352	CALM2	Homo sapiens calmodulin 2 (phosphorylase kinase, delta) (CALM2), mRNA [NM_001743]	ENST00000432899	805	NM_001743	calmodulin 2 (phosphorylase kinase, delta)	chr2:047387407-047387348		NM_001743		Hs.468442
A_23_P43157	hsa-miR-630	MIMAT0003299	-2.88791	MYBL1	Homo sapiens v-myb myeloblastosis viral oncogene homolog (avian)-like 1 (MYBL1), transcript variant 1, mRNA [NM_001080416]	ENST00000402282	4603	NM_001080416	v-myb myeloblastosis viral oncogene homolog (avian)-like 1	chr8:067474765-067474706	GO:0006355|GO:0016563|GO:0005730|GO:0005634|GO:0003677	NM_001080416		Hs.445898
A_24_P185854	hsa-miR-202|hsa-miR-513b	MIMAT0002811|MIMAT0005788	-1.0135	DMD	Homo sapiens dystrophin (DMD), transcript variant Dp427p2, mRNA [NM_004010]	ENST00000357033	1756	NM_004010	dystrophin	chrX:031137408-031137349	GO:0050998|GO:0005515|GO:0030018|GO:0030055|GO:0045202|GO:0005634|GO:0046716|GO:0005737|GO:0016010|GO:0008307|GO:0005856|GO:0045449|GO:0005792|GO:0009986|GO:0005509|GO:0043043|GO:0003779|GO:0005626|GO:0045213|GO:0030165|GO:0042383|GO:0007517|GO:0007519|GO:0048812|GO:0005200|GO:0043034|GO:0008270|GO:0045121	NM_004010		Hs.495912
A_23_P132763	hsa-miR-513c	MIMAT0005789	-1.41224	VGLL3	Homo sapiens vestigial like 3 (Drosophila) (VGLL3), mRNA [NM_016206]	ENST00000398399	389136	NM_016206	vestigial like 3 (Drosophila)	chr3:086987218-086987159	GO:0030528|GO:0005634|GO:0045449	NM_016206		Hs.720159
A_33_P3851023	hsa-miR-513b	MIMAT0005788	-2.152	NRXN3	Homo sapiens neurexin 3 (NRXN3), transcript variant 1, mRNA [NM_004796]	ENST00000428277	9369	NM_004796	neurexin 3	chr14:080328254-080328313	GO:0005515|GO:0016020|GO:0007411|GO:0005887|GO:0005246|GO:0005509|GO:0007268|GO:0004872|GO:0016021|GO:0007155|GO:0007416|GO:0007269	NM_004796		Hs.368307
A_24_P417189	hsa-miR-202|hsa-miR-1207-5p	MIMAT0002811|MIMAT0005871	-1.54038	DUSP9	Homo sapiens dual specificity phosphatase 9 (DUSP9), mRNA [NM_001395]	ENST00000342782	1852	NM_001395	dual specificity phosphatase 9	chrX:152915952-152916011	GO:0000188|GO:0005737|GO:0006470|GO:0016787|GO:0005783|GO:0007254|GO:0005634|GO:0017017|GO:0004725	NM_001395		Hs.605100
A_23_P15844	hsa-miR-494	MIMAT0002816	-3.77398	BRIP1	Homo sapiens BRCA1 interacting protein C-terminal helicase 1 (BRIP1), mRNA [NM_032043]	ENST00000259008	83990	NM_032043	BRCA1 interacting protein C-terminal helicase 1	chr17:059760967-059760908	GO:0005515|GO:0006357|GO:0004386|GO:0005634|GO:0016818|GO:0003677|GO:0005524|GO:0006974|GO:0006302|GO:0005737|GO:0006139|GO:0004003|GO:0016787|GO:0000166|GO:0000077	NM_032043		Hs.532799
A_24_P282309	hsa-miR-494	MIMAT0002816	-1.12319	MYOF	Homo sapiens myoferlin (MYOF), transcript variant 2, mRNA [NM_133337]	ENST00000371489	26509	NM_133337	myoferlin	chr10:095162101-095162042	GO:0034605|GO:0005515|GO:0005813|GO:0006936|GO:0005886|GO:0008015|GO:0005634|GO:0031410|GO:0016021|GO:0005635	NM_133337	NP802022	Hs.602086
A_24_P411749	hsa-miR-513b	MIMAT0005788	-2.75816	GPR126	Homo sapiens G protein-coupled receptor 126 (GPR126), transcript variant a1, mRNA [NM_020455]	ENST00000230173	57211	NM_020455	G protein-coupled receptor 126	chr6:142766903-142766962	GO:0005886|GO:0007218|GO:0004930|GO:0016021	NM_020455	NP1146979	Hs.318894
A_33_P3297245	hsa-miR-188-5p	MIMAT0000457	-1.56727	RRAS2	Homo sapiens related RAS viral (r-ras) oncogene homolog 2 (RRAS2), transcript variant 1, mRNA [NM_012250]	ENST00000256196	22800	NM_012250	related RAS viral (r-ras) oncogene homolog 2	chr11:014299525-014299466	GO:0005622|GO:0005515|GO:0007165|GO:0030335|GO:0005886|GO:0000166|GO:0009987|GO:0005783|GO:0003924|GO:0007265|GO:0005525	NM_012250		Hs.502004
A_24_P943781	hsa-miR-202	MIMAT0002811	-2.23395	C7orf58	Homo sapiens chromosome 7 open reading frame 58 (C7orf58), transcript variant 1, mRNA [NM_024913]	ENST00000310396	79974	NM_024913	chromosome 7 open reading frame 58	chr7:120936843-120936902	GO:0005783	NM_024913		Hs.189652
A_23_P218827	hsa-miR-1246	MIMAT0005898	-1.54599	POLQ	Homo sapiens polymerase (DNA directed), theta (POLQ), mRNA [NM_199420]	ENST00000264233	10721	NM_199420	polymerase (DNA directed), theta	chr3:121150761-121150702	GO:0006260|GO:0003684|GO:0006281|GO:0000166|GO:0003887|GO:0016779|GO:0005654|GO:0005524|GO:0016740|GO:0006974	NM_199420	NP339923	Hs.241517
A_24_P397107	hsa-miR-371-5p	MIMAT0004687	-0.921432	CDC25A	Homo sapiens cell division cycle 25 homolog A (S. pombe) (CDC25A), transcript variant 1, mRNA [NM_001789]	ENST00000302506	993	NM_001789	cell division cycle 25 homolog A (S. pombe)	chr3:048199183-048199124	GO:0005515|GO:0008283|GO:0005634|GO:0000079|GO:0005575|GO:0005622|GO:0006260|GO:0000082|GO:0005737|GO:0007049|GO:0007067|GO:0006470|GO:0016787|GO:0005654|GO:0004725|GO:0051301	NM_001789		Hs.437705
A_33_P3234859	hsa-miR-202	MIMAT0002811	-1.17491	UTRN	Homo sapiens utrophin (UTRN), mRNA [NM_007124]	ENST00000367529	7402	NM_007124	utrophin	chr6:144795835-144795894	GO:0005515|GO:0031594|GO:0030054|GO:0005886|GO:0005509|GO:0005624|GO:0030426|GO:0005737|GO:0051015|GO:0006936|GO:0007517|GO:0016010|GO:0007528|GO:0045211|GO:0008270|GO:0030864|GO:0005856	NM_007124		Hs.133135
A_24_P142118	hsa-miR-202	MIMAT0002811	-1.87581	THBS1	Homo sapiens thrombospondin 1 (THBS1), mRNA [NM_003246]	ENST00000260356	7057	NM_003246	thrombospondin 1	chr15:039888831-039888890	GO:0010670|GO:0043499|GO:0043032|GO:0032914|GO:0042802|GO:0034605|GO:0010763|GO:0032026|GO:0048603|GO:0005509|GO:0030169|GO:0010748|GO:0043394|GO:0010751|GO:0051592|GO:0043536|GO:0005178|GO:0010754|GO:0043236|GO:0010759|GO:0032570|GO:0010757|GO:0070051|GO:0070052|GO:0043537|GO:0009897|GO:0010811|GO:0002040|GO:0051895|GO:0000187|GO:0006955|GO:0050921|GO:0007050|GO:0031093|GO:0007155|GO:0001968|GO:…	NM_003246		Hs.164226
A_33_P3409477	hsa-miR-630	MIMAT0003299	-1.252	UBASH3B	Homo sapiens ubiquitin associated and SH3 domain containing, B (UBASH3B), mRNA [NM_032873]	ENST00000284273	84959	NM_032873	ubiquitin associated and SH3 domain containing, B	chr11:122685098-122685157	GO:0005737|GO:0005634	NM_032873		Hs.444075
A_33_P3326225	hsa-miR-1207-5p|hsa-miR-1224-5p	MIMAT0005871|MIMAT0005458	-1.10469	SAMD12	Homo sapiens sterile alpha motif domain containing 12 (SAMD12), transcript variant 1, mRNA [NM_001101676]	ENST00000409003	401474	NM_001101676	sterile alpha motif domain containing 12	chr8:119201758-119201699		NM_001101676		Hs.359393
A_24_P921366	hsa-miR-202	MIMAT0002811	-1.08578	CALD1	Homo sapiens caldesmon 1 (CALD1), transcript variant 1, mRNA [NM_033138]	ENST00000443197	800	NM_033138	caldesmon 1	chr7:134655197-134655256	GO:0005516|GO:0005886|GO:0005884|GO:0005624|GO:0006928|GO:0014069|GO:0030478|GO:0003779|GO:0032092|GO:0006936|GO:0043197|GO:0043025|GO:0017022|GO:0005523|GO:0005856|GO:0051017	NM_033138	NP1159719	Hs.490203
A_23_P91104	hsa-miR-202	MIMAT0002811	-0.994544	KCNK3	Homo sapiens potassium channel, subfamily K, member 3 (KCNK3), mRNA [NM_002246]	ENST00000302909	3777	NM_002246	potassium channel, subfamily K, member 3	chr2:026951660-026951719	GO:0005515|GO:0005244|GO:0016020|GO:0005887|GO:0007268|GO:0005267|GO:0030955|GO:0006813|GO:0006811	NM_002246		Hs.645288
A_24_P363100	hsa-miR-1207-5p	MIMAT0005871	-1.26193	RGMB	Homo sapiens RGM domain family, member B (RGMB), mRNA [NM_001012761]	ENST00000434027	285704	NM_001012761	RGM domain family, member B	chr5:098115718-098115777	GO:0007165|GO:0005793|GO:0045941|GO:0005886|GO:0045121|GO:0030509|GO:0007155|GO:0046658|GO:0042802	NM_001012761		Hs.526902
A_24_P943301	hsa-miR-1207-5p	MIMAT0005871	-1.49006	PEAR1	Homo sapiens platelet endothelial aggregation receptor 1 (PEAR1), mRNA [NM_001080471]	ENST00000292357	375033	NM_001080471	platelet endothelial aggregation receptor 1	chr1:156885677-156885736	GO:0005886|GO:0016021	NM_001080471		Hs.142003
A_24_P330303	hsa-miR-1290	MIMAT0005880	-1.46981	FRMD6	Homo sapiens FERM domain containing 6 (FRMD6), transcript variant 1, mRNA [NM_001042481]	ENST00000356218	122786	NM_001042481	FERM domain containing 6	chr14:052196628-052196687	GO:0005739|GO:0005737|GO:0005886|GO:0005488|GO:0005856	NM_001042481		Hs.434914
A_24_P355944	hsa-miR-188-5p	MIMAT0000457	-2.34064	EFNB2	Homo sapiens ephrin-B2 (EFNB2), mRNA [NM_004093]	ENST00000375933	1948	NM_004093	ephrin-B2	chr13:107142795-107142736	GO:0046875|GO:0005886|GO:0005887|GO:0044419|GO:0007267|GO:0009887|GO:0007275|GO:0030154|GO:0001945|GO:0007399	NM_004093		Hs.149239
A_24_P72064	hsa-miR-202	MIMAT0002811	-0.859498	GHR	Homo sapiens growth hormone receptor (GHR), mRNA [NM_000163]	ENST00000357703	2690	NM_000163	growth hormone receptor	chr5:042721449-042721508	GO:0006549|GO:0019530|GO:0050731|GO:0005615|GO:0042803|GO:0043025|GO:0004903|GO:0043526|GO:0042169|GO:0070064|GO:0032869|GO:0009986|GO:0019901|GO:0019903|GO:0043278|GO:0051384|GO:0046449|GO:0006897|GO:0006600|GO:0005887|GO:0042301|GO:0019898|GO:0042977|GO:0005886|GO:0000255|GO:0042523|GO:0043434|GO:0005634|GO:0060396|GO:0032094|GO:0005739|GO:0000187|GO:0006101|GO:0005737|GO:0006105|GO:0060351|GO:…	NM_000163		Hs.125180
A_33_P3310784	hsa-miR-513b	MIMAT0005788	-1.21569	TM6SF1	Homo sapiens transmembrane 6 superfamily member 1 (TM6SF1), transcript variant 1, mRNA [NM_023003]	ENST00000379386	53346	NM_023003	transmembrane 6 superfamily member 1	chr15:083805706-083805765	GO:0008150|GO:0003674|GO:0016020|GO:0016021	NM_023003		Hs.513094
A_23_P166686	hsa-miR-513b	MIMAT0005788	-2.50078	AMOTL2	Homo sapiens angiomotin like 2 (AMOTL2), mRNA [NM_016201]	ENST00000249883	51421	NM_016201	angiomotin like 2	chr3:134074801-134074742		NM_016201		Hs.426312
A_33_P3619171	hsa-miR-202	MIMAT0002811	-1.21866	PMAIP1	Homo sapiens phorbol-12-myristate-13-acetate-induced protein 1 (PMAIP1), mRNA [NM_021127]	ENST00000269518	5366	NM_021127	phorbol-12-myristate-13-acetate-induced protein 1	chr18:057570691-057570750	GO:0005739|GO:0005515|GO:0043331|GO:0006919|GO:0001836|GO:0006926|GO:0006917|GO:0006921	NM_021127		Hs.96
A_24_P253251	hsa-miR-371-5p	MIMAT0004687	-1.14506	SLC7A1	Homo sapiens solute carrier family 7 (cationic amino acid transporter, y+ system), member 1 (SLC7A1), mRNA [NM_003045]	ENST00000380752	6541	NM_003045	solute carrier family 7 (cationic amino acid transporter, y+ system), member 1	chr13:030084152-030084093	GO:0032006|GO:0015171|GO:0005886|GO:0005887|GO:0015181|GO:0006865|GO:0004872|GO:0015809	NM_003045		Hs.14846
A_23_P127891	hsa-miR-513b	MIMAT0005788	-2.92213	BDNF	Homo sapiens brain-derived neurotrophic factor (BDNF), transcript variant 1, mRNA [NM_170735]	ENST00000439476	627	NM_170735	brain-derived neurotrophic factor	chr11:027679959-027679900	GO:0001657|GO:0007631|GO:0048839|GO:0042490|GO:0008038|GO:0042493|GO:0019222|GO:0021675|GO:0005576|GO:0006916|GO:0014047|GO:0007406|GO:0016358|GO:0042596|GO:0043524|GO:0007412|GO:0048167|GO:0045666|GO:0007411|GO:0007611|GO:0016023|GO:0008083|GO:0046668	NM_170735	NP1475952	Hs.502182
A_33_P3275220	hsa-miR-202	MIMAT0002811	-2.48872	NRK	Homo sapiens Nik related kinase (NRK), mRNA [NM_198465]	ENST00000424861	203447	NM_198465	Nik related kinase	chrX:105202523-105202582	GO:0005083|GO:0003700|GO:0000166|GO:0004674|GO:0006468|GO:0005524|GO:0045449|GO:0016740	NM_198465		Hs.209527
A_32_P524014	hsa-miR-202	MIMAT0002811	-0.964506	UTRN	Homo sapiens utrophin (UTRN), mRNA [NM_007124]	ENST00000367545	7402	NM_007124	utrophin	chr6:145173938-145173997	GO:0005515|GO:0031594|GO:0030054|GO:0005886|GO:0005509|GO:0005624|GO:0030426|GO:0005737|GO:0051015|GO:0006936|GO:0007517|GO:0016010|GO:0007528|GO:0045211|GO:0008270|GO:0030864|GO:0005856	NM_007124		Hs.133135
A_24_P940115	hsa-miR-202	MIMAT0002811	-1.99864	DLC1	Homo sapiens deleted in liver cancer 1 (DLC1), transcript variant 1, mRNA [NM_182643]	ENST00000276297	10395	NM_182643	deleted in liver cancer 1	chr8:012941781-012941722	GO:0005515|GO:0030336|GO:0008285|GO:0006919|GO:0035307|GO:0035024|GO:0008360|GO:0001843|GO:0005634|GO:0006917|GO:0021575|GO:0051497|GO:0005622|GO:0007165|GO:0003007|GO:0005737|GO:0048041|GO:0032956|GO:0005901|GO:0030900|GO:0042169|GO:0030675|GO:0005925|GO:0005096	NM_182643		Hs.134296
A_23_P31376	hsa-miR-765|hsa-miR-202	MIMAT0003945|MIMAT0002811	-1.20356	LRRN3	Homo sapiens leucine rich repeat neuronal 3 (LRRN3), transcript variant 3, mRNA [NM_018334]	ENST00000308478	54674	NM_018334	leucine rich repeat neuronal 3	chr7:110764771-110764830	GO:0005515|GO:0000187|GO:0016020|GO:0016021|GO:0006897	NM_018334		Hs.3781
A_24_P331704	hsa-miR-1207-5p	MIMAT0005871	-3.46854	KRT80	Homo sapiens keratin 80 (KRT80), transcript variant 1, mRNA [NM_182507]	ENST00000313234	144501	NM_182507	keratin 80	chr12:052563544-052563485	GO:0005198|GO:0045095	NM_182507		Hs.140978
A_33_P3278313	hsa-miR-371-5p|hsa-miR-874	MIMAT0004687|MIMAT0004911	-1.1421	MSRB3	Homo sapiens methionine sulfoxide reductase B3 (MSRB3), transcript variant 2, mRNA [NM_001031679]	ENST00000308259	253827	NM_001031679	methionine sulfoxide reductase B3	chr12:065860358-065860417	GO:0005739|GO:0008113|GO:0005783|GO:0030091|GO:0016491|GO:0008270|GO:0000318|GO:0046872|GO:0055114	NM_001031679		Hs.339024
A_33_P3379454	hsa-miR-202|hsa-miR-188-5p	MIMAT0002811|MIMAT0000457	-1.03196	UHRF1	Homo sapiens ubiquitin-like with PHD and ring finger domains 1 (UHRF1), transcript variant 2, mRNA [NM_013282]	ENST00000398240	29128	NM_013282	ubiquitin-like with PHD and ring finger domains 1	chr12:020706026-020706085	GO:0005515|GO:0003700|GO:0006357|GO:0003702|GO:0008283|GO:0016874|GO:0005634|GO:0046872|GO:0006974|GO:0007049|GO:0006281|GO:0019941|GO:0008270|GO:0045449	NM_013282		Hs.108106
A_24_P105747	hsa-miR-188-5p	MIMAT0000457	-1.42451	AP1S3	Homo sapiens adaptor-related protein complex 1, sigma 3 subunit (AP1S3), mRNA [NM_001039569]	ENST00000334271	130340	NM_001039569	adaptor-related protein complex 1, sigma 3 subunit	chr2:224622433-224622374	GO:0005515|GO:0030131|GO:0005794|GO:0006892|GO:0031410|GO:0006886|GO:0030117|GO:0005829|GO:0006897|GO:0005905|GO:0016020|GO:0008565|GO:0030130|GO:0016044	NM_001039569	NP1155978	Hs.632555
A_33_P3336700	hsa-miR-371-5p|hsa-miR-494|hsa-miR-513b	MIMAT0004687|MIMAT0002816|MIMAT0005788	-1.01716	SHROOM3	Homo sapiens shroom family member 3 (SHROOM3), mRNA [NM_020859]	ENST00000264907	57619	NM_020859	shroom family member 3	chr4:077704264-077704323	GO:0005515|GO:0007389|GO:0030054|GO:0030036|GO:0008360|GO:0005874|GO:0001843|GO:0045176|GO:0003779|GO:0043296|GO:0000902|GO:0002066|GO:0005737|GO:0016324|GO:0005912|GO:0043482|GO:0005856	NM_020859		Hs.702168
A_23_P170491	hsa-miR-1207-5p	MIMAT0005871	-1.47321	TRAIP	Homo sapiens TRAF interacting protein (TRAIP), mRNA [NM_005879]	ENST00000331456	10293	NM_005879	TRAF interacting protein	chr3:049866144-049866085	GO:0005515|GO:0007165|GO:0048471|GO:0005737|GO:0008283|GO:0008270|GO:0006917|GO:0005057|GO:0046872	NM_005879		Hs.517972

## Sheet: Significant up
FeatureNum	Row	Col	accessions	ProbeUID	ControlType	ProbeName	GeneName	SystematicName	Description	PValueLogRatio	Normalized Exprssion Ratio (By rank consistant lowess)	M	A	gBGSubSignal/gBGUsed	rBGSubSignall/rBGUsed	gProcessedSignal	rProcessedSignal	gMeanSignal	rMeanSignal	gBGSubSignal	rBGSubSignal	gBGUsed	rBGUsed	GeneSymbol	EnsemblID	EntrezGeneID	GenbankAccession	GenomicCoordinates	Go	TIGRID	UniGeneID	gIsSaturated	rIsSaturated	gIsFeatNonUnifOL	rIsFeatNonUnifOL	gIsBGNonUnifOL	rIsBGNonUnifOL	gIsFeatPopnOL	rIsFeatPopnOL	gIsBGPopnOL	rIsBGPopnOL	gIsPosAndSignif	rIsPosAndSignif	gIsWellAboveBG	rIsWellAboveBG
33654	206	34	ref|NM_001142343|ref|NM_004072|ref|NM_001142344|ref|NM_001142345	6808	0	A_24_P766716	CMKLR1	NM_001142343	ref|Homo sapiens chemokine-like receptor 1 (CMKLR1), transcript variant 1, mRNA [NM_001142343]	2.51462e-22	49.0425	5.61596	5.91022	0.14872	8.17525	8.56837	420.214	52.3261	599.174	6.77443	533.871	45.5517	65.3033	CMKLR1	ENST00000312143	1240	NM_001142343	chr12:108681943-108681884	GO:0007165|GO:0006955|GO:0001501|GO:0007186|GO:0006935|GO:0005886|GO:0005887|GO:0004930|GO:0004950|GO:0004872		Hs.197143	0	0	0	0	0	0	0	0	0	0	1	1	0	1
53669	328	41	ref|NM_000399|ref|NM_001136179|ref|NM_001136178|ref|NM_001136177	8986	0	A_23_P46936	EGR2	NM_000399	ref|Homo sapiens early growth response 2 (EGR2), transcript variant 1, mRNA [NM_000399]	7.26073e-22	26.549	4.73059	8.10711	0.956407	28.0775	51.8426	1376.37	85.6829	1879.71	41.8869	1815.06	43.7961	64.6446	EGR2	ENST00000411732	1959	NM_000399	chr10:064571909-064571850	GO:0005515|GO:0032868|GO:0006355|GO:0003700|GO:0042552|GO:0021569|GO:0005634|GO:0046872|GO:0021666|GO:0005622|GO:0014037|GO:0008045|GO:0030278|GO:0021660|GO:0048168|GO:0045944|GO:0035284|GO:0007611|GO:0007622|GO:0008270|GO:0021612	NP650156	Hs.1395	0	0	0	0	0	0	0	0	0	0	1	1	1	1
41874	256	54	ref|NM_004440|ens|ENST00000369303|ens|ENST00000452604	30277	0	A_24_P226332	EPHA7	NM_004440	ref|Homo sapiens EPH receptor A7 (EPHA7), mRNA [NM_004440]	1.1495e-15	20.4898	4.35684	3.82697	0.0435382	1.59191	3.85712	79.0317	46.6136	168.614	1.9448	103.56	44.6688	65.0538	EPHA7	ENST00000369303	2045	NM_004440	chr6:093950539-093950480	GO:0005515|GO:0031290|GO:0031594|GO:0005524|GO:0030425|GO:0045499|GO:0043525|GO:0005003|GO:0046875|GO:0000166|GO:0005887|GO:0045211|GO:0043025|GO:0048755|GO:0004872|GO:0006468|GO:0007169|GO:0016740		Hs.73962	0	0	0	0	0	0	0	0	0	0	0	1	0	1
10583	65	87	ref|NM_000399|ref|NM_001136179|ref|NM_001136178|ref|NM_001136177	8986	0	A_23_P46936	EGR2	NM_000399	ref|Homo sapiens early growth response 2 (EGR2), transcript variant 1, mRNA [NM_000399]	3.95286e-21	18.3263	4.19585	8.37729	1.40284	28.2528	73.9634	1355.48	104.463	1877.1	60.9884	1812.93	43.4751	64.1682	EGR2	ENST00000411732	1959	NM_000399	chr10:064571909-064571850	GO:0005515|GO:0032868|GO:0006355|GO:0003700|GO:0042552|GO:0021569|GO:0005634|GO:0046872|GO:0021666|GO:0005622|GO:0014037|GO:0008045|GO:0030278|GO:0021660|GO:0048168|GO:0045944|GO:0035284|GO:0007611|GO:0007622|GO:0008270|GO:0021612	NP650156	Hs.1395	0	0	0	0	0	0	0	0	0	0	1	1	1	1
41226	252	62	ref|NM_198461|ens|ENST00000393437|gb|CR590043|gb|AK094044	29859	0	A_32_P190303	LONRF2	NM_198461	ref|Homo sapiens LON peptidase N-terminal domain and ring finger 2 (LONRF2), mRNA [NM_198461]	5.30621e-21	18.2246	4.18782	7.17359	0.600873	12.0988	32.3796	590.106	70.8511	848.489	26.5933	783.713	44.2578	64.7761	LONRF2	ENST00000393437	164832	NM_198461	chr2:100890153-100890094	GO:0005515|GO:0004176|GO:0006508|GO:0008270|GO:0046872		Hs.21380	0	0	0	0	0	0	0	0	0	0	1	1	1	1
7705	47	161	ref|NM_001142343|ref|NM_004072|ref|NM_001142344|ref|NM_001142345	6808	0	A_24_P766716	CMKLR1	NM_001142343	ref|Homo sapiens chemokine-like receptor 1 (CMKLR1), transcript variant 1, mRNA [NM_001142343]	1.04294e-20	17.3183	4.11423	6.62877	0.447086	8.27624	24.2022	419.141	61.5	577.674	19.0008	515.399	42.4992	62.2745	CMKLR1	ENST00000312143	1240	NM_001142343	chr12:108681943-108681884	GO:0007165|GO:0006955|GO:0001501|GO:0007186|GO:0006935|GO:0005886|GO:0005887|GO:0004930|GO:0004950|GO:0004872		Hs.197143	0	0	0	0	0	0	0	0	0	0	1	1	1	1
16652	102	88	ref|NM_005114|gb|AF019386|gb|BC057803|gb|AK096823	1710	0	A_23_P121657	HS3ST1	NM_005114	ref|Homo sapiens heparan sulfate (glucosamine) 3-O-sulfotransferase 1 (HS3ST1), mRNA [NM_005114]	8.49139e-21	16.4709	4.04185	7.55045	0.827777	15.055	43.783	721.145	80.6429	1026.12	36.5221	962.206	44.1207	63.9126	HS3ST1	ENST00000002596	9957	NM_005114	chr4:011400729-011400670	GO:0005794|GO:0005796|GO:0008146|GO:0016021|GO:0008467|GO:0016740		Hs.507348	0	0	0	0	0	0	0	0	0	0	1	1	1	1
28356	173	148	ref|NM_001168214|ens|ENST00000326474|gb|BC031660	21642	0	A_23_P305245	LOC401097	NM_001168214	ref|Homo sapiens hypothetical protein LOC401097 (LOC401097), mRNA [NM_001168214]	9.32104e-21	15.7115	3.97375	9.74009	3.90825	67.8095	217.293	3414	212.19	4392.36	168.959	4328.52	43.2314	63.8335	LOC401097	ENST00000326474	401097	XM_001718562	chr3:159945373-159945432			Hs.710781	0	0	0	0	0	0	0	0	0	0	1	1	1	1
47503	290	107	ref|NM_001168214|ens|ENST00000326474|gb|BC031660	33669	0	A_33_P3257910	LOC401097	NM_001168214	ref|Homo sapiens hypothetical protein LOC401097 (LOC401097), mRNA [NM_001168214]	1.05215e-20	15.5858	3.96216	8.28316	1.42488	24.7145	76.6461	1194.59	105.121	1634.58	61.7701	1571.01	43.3511	63.5662	LOC401097	ENST00000326474	401097	XM_001717103	chr3:159945915-159945974			Hs.710781	0	0	0	0	0	0	0	0	0	0	1	1	1	1
45082	275	146	ref|NM_005114|gb|AF019386|gb|BC057803|gb|AK096823	1710	0	A_23_P121657	HS3ST1	NM_005114	ref|Homo sapiens heparan sulfate (glucosamine) 3-O-sulfotransferase 1 (HS3ST1), mRNA [NM_005114]	1.96025e-20	14.5631	3.86425	7.49123	0.882393	13.6749	47.8582	696.965	80	926.362	37.5009	863.236	42.4991	63.1255	HS3ST1	ENST00000002596	9957	NM_005114	chr4:011400729-011400670	GO:0005794|GO:0005796|GO:0008146|GO:0016021|GO:0008467|GO:0016740		Hs.507348	0	0	0	0	0	0	0	0	0	0	1	1	1	1
52694	322	50	ref|NM_025212|ens|ENST00000426831|ens|ENST00000515509|gb|BC119751	6860	0	A_23_P121676	CXXC4	NM_025212	ref|Homo sapiens CXXC finger protein 4 (CXXC4), mRNA [NM_025212]	4.96746e-12	14.5219	3.86016	3.47808	0.0386439	1.13797	3.85721	56.0139	45.5581	137.628	1.69504	73.2546	43.8631	64.3733	CXXC4	ENST00000426831	80319	NM_025212	chr4:105393495-105393436	GO:0005737|GO:0030178|GO:0016023|GO:0008270|GO:0007352|GO:0030165|GO:0003677|GO:0046872		Hs.12248	0	0	0	0	0	0	0	0	0	0	0	1	0	1
35278	216	18	ref|NM_002425|ens|ENST00000279441|gb|X07820|gb|BC002591	26018	0	A_23_P13094	MMP10	NM_002425	ref|Homo sapiens matrix metallopeptidase 10 (stromelysin 2) (MMP10), mRNA [NM_002425]	1.88351e-20	14.1439	3.8221	9.83268	4.13281	68.1795	250.218	3539.05	232.4	4508.77	187.123	4443.6	45.2774	65.175	MMP10	ENST00000279441	4319	NM_002425	chr11:102641464-102641405	GO:0030574|GO:0008152|GO:0005509|GO:0006508|GO:0005578|GO:0008270|GO:0008233|GO:0005576|GO:0004222|GO:0005615		Hs.2258	0	0	0	0	0	0	0	0	0	0	1	1	1	1
47327	289	95	ref|NM_002425|ens|ENST00000279441|gb|X07820|gb|BC002591	26018	0	A_23_P13094	MMP10	NM_002425	ref|Homo sapiens matrix metallopeptidase 10 (stromelysin 2) (MMP10), mRNA [NM_002425]	1.97734e-20	14.0432	3.8118	9.98034	4.78299	77.3494	259.327	3641.78	251.721	4964.49	208.193	4901.12	43.5278	63.3634	MMP10	ENST00000279441	4319	NM_002425	chr11:102641464-102641405	GO:0030574|GO:0008152|GO:0005509|GO:0006508|GO:0005578|GO:0008270|GO:0008233|GO:0005576|GO:0004222|GO:0005615		Hs.2258	0	0	0	0	0	0	0	0	0	0	1	1	1	1
42179	258	31	ref|NM_207381|ens|ENST00000327536|gb|AK123281|gb|AY517501	30442	0	A_32_P59010	TNFAIP8L3	NM_207381	ref|Homo sapiens tumor necrosis factor, alpha-induced protein 8-like 3 (TNFAIP8L3), mRNA [NM_207381]	1.59548e-11	13.8673	3.79362	2.81348	0.0156141	1.07377	3.96009	54.9159	45.9767	135.023	0.706847	69.9133	45.2699	65.1099	TNFAIP8L3	ENST00000327536	388121	NM_207381	chr15:051349922-051349863			Hs.306343	0	0	0	0	0	0	0	0	0	0	0	1	0	1
60804	371	124	ref|NM_005114|gb|AF019386|gb|BC057803|gb|AK096823	1710	0	A_23_P121657	HS3ST1	NM_005114	ref|Homo sapiens heparan sulfate (glucosamine) 3-O-sulfotransferase 1 (HS3ST1), mRNA [NM_005114]	3.44477e-20	13.5259	3.75765	7.43176	0.884485	12.7216	50.0401	676.835	79.2	864.978	37.1726	801.94	42.0274	63.0379	HS3ST1	ENST00000002596	9957	NM_005114	chr4:011400729-011400670	GO:0005794|GO:0005796|GO:0008146|GO:0016021|GO:0008467|GO:0016740		Hs.507348	0	0	0	0	0	0	0	0	0	0	1	1	1	1
38741	237	37	ref|NM_001008540|ref|NM_003467|ens|ENST00000241393|ens|ENST00000409817	4187	0	A_23_P102000	CXCR4	NM_001008540	ref|Homo sapiens chemokine (C-X-C motif) receptor 4 (CXCR4), transcript variant 1, mRNA [NM_001008540]	5.29334e-20	13.4014	3.74431	6.85235	0.54651	8.2475	31.1007	416.794	70.2889	602.689	24.8389	537.516	45.45	65.1732	CXCR4	ENST00000241393	7852	NM_001008540	chr2:136872012-136871953	GO:0005515|GO:0001666|GO:0005886|GO:0004930|GO:0006915|GO:0003779|GO:0019059|GO:0015026|GO:0009615|GO:0007204|GO:0000187|GO:0007165|GO:0005737|GO:0006955|GO:0006954|GO:0007186|GO:0006935|GO:0016494|GO:0005887|GO:0044419|GO:0016493|GO:0031252|GO:0032027		Hs.593413	0	0	0	0	0	0	0	0	0	0	1	1	1	1
30918	189	86	ref|NM_001008540|ref|NM_003467|ens|ENST00000241393|ens|ENST00000409817	4187	0	A_23_P102000	CXCR4	NM_001008540	ref|Homo sapiens chemokine (C-X-C motif) receptor 4 (CXCR4), transcript variant 1, mRNA [NM_001008540]	6.03317e-20	13.3039	3.73378	6.77496	0.531973	7.85615	28.6444	381.081	68.2045	570.841	23.6838	506.384	44.5207	64.457	CXCR4	ENST00000241393	7852	NM_001008540	chr2:136872012-136871953	GO:0005515|GO:0001666|GO:0005886|GO:0004930|GO:0006915|GO:0003779|GO:0019059|GO:0015026|GO:0009615|GO:0007204|GO:0000187|GO:0007165|GO:0005737|GO:0006955|GO:0006954|GO:0007186|GO:0006935|GO:0016494|GO:0005887|GO:0044419|GO:0016493|GO:0031252|GO:0032027		Hs.593413	0	0	0	0	0	0	0	0	0	0	1	1	1	1
42622	260	146	ref|NM_005114|gb|AF019386|gb|BC057803|gb|AK096823	1710	0	A_23_P121657	HS3ST1	NM_005114	ref|Homo sapiens heparan sulfate (glucosamine) 3-O-sulfotransferase 1 (HS3ST1), mRNA [NM_005114]	4.66527e-20	12.9271	3.69233	7.55621	0.975589	13.4734	53.0213	685.411	84.2727	914.386	41.6157	851.209	42.657	63.1769	HS3ST1	ENST00000002596	9957	NM_005114	chr4:011400729-011400670	GO:0005794|GO:0005796|GO:0008146|GO:0016021|GO:0008467|GO:0016740		Hs.507348	0	0	0	0	0	0	0	0	0	0	1	1	1	1
4813	30	57	ref|NM_005114|gb|AF019386|gb|BC057803|gb|AK096823	1710	0	A_23_P121657	HS3ST1	NM_005114	ref|Homo sapiens heparan sulfate (glucosamine) 3-O-sulfotransferase 1 (HS3ST1), mRNA [NM_005114]	4.68154e-20	12.8846	3.68757	7.62734	1.00309	14.119	56.2323	724.529	86.0714	971.262	43.102	907.021	42.9694	64.241	HS3ST1	ENST00000002596	9957	NM_005114	chr4:011400729-011400670	GO:0005794|GO:0005796|GO:0008146|GO:0016021|GO:0008467|GO:0016740		Hs.507348	0	0	0	0	0	0	0	0	0	0	1	1	1	1
20220	124	48	ref|NM_005114|gb|AF019386|gb|BC057803|gb|AK096823	1710	0	A_23_P121657	HS3ST1	NM_005114	ref|Homo sapiens heparan sulfate (glucosamine) 3-O-sulfotransferase 1 (HS3ST1), mRNA [NM_005114]	5.76633e-20	12.5457	3.64912	7.64001	0.997404	13.6991	55.6632	698.332	88.95	961.15	44.4172	895.761	44.5328	65.3885	HS3ST1	ENST00000002596	9957	NM_005114	chr4:011400729-011400670	GO:0005794|GO:0005796|GO:0008146|GO:0016021|GO:0008467|GO:0016740		Hs.507348	0	0	0	0	0	0	0	0	0	0	1	1	1	1
38782	237	78	ref|NM_005114|gb|AF019386|gb|BC057803|gb|AK096823	1710	0	A_23_P121657	HS3ST1	NM_005114	ref|Homo sapiens heparan sulfate (glucosamine) 3-O-sulfotransferase 1 (HS3ST1), mRNA [NM_005114]	5.92089e-20	12.4849	3.64212	7.68221	1.03842	14.3664	55.4734	692.581	89.6522	987.957	45.6709	923.663	43.9813	64.2935	HS3ST1	ENST00000002596	9957	NM_005114	chr4:011400729-011400670	GO:0005794|GO:0005796|GO:0008146|GO:0016021|GO:0008467|GO:0016740		Hs.507348	0	0	0	0	0	0	0	0	0	0	1	1	1	1
49647	303	119	ref|NM_001008540|ref|NM_003467|ens|ENST00000241393|ens|ENST00000409817	4187	0	A_23_P102000	CXCR4	NM_001008540	ref|Homo sapiens chemokine (C-X-C motif) receptor 4 (CXCR4), transcript variant 1, mRNA [NM_001008540]	1.0077e-19	12.4529	3.63841	6.81045	0.585795	7.86713	31.4097	391.143	67.9767	565.465	25.1107	501.694	42.866	63.7709	CXCR4	ENST00000241393	7852	NM_001008540	chr2:136872012-136871953	GO:0005515|GO:0001666|GO:0005886|GO:0004930|GO:0006915|GO:0003779|GO:0019059|GO:0015026|GO:0009615|GO:0007204|GO:0000187|GO:0007165|GO:0005737|GO:0006955|GO:0006954|GO:0007186|GO:0006935|GO:0016494|GO:0005887|GO:0044419|GO:0016493|GO:0031252|GO:0032027		Hs.593413	0	0	0	0	0	0	0	0	0	0	1	1	1	1
7321	45	105	ref|NM_002133|ens|ENST00000216117|gb|CR600636|gb|CR592402	5334	0	A_23_P120883	HMOX1	NM_002133	ref|Homo sapiens heme oxygenase (decycling) 1 (HMOX1), mRNA [NM_002133]	5.25287e-20	12.3272	3.62377	14.4828	113.644	1681.93	6193.39	76346.9	4899.31	108007	4856.58	107943	42.7349	64.1779	HMOX1	ENST00000216117	3162	NM_002133	chr22:035790122-035790181	GO:0031670|GO:0042542|GO:0008219|GO:0043627|GO:0008285|GO:0005783|GO:0007264|GO:0004392|GO:0034101|GO:0005634|GO:0004630|GO:0055072|GO:0005615|GO:0046872|GO:0043433|GO:0007243|GO:0005829|GO:0034383|GO:0045909|GO:0042167|GO:0004871|GO:0043123|GO:0006979|GO		Hs.517581	0	0	0	0	0	0	0	0	0	0	1	1	1	1
28067	172	23	ref|NM_002133|ens|ENST00000216117|gb|CR600636|gb|CR592402	5334	0	A_23_P120883	HMOX1	NM_002133	ref|Homo sapiens heme oxygenase (decycling) 1 (HMOX1), mRNA [NM_002133]	5.83121e-20	12.1692	3.60516	14.4343	103.667	1601	6556.25	79784	4741.19	104439	4695.89	104374	45.2977	65.193	HMOX1	ENST00000216117	3162	NM_002133	chr22:035790122-035790181	GO:0031670|GO:0042542|GO:0008219|GO:0043627|GO:0008285|GO:0005783|GO:0007264|GO:0004392|GO:0034101|GO:0005634|GO:0004630|GO:0055072|GO:0005615|GO:0046872|GO:0043433|GO:0007243|GO:0005829|GO:0034383|GO:0045909|GO:0042167|GO:0004871|GO:0043123|GO:0006979|GO		Hs.517581	0	0	0	0	0	0	0	0	0	0	1	1	1	1
58962	360	86	ref|NM_001008540|ref|NM_003467|ens|ENST00000241393|ens|ENST00000409817	4187	0	A_23_P102000	CXCR4	NM_001008540	ref|Homo sapiens chemokine (C-X-C motif) receptor 4 (CXCR4), transcript variant 1, mRNA [NM_001008540]	1.25742e-19	12.0323	3.58884	6.89072	0.62496	8.43043	34.1427	410.815	69.9048	585.857	26.8854	523.733	43.0194	62.1241	CXCR4	ENST00000241393	7852	NM_001008540	chr2:136872012-136871953	GO:0005515|GO:0001666|GO:0005886|GO:0004930|GO:0006915|GO:0003779|GO:0019059|GO:0015026|GO:0009615|GO:0007204|GO:0000187|GO:0007165|GO:0005737|GO:0006955|GO:0006954|GO:0007186|GO:0006935|GO:0016494|GO:0005887|GO:0044419|GO:0016493|GO:0031252|GO:0032027		Hs.593413	0	0	0	0	0	0	0	0	0	0	1	1	1	1
47490	290	94	ref|NM_002133|ens|ENST00000216117|gb|CR600636|gb|CR592402	5334	0	A_23_P120883	HMOX1	NM_002133	ref|Homo sapiens heme oxygenase (decycling) 1 (HMOX1), mRNA [NM_002133]	6.54281e-20	11.9995	3.5849	14.4672	111.257	1671.63	6290.04	75477.4	4887.13	105984	4843.6	105921	43.5354	63.364	HMOX1	ENST00000216117	3162	NM_002133	chr22:035790122-035790181	GO:0031670|GO:0042542|GO:0008219|GO:0043627|GO:0008285|GO:0005783|GO:0007264|GO:0004392|GO:0034101|GO:0005634|GO:0004630|GO:0055072|GO:0005615|GO:0046872|GO:0043433|GO:0007243|GO:0005829|GO:0034383|GO:0045909|GO:0042167|GO:0004871|GO:0043123|GO:0006979|GO		Hs.517581	0	0	0	0	0	0	0	0	0	0	1	1	1	1
38058	233	10	ref|NM_002133|ens|ENST00000216117|gb|CR600636|gb|CR592402	5334	0	A_23_P120883	HMOX1	NM_002133	ref|Homo sapiens heme oxygenase (decycling) 1 (HMOX1), mRNA [NM_002133]	6.66611e-20	11.9725	3.58165	14.3665	100.139	1517.49	6414.72	76799.9	4547.94	99153.2	4502.97	99087.9	44.967	65.2971	HMOX1	ENST00000216117	3162	NM_002133	chr22:035790122-035790181	GO:0031670|GO:0042542|GO:0008219|GO:0043627|GO:0008285|GO:0005783|GO:0007264|GO:0004392|GO:0034101|GO:0005634|GO:0004630|GO:0055072|GO:0005615|GO:0046872|GO:0043433|GO:0007243|GO:0005829|GO:0034383|GO:0045909|GO:0042167|GO:0004871|GO:0043123|GO:0006979|GO		Hs.517581	0	0	0	0	0	0	0	0	0	0	1	1	1	1
8174	50	138	ref|NM_002133|ens|ENST00000216117|gb|CR600636|gb|CR592402	5334	0	A_23_P120883	HMOX1	NM_002133	ref|Homo sapiens heme oxygenase (decycling) 1 (HMOX1), mRNA [NM_002133]	7.24959e-20	11.8522	3.56709	14.5001	119.395	1683.17	6526	77347.7	5078.97	106662	5036.78	106598	42.1858	63.3316	HMOX1	ENST00000216117	3162	NM_002133	chr22:035790122-035790181	GO:0031670|GO:0042542|GO:0008219|GO:0043627|GO:0008285|GO:0005783|GO:0007264|GO:0004392|GO:0034101|GO:0005634|GO:0004630|GO:0055072|GO:0005615|GO:0046872|GO:0043433|GO:0007243|GO:0005829|GO:0034383|GO:0045909|GO:0042167|GO:0004871|GO:0043123|GO:0006979|GO		Hs.517581	0	0	0	0	0	0	0	0	0	0	1	1	1	1
10436	64	104	ref|NM_002133|ens|ENST00000216117|gb|CR600636|gb|CR592402	5334	0	A_23_P120883	HMOX1	NM_002133	ref|Homo sapiens heme oxygenase (decycling) 1 (HMOX1), mRNA [NM_002133]	7.92191e-20	11.7277	3.55185	14.5064	117.893	1672.16	6428.09	75387.1	5109.81	106964	5066.83	106900	42.9783	63.9291	HMOX1	ENST00000216117	3162	NM_002133	chr22:035790122-035790181	GO:0031670|GO:0042542|GO:0008219|GO:0043627|GO:0008285|GO:0005783|GO:0007264|GO:0004392|GO:0034101|GO:0005634|GO:0004630|GO:0055072|GO:0005615|GO:0046872|GO:0043433|GO:0007243|GO:0005829|GO:0034383|GO:0045909|GO:0042167|GO:0004871|GO:0043123|GO:0006979|GO		Hs.517581	0	0	0	0	0	0	0	0	0	0	1	1	1	1
6137	38	69	ref|NM_002133|ens|ENST00000216117|gb|CR600636|gb|CR592402	5334	0	A_23_P120883	HMOX1	NM_002133	ref|Homo sapiens heme oxygenase (decycling) 1 (HMOX1), mRNA [NM_002133]	7.94169e-20	11.7243	3.55143	14.4552	112.739	1610.68	6476.83	75936.2	4898.4	103982	4855.34	103917	43.067	64.5175	HMOX1	ENST00000216117	3162	NM_002133	chr22:035790122-035790181	GO:0031670|GO:0042542|GO:0008219|GO:0043627|GO:0008285|GO:0005783|GO:0007264|GO:0004392|GO:0034101|GO:0005634|GO:0004630|GO:0055072|GO:0005615|GO:0046872|GO:0043433|GO:0007243|GO:0005829|GO:0034383|GO:0045909|GO:0042167|GO:0004871|GO:0043123|GO:0006979|GO		Hs.517581	0	0	0	0	0	0	0	0	0	0	1	1	1	1
31962	195	146	ref|NM_005651|ens|ENST00000510293|ens|ENST00000512584|ens|ENST00000281525	24054	0	A_23_P80974	TDO2	NM_005651	ref|Homo sapiens tryptophan 2,3-dioxygenase (TDO2), mRNA [NM_005651]	1.02388e-19	11.7148	3.55026	7.63584	1.06774	13.4395	58.4459	684.681	89.4186	920.465	46.174	856.719	43.2446	63.7464	TDO2	ENST00000281525	6999	NM_005651		GO:0004833|GO:0019825|GO:0019441|GO:0019674|GO:0016491|GO:0005625|GO:0019442|GO:0016597|GO:0046872|GO:0055114|GO:0020037|GO:0005829		Hs.183671	0	0	0	0	0	0	0	0	0	0	1	1	1	1
47891	293	3	ref|NM_002133|ens|ENST00000216117|gb|CR600636|gb|CR592402	5334	0	A_23_P120883	HMOX1	NM_002133	ref|Homo sapiens heme oxygenase (decycling) 1 (HMOX1), mRNA [NM_002133]	8.17051e-20	11.685	3.54658	14.3597	102.415	1482.61	6440.13	75252.7	4570.62	97707.4	4526.43	97641.5	44.1968	65.858	HMOX1	ENST00000216117	3162	NM_002133	chr22:035790122-035790181	GO:0031670|GO:0042542|GO:0008219|GO:0043627|GO:0008285|GO:0005783|GO:0007264|GO:0004392|GO:0034101|GO:0005634|GO:0004630|GO:0055072|GO:0005615|GO:0046872|GO:0043433|GO:0007243|GO:0005829|GO:0034383|GO:0045909|GO:0042167|GO:0004871|GO:0043123|GO:0006979|GO		Hs.517581	0	0	0	0	0	0	0	0	0	0	1	1	1	1
18651	114	119	ref|NM_002133|ens|ENST00000216117|gb|CR600636|gb|CR592402	5334	0	A_23_P120883	HMOX1	NM_002133	ref|Homo sapiens heme oxygenase (decycling) 1 (HMOX1), mRNA [NM_002133]	8.30171e-20	11.663	3.54387	14.5059	118.037	1664.43	6511.78	75947.1	5133.64	106400	5090.51	106337	43.1265	63.8878	HMOX1	ENST00000216117	3162	NM_002133	chr22:035790122-035790181	GO:0031670|GO:0042542|GO:0008219|GO:0043627|GO:0008285|GO:0005783|GO:0007264|GO:0004392|GO:0034101|GO:0005634|GO:0004630|GO:0055072|GO:0005615|GO:0046872|GO:0043433|GO:0007243|GO:0005829|GO:0034383|GO:0045909|GO:0042167|GO:0004871|GO:0043123|GO:0006979|GO		Hs.517581	0	0	0	0	0	0	0	0	0	0	1	1	1	1
25085	153	157	ref|NM_005114|gb|AF019386|gb|BC057803|gb|AK096823	1710	0	A_23_P121657	HS3ST1	NM_005114	ref|Homo sapiens heparan sulfate (glucosamine) 3-O-sulfotransferase 1 (HS3ST1), mRNA [NM_005114]	1.29913e-19	11.3825	3.50874	7.67639	1.1204	13.574	62.0897	706.734	91.5385	928.872	48.3682	865.137	43.1703	63.7349	HS3ST1	ENST00000002596	9957	NM_005114	chr4:011400729-011400670	GO:0005794|GO:0005796|GO:0008146|GO:0016021|GO:0008467|GO:0016740		Hs.507348	0	0	0	0	0	0	0	0	0	0	1	1	1	1
23453	144	1	ref|NM_002133|ens|ENST00000216117|gb|CR600636|gb|CR592402	5334	0	A_23_P120883	HMOX1	NM_002133	ref|Homo sapiens heme oxygenase (decycling) 1 (HMOX1), mRNA [NM_002133]	1.02851e-19	11.3757	3.50789	14.3692	101.439	1516.85	7076.12	80495.9	4646.24	97404.1	4600.89	97339.9	45.3564	64.1723	HMOX1	ENST00000216117	3162	NM_002133	chr22:035790122-035790181	GO:0031670|GO:0042542|GO:0008219|GO:0043627|GO:0008285|GO:0005783|GO:0007264|GO:0004392|GO:0034101|GO:0005634|GO:0004630|GO:0055072|GO:0005615|GO:0046872|GO:0043433|GO:0007243|GO:0005829|GO:0034383|GO:0045909|GO:0042167|GO:0004871|GO:0043123|GO:0006979|GO		Hs.517581	0	0	0	0	0	0	0	0	0	0	1	1	1	1
40132	245	116	ref|NM_001008540|ref|NM_003467|ens|ENST00000241393|ens|ENST00000409817	4187	0	A_23_P102000	CXCR4	NM_001008540	ref|Homo sapiens chemokine (C-X-C motif) receptor 4 (CXCR4), transcript variant 1, mRNA [NM_001008540]	2.96498e-19	10.9602	3.4542	6.8859	0.640031	7.79714	34.6892	380.199	72.2273	559.864	28.1871	496.222	44.0402	63.6415	CXCR4	ENST00000241393	7852	NM_001008540	chr2:136872012-136871953	GO:0005515|GO:0001666|GO:0005886|GO:0004930|GO:0006915|GO:0003779|GO:0019059|GO:0015026|GO:0009615|GO:0007204|GO:0000187|GO:0007165|GO:0005737|GO:0006955|GO:0006954|GO:0007186|GO:0006935|GO:0016494|GO:0005887|GO:0044419|GO:0016493|GO:0031252|GO:0032027		Hs.593413	0	0	0	0	0	0	0	0	0	0	1	1	1	1
60224	368	36	ref|NM_001008540|ref|NM_003467|ens|ENST00000241393|ens|ENST00000409817	4187	0	A_23_P102000	CXCR4	NM_001008540	ref|Homo sapiens chemokine (C-X-C motif) receptor 4 (CXCR4), transcript variant 1, mRNA [NM_001008540]	3.40677e-19	10.8407	3.43838	6.85394	0.642652	7.54375	34.7644	376.869	70.6176	548.529	27.6276	484.327	42.99	64.2024	CXCR4	ENST00000241393	7852	NM_001008540	chr2:136872012-136871953	GO:0005515|GO:0001666|GO:0005886|GO:0004930|GO:0006915|GO:0003779|GO:0019059|GO:0015026|GO:0009615|GO:0007204|GO:0000187|GO:0007165|GO:0005737|GO:0006955|GO:0006954|GO:0007186|GO:0006935|GO:0016494|GO:0005887|GO:0044419|GO:0016493|GO:0031252|GO:0032027		Hs.593413	0	0	0	0	0	0	0	0	0	0	1	1	1	1
32668	200	32	ref|NM_007256|ref|NM_001145211|ref|NM_001145212|ens|ENST00000289575	24347	0	A_23_P150768	SLCO2B1	NM_007256	ref|Homo sapiens solute carrier organic anion transporter family, member 2B1 (SLCO2B1), transcript variant 1, mRNA [NM_007256]	2.75794e-19	10.7749	3.4296	7.16897	0.758059	9.18755	43.9848	473.932	80.0455	665.295	34.5149	599.991	45.5306	65.3048	SLCO2B1	ENST00000289575	11309	NM_007256	chr11:074917103-074917162	GO:0005215|GO:0016020|GO:0015347|GO:0016021|GO:0006811		Hs.7884	0	0	0	0	0	0	0	0	0	0	1	1	1	1
23519	144	67	ref|NM_178505|ens|ENST00000399298|ens|ENST00000503886|gb|AK125611	18149	0	A_32_P75264	TMEM26	NM_178505	ref|Homo sapiens transmembrane protein 26 (TMEM26), mRNA [NM_178505]	4.88444e-18	10.7648	3.42824	5.7432	0.288729	3.40434	15.6935	168.937	57.7143	287.071	12.9304	221.892	44.7839	65.1791	TMEM26	ENST00000399298	219623	NM_178505	chr10:063166727-063166668	GO:0016020|GO:0016021		Hs.623955	0	0	0	0	0	0	0	0	0	0	1	1	0	1
8509	52	145	ref|NM_001080538|ref|NM_020299|ens|ENST00000418096|ens|ENST00000423958	7309	0	A_33_P3380992	AKR1B15	NM_001080538	ref|Homo sapiens aldo-keto reductase family 1, member B15 (AKR1B15), mRNA [NM_001080538]	2.02972e-19	10.5566	3.40007	10.318	7.27243	84.118	385.485	4069.39	349.378	5368.14	307.144	5305.07	42.234	63.067	AKR1B15	ENST00000457545	441282	NM_001080538	chr7:134262468-134262527			Hs.720853	0	0	0	0	0	0	0	0	0	0	1	1	1	1
24523	150	87	ref|NM_001008540|ref|NM_003467|ens|ENST00000241393|ens|ENST00000409817	4187	0	A_23_P102000	CXCR4	NM_001008540	ref|Homo sapiens chemokine (C-X-C motif) receptor 4 (CXCR4), transcript variant 1, mRNA [NM_001008540]	4.4378e-19	10.4986	3.39213	6.90117	0.653368	7.60895	35.0952	368.452	73.7826	554.37	29.157	489.975	44.6257	64.3946	CXCR4	ENST00000241393	7852	NM_001008540	chr2:136872012-136871953	GO:0005515|GO:0001666|GO:0005886|GO:0004930|GO:0006915|GO:0003779|GO:0019059|GO:0015026|GO:0009615|GO:0007204|GO:0000187|GO:0007165|GO:0005737|GO:0006955|GO:0006954|GO:0007186|GO:0006935|GO:0016494|GO:0005887|GO:0044419|GO:0016493|GO:0031252|GO:0032027		Hs.593413	0	0	0	0	0	0	0	0	0	0	1	1	1	1
32583	199	111	ref|NM_007256|ref|NM_001145211|ref|NM_001145212|ens|ENST00000289575	24347	0	A_23_P150768	SLCO2B1	NM_007256	ref|Homo sapiens solute carrier organic anion transporter family, member 2B1 (SLCO2B1), transcript variant 1, mRNA [NM_007256]	3.8447e-19	10.4554	3.38617	7.11173	0.755357	8.84296	41.1943	430.701	78.4894	630.404	33.7752	566.358	44.7142	64.0462	SLCO2B1	ENST00000289575	11309	NM_007256	chr11:074917103-074917162	GO:0005215|GO:0016020|GO:0015347|GO:0016021|GO:0006811		Hs.7884	0	0	0	0	0	0	0	0	0	0	1	1	1	1
57572	352	8	ref|NM_005651|ens|ENST00000510293|ens|ENST00000512584|ens|ENST00000281525	24054	0	A_23_P80974	TDO2	NM_005651	ref|Homo sapiens tryptophan 2,3-dioxygenase (TDO2), mRNA [NM_005651]	2.99402e-19	10.4038	3.37904	7.67386	1.14917	12.7235	64.6625	672.738	92.6191	908.167	49.5238	841.991	43.0953	66.1761	TDO2	ENST00000281525	6999	NM_005651		GO:0004833|GO:0019825|GO:0019441|GO:0019674|GO:0016491|GO:0005625|GO:0019442|GO:0016597|GO:0046872|GO:0055114|GO:0020037|GO:0005829		Hs.183671	0	0	0	0	0	0	0	0	0	0	1	1	1	1
22887	140	91	ref|NM_000621|ref|NM_001165947|ens|ENST00000378688|gb|BX647777	17725	0	A_24_P355967	HTR2A	NM_000621	ref|Homo sapiens 5-hydroxytryptamine (serotonin) receptor 2A (HTR2A), transcript variant 1, mRNA [NM_000621]	2.97894e-18	10.3551	3.37227	5.99167	0.351812	4.02529	18.7847	194.517	60.1905	322.69	15.6647	258.477	44.5258	64.2132	HTR2A	ENST00000378688	3356	NM_000621	chr13:047407996-047407937	GO:0008219|GO:0008284|GO:0001659|GO:0005886|GO:0043267|GO:0007268|GO:0051378|GO:0032403|GO:0014059|GO:0005737|GO:0004993|GO:0045907|GO:0043198|GO:0043406|GO:0007613|GO:0004872|GO:0004930|GO:0051967|GO:0042493|GO:0007568|GO:0006950|GO:0030431|GO:0019233|GO		Hs.654586	0	0	0	0	0	0	0	0	0	0	1	1	0	1
53723	328	95	ref|NM_002522|ens|ENST00000306773|gb|AK127335|gb|AK124701	37341	0	A_23_P124905	NPTX1	NM_002522	ref|Homo sapiens neuronal pentraxin I (NPTX1), mRNA [NM_002522]	2.43493e-19	10.3474	3.3712	13.3864	58.6405	719.218	3255.47	33685.8	2570.03	45437.9	2526.93	45374.8	43.0919	63.0891	NPTX1	ENST00000306773	4884	NM_002522	chr17:078441076-078441017	GO:0005509|GO:0006810|GO:0007268|GO:0031410|GO:0030141|GO:0007417		Hs.514556	0	0	0	0	0	0	0	0	0	0	1	1	1	1
54516	333	68	ref|NM_001008540|ref|NM_003467|ens|ENST00000241393|ens|ENST00000409817	4187	0	A_23_P102000	CXCR4	NM_001008540	ref|Homo sapiens chemokine (C-X-C motif) receptor 4 (CXCR4), transcript variant 1, mRNA [NM_001008540]	6.36004e-19	10.0338	3.3268	7.00495	0.729396	8.22161	39.1392	392.715	75.5217	580.913	31.8523	517.918	43.6694	62.9947	CXCR4	ENST00000241393	7852	NM_001008540	chr2:136872012-136871953	GO:0005515|GO:0001666|GO:0005886|GO:0004930|GO:0006915|GO:0003779|GO:0019059|GO:0015026|GO:0009615|GO:0007204|GO:0000187|GO:0007165|GO:0005737|GO:0006955|GO:0006954|GO:0007186|GO:0006935|GO:0016494|GO:0005887|GO:0044419|GO:0016493|GO:0031252|GO:0032027		Hs.593413	0	0	0	0	0	0	0	0	0	0	1	1	1	1
1727	11	87	ref|NM_005114|gb|AF019386|gb|BC057803|gb|AK096823	1710	0	A_23_P121657	HS3ST1	NM_005114	ref|Homo sapiens heparan sulfate (glucosamine) 3-O-sulfotransferase 1 (HS3ST1), mRNA [NM_005114]	4.50972e-19	9.96165	3.31638	7.72576	1.23609	13.1257	66.1247	658.711	94.85	919.725	52.4323	854.615	42.4177	65.1102	HS3ST1	ENST00000002596	9957	NM_005114	chr4:011400729-011400670	GO:0005794|GO:0005796|GO:0008146|GO:0016021|GO:0008467|GO:0016740		Hs.507348	0	0	0	0	0	0	0	0	0	0	1	1	1	1
21999	135	23	ref|NM_001003940|ref|NM_033503|ref|NM_001003942|ref|NM_001003943	17166	0	A_23_P379649	BMF	NM_001003940	ref|Homo sapiens Bcl2 modifying factor (BMF), transcript variant 1, mRNA [NM_001003940]	1.89179e-18	9.79315	3.29177	6.40676	0.476827	5.20397	28.3952	278.078	66.1304	401.935	21.3517	337.148	44.7787	64.7867	BMF	ENST00000397573	90427	NM_001003940	chr15:040380509-040380450	GO:0005515|GO:0005737|GO:0005886|GO:0042981|GO:0016459|GO:0005829		Hs.591104	0	0	0	0	0	0	0	0	0	0	1	1	1	1
29002	177	138	ref|NM_001003940|ref|NM_033503|ref|NM_001003942|ref|NM_001003943	17166	0	A_23_P379649	BMF	NM_001003940	ref|Homo sapiens Bcl2 modifying factor (BMF), transcript variant 1, mRNA [NM_001003940]	1.5508e-18	9.67796	3.2747	6.58667	0.565443	5.8765	30.5882	296.031	67.9756	440.268	24.553	376.243	43.4226	64.025	BMF	ENST00000397573	90427	NM_001003940	chr15:040380509-040380450	GO:0005515|GO:0005737|GO:0005886|GO:0042981|GO:0016459|GO:0005829		Hs.591104	0	0	0	0	0	0	0	0	0	0	1	1	1	1
43495	266	35	ref|NM_020299|ens|ENST00000359579|ens|ENST00000498818|ens|ENST00000496435	10697	0	A_23_P93641	AKR1B10	NM_020299	ref|Homo sapiens aldo-keto reductase family 1, member B10 (aldose reductase) (AKR1B10), mRNA [NM_020299]	5.52016e-19	9.52721	3.25205	11.3652	14.5858	162.306	837.796	7981.86	703.095	10641.8	657.984	10576.6	45.1114	65.1644	AKR1B10	ENST00000359579	57016	NM_020299	chr7:134225939-134225998	GO:0005515|GO:0005737|GO:0004033|GO:0007586|GO:0016491|GO:0006081|GO:0005575|GO:0008202|GO:0055114		Hs.116724	0	0	0	0	0	0	0	0	0	0	1	1	1	1
13023	80	67	ref|NM_020299|ens|ENST00000359579|ens|ENST00000498818|ens|ENST00000496435	10697	0	A_23_P93641	AKR1B10	NM_020299	ref|Homo sapiens aldo-keto reductase family 1, member B10 (aldose reductase) (AKR1B10), mRNA [NM_020299]	5.83782e-19	9.47554	3.24421	11.4137	15.6082	168.348	858.388	8133.69	729.268	10924.9	685.358	10860.3	43.91	64.5112	AKR1B10	ENST00000359579	57016	NM_020299	chr7:134225939-134225998	GO:0005515|GO:0005737|GO:0004033|GO:0007586|GO:0016491|GO:0006081|GO:0005575|GO:0008202|GO:0055114		Hs.116724	0	0	0	0	0	0	0	0	0	0	1	1	1	1
28801	176	101	ref|NM_032528|ref|NM_001142351|ens|ENST00000361803|ens|ENST00000409382	21814	0	A_33_P3331746	ST6GAL2	NM_032528	ref|Homo sapiens ST6 beta-galactosamide alpha-2,6-sialyltranferase 2 (ST6GAL2), transcript variant 1, mRNA [NM_032528]	8.05145e-19	9.44008	3.2388	7.65382	1.15263	12.2412	62.6346	591.276	96.5714	848.381	51.7093	784.31	44.8622	64.0714	ST6GAL2	ENST00000361803	84620	NM_032528	chr2:107418204-107418145	GO:0030173|GO:0009311|GO:0005794|GO:0016020|GO:0007275|GO:0006486|GO:0016021|GO:0040007|GO:0003835		Hs.98265	0	0	0	0	0	0	0	0	0	0	1	1	1	1
32669	200	33	ref|NM_020299|ens|ENST00000359579|ens|ENST00000498818|ens|ENST00000496435	24349	0	A_24_P129341	AKR1B10	NM_020299	ref|Homo sapiens aldo-keto reductase family 1, member B10 (aldose reductase) (AKR1B10), mRNA [NM_020299]	6.46099e-19	9.38376	3.23017	11.2593	13.5565	149.041	801.264	7518.86	662.659	9802.1	617.135	9736.77	45.5231	65.3294	AKR1B10	ENST00000359579	57016	NM_020299	chr7:134225799-134225858	GO:0005515|GO:0005737|GO:0004033|GO:0007586|GO:0016491|GO:0006081|GO:0005575|GO:0008202|GO:0055114		Hs.116724	0	0	0	0	0	0	0	0	0	0	1	1	1	1
50611	309	99	ref|NM_002674|ens|ENST00000329406|gb|M57703|gb|BC018048	35619	0	A_23_P321223	PMCH	NM_002674	ref|Homo sapiens pro-melanin-concentrating hormone (PMCH), mRNA [NM_002674]	3.29863e-18	8.78315	3.13474	6.83171	0.699238	6.77808	37.3181	327.77	73.4681	492.489	30.2322	429.172	43.2359	63.3176	PMCH	ENST00000329406	5367	NM_002674	chr12:102590400-102590341	GO:0046005|GO:0009409|GO:0007268|GO:0005576|GO:0007275|GO:0045776|GO:0042593|GO:0007283|GO:0005615|GO:0007204|GO:0030154|GO:0007165|GO:0048168|GO:0002027|GO:0007595|GO:0042756|GO:0007218|GO:0030354|GO:0032227|GO:0031777		Hs.707990	0	0	0	0	0	0	0	0	0	0	1	1	1	1
35568	217	144	ref|NM_001093729|ref|NM_024781|ens|ENST00000358653|ens|ENST00000319445	26395	0	A_33_P3347343	CCDC102B	NM_001093729	ref|Homo sapiens coiled-coil domain containing 102B (CCDC102B), transcript variant 1, mRNA [NM_001093729]	4.54881e-14	8.74428	3.12834	4.87766	0.183679	1.71145	9.9831	87.295	51.1556	172.489	7.93815	108.874	43.2174	63.6151	CCDC102B	ENST00000358653	79839	NM_001093729	chr18:066564598-066564657		NP846983	Hs.280781	0	0	0	0	0	0	0	0	0	0	1	1	0	1
42713	261	73	ref|NM_152701|ens|ENST00000435803|gb|AK091270|gb|AX746886	30897	0	A_23_P364324	ABCA13	NM_152701	ref|Homo sapiens ATP-binding cassette, sub-family A (ABC1), member 13 (ABCA13), mRNA [NM_152701]	3.02349e-11	8.58818	3.10235	4.36908	0.127337	1.18839	6.72708	57.7734	49.4474	140.79	5.58525	76.4549	43.8621	64.3346	ABCA13	ENST00000435803	154664	NM_152701	chr7:048686854-048686913	GO:0016020|GO:0000166|GO:0006810|GO:0016021|GO:0016887|GO:0005524		Hs.226568	0	0	0	0	0	0	0	0	0	0	1	1	0	1
49838	304	146	ref|NM_021069|ref|NM_001145674|ref|NM_001145673|ref|NM_003603	126	0	A_23_P121795	SORBS2	NM_021069	ref|Homo sapiens sorbin and SH3 domain containing 2 (SORBS2), transcript variant 2, mRNA [NM_021069]	4.98454e-18	8.31166	3.05514	7.05102	0.868122	7.60492	47.2456	392.689	78.9333	542.444	36.6806	479.406	42.2528	63.0389	SORBS2	ENST00000393528	8470	NM_021069	chr4:186510939-186510881	GO:0005622|GO:0005515|GO:0008150|GO:0048471|GO:0030018|GO:0005737|GO:0005200|GO:0008270|GO:0005634|GO:0015629|GO:0008307|GO:0008093		Hs.655143	0	0	0	0	0	0	0	0	0	0	1	1	1	1
42084	257	100	ref|NM_019035|ens|ENST00000344876|ens|ENST00000412923	30528	0	A_33_P3250348	PCDH18	NM_019035	ref|Homo sapiens protocadherin 18 (PCDH18), mRNA [NM_019035]	3.23761e-13	8.19906	3.03546	4.79471	0.174985	1.58397	9.30992	76.3326	51.4773	163.932	7.66625	100.49	43.811	63.4417	PCDH18	ENST00000344876	54510	NM_019035	chr4:138440160-138440101	GO:0005515|GO:0005886|GO:0007420|GO:0005509|GO:0016021|GO:0007155|GO:0007156		Hs.591691	0	0	0	0	0	0	0	0	0	0	1	1	0	1
45857	280	101		32678	0	A_19_P00321754	lincRNA:chr6:22113602-22194389_F	lincRNA:chr6:22113602-22194389_F	lincRNA:chr6:22113602-22194389 forward strand	1.55995e-12	8.13712	3.02452	4.67045	0.162273	1.44763	8.60931	70.055	50.5854	155.244	7.06256	91.8178	43.5228	63.4261					chr6:22113605-22113664				0	0	0	0	0	0	0	0	0	0	1	1	0	1
23381	143	93	ref|NM_000621|ref|NM_001165947|ens|ENST00000378688|gb|BX647777	17725	0	A_24_P355967	HTR2A	NM_000621	ref|Homo sapiens 5-hydroxytryptamine (serotonin) receptor 2A (HTR2A), transcript variant 1, mRNA [NM_000621]	4.49631e-17	8.03546	3.00638	6.12003	0.435882	3.87863	23.3156	187.351	64	313.194	19.4281	248.997	44.5719	64.1971	HTR2A	ENST00000378688	3356	NM_000621	chr13:047407996-047407937	GO:0008219|GO:0008284|GO:0001659|GO:0005886|GO:0043267|GO:0007268|GO:0051378|GO:0032403|GO:0014059|GO:0005737|GO:0004993|GO:0045907|GO:0043198|GO:0043406|GO:0007613|GO:0004872|GO:0004930|GO:0051967|GO:0042493|GO:0007568|GO:0006950|GO:0030431|GO:0019233|GO		Hs.654586	0	0	0	0	0	0	0	0	0	0	1	1	1	1
55696	340	100		38506	0	A_19_P00322900	lincRNA:chr22:27053483-27072438_F	lincRNA:chr22:27053483-27072438_F	lincRNA:chr22:27053483-27072438 forward strand	6.66325e-11	7.85601	2.9738	4.41744	0.141225	1.19916	7.56001	59.3915	48.8095	138.643	6.0401	75.5992	42.7694	63.0436					chr22:27072279-27072338				0	0	0	0	0	0	0	0	0	0	1	1	0	1
39265	240	69	ref|NM_030788|ens|ENST00000297581|gb|AK095417|gb|AF305068	28605	0	A_23_P43107	TM7SF4	NM_030788	ref|Homo sapiens transmembrane 7 superfamily member 4 (TM7SF4), mRNA [NM_030788]	2.96185e-16	7.7106	2.94684	5.79479	0.357374	3.02689	19.1086	147.339	59.8781	260.073	15.7649	195.489	44.1132	64.5842	TM7SF4	ENST00000297581	81501	NM_030788	chr8:105368631-105368690	GO:0009986|GO:0005886|GO:0030316|GO:0016021		Hs.652230	0	0	0	0	0	0	0	0	0	0	1	1	0	1
19486	119	134	ref|NM_015714|ens|ENST00000367029|gb|BC009694	15501	0	A_23_P74609	G0S2	NM_015714	ref|Homo sapiens G0/G1switch 2 (G0S2), mRNA [NM_015714]	6.51274e-18	7.6725	2.9397	10.722	11.101	93.7277	593.153	4550.97	518.366	6063.19	475.529	5999.19	42.8367	64.0066	G0S2	ENST00000367029	50486	NM_015714	chr1:209849597-209849656	GO:0003674|GO:0007049|GO:0005575		Hs.432132	0	0	0	0	0	0	0	0	0	0	1	1	1	1
43586	266	126	ref|NM_000104|ens|ENST00000260630|gb|FW340004|gb|U03688	31332	0	A_23_P209625	CYP1B1	NM_000104	ref|Homo sapiens cytochrome P450, family 1, subfamily B, polypeptide 1 (CYP1B1), mRNA [NM_000104]	6.58517e-18	7.66291	2.93789	13.8082	90.7036	822.64	5104.31	39113.9	3968.37	52487.5	3925.09	52423.7	43.2738	63.7262	CYP1B1	ENST00000260630	1545	NM_000104	chr2:038295503-038295444	GO:0005515|GO:0005792|GO:0006725|GO:0010033|GO:0070330|GO:0005783|GO:0009055|GO:0046872|GO:0004497|GO:0008210|GO:0016020|GO:0019825|GO:0005789|GO:0009404|GO:0007601|GO:0055114|GO:0020037|GO:0019898		Hs.154654	0	0	0	0	0	0	0	0	0	0	1	1	1	1
56920	348	12	ref|NM_002674|ens|ENST00000329406|gb|M57703|gb|BC018048	35619	0	A_23_P321223	PMCH	NM_002674	ref|Homo sapiens pro-melanin-concentrating hormone (PMCH), mRNA [NM_002674]	2.0987e-17	7.56955	2.92021	6.8387	0.755349	6.08964	42.0845	318.561	75.8409	467.364	32.6353	401.442	43.2056	65.9221	PMCH	ENST00000329406	5367	NM_002674	chr12:102590400-102590341	GO:0046005|GO:0009409|GO:0007268|GO:0005576|GO:0007275|GO:0045776|GO:0042593|GO:0007283|GO:0005615|GO:0007204|GO:0030154|GO:0007165|GO:0048168|GO:0002027|GO:0007595|GO:0042756|GO:0007218|GO:0030354|GO:0032227|GO:0031777		Hs.707990	0	0	0	0	0	0	0	0	0	0	1	1	1	1
31635	193	147	ref|NM_024781|ref|NM_001093729|ens|ENST00000319445|ens|ENST00000360242	23824	0	A_23_P44466	CCDC102B	NM_024781	ref|Homo sapiens coiled-coil domain containing 102B (CCDC102B), transcript variant 2, mRNA [NM_024781]	1.6946e-16	7.29054	2.86602	6.13034	0.478277	3.72395	26.138	190.56	63.9	301.1	20.674	237.361	43.226	63.7391	CCDC102B	ENST00000319445	79839	NM_024781	chr18:066722073-066722132			Hs.280781	0	0	0	0	0	0	0	0	0	0	1	1	1	1
15453	95	37		12599	0	A_19_P00321712	lincRNA:chr5:54162397-54162890_R	lincRNA:chr5:54162397-54162890_R	lincRNA:chr5:54162397-54162890 reverse strand	2.41984e-14	7.28012	2.86396	5.25502	0.255395	2.02376	14.4865	105.463	55.0217	194.652	11.1935	130.278	43.8282	64.3741					chr5:54162614-54162555				0	0	0	0	0	0	0	0	0	0	1	1	0	1
14083	86	143	ref|NM_021069|ref|NM_001145674|ref|NM_001145673|ref|NM_003603	126	0	A_23_P121795	SORBS2	NM_021069	ref|Homo sapiens sorbin and SH3 domain containing 2 (SORBS2), transcript variant 2, mRNA [NM_021069]	2.60253e-17	7.25188	2.85835	7.15847	0.998659	7.58502	52.0479	377.445	84.6512	546.139	42.2972	482.524	42.354	63.6154	SORBS2	ENST00000393528	8470	NM_021069	chr4:186510939-186510881	GO:0005622|GO:0005515|GO:0008150|GO:0048471|GO:0030018|GO:0005737|GO:0005200|GO:0008270|GO:0005634|GO:0015629|GO:0008307|GO:0008093		Hs.655143	0	0	0	0	0	0	0	0	0	0	1	1	1	1
41620	254	128	ref|NM_025212|ens|ENST00000426831|ens|ENST00000515509|gb|BC119751	6860	0	A_23_P121676	CXXC4	NM_025212	ref|Homo sapiens CXXC finger protein 4 (CXXC4), mRNA [NM_025212]	2.18056e-09	7.19141	2.84628	4.25626	0.130898	1.01021	7.0232	50.5068	49.0952	127.881	5.68261	64.2652	43.4126	63.6157	CXXC4	ENST00000426831	80319	NM_025212	chr4:105393495-105393436	GO:0005737|GO:0030178|GO:0016023|GO:0008270|GO:0007352|GO:0030165|GO:0003677|GO:0046872		Hs.12248	0	0	0	0	0	0	0	0	0	0	1	1	0	1
51602	315	106	ref|NM_000104|ens|ENST00000260630|gb|FW340004|gb|U03688	31332	0	A_23_P209625	CYP1B1	NM_000104	ref|Homo sapiens cytochrome P450, family 1, subfamily B, polypeptide 1 (CYP1B1), mRNA [NM_000104]	1.73689e-17	7.11181	2.83022	13.8767	98.9064	839.559	5526.85	39305.9	4291.84	53312	4248.88	53248.5	42.9586	63.4244	CYP1B1	ENST00000260630	1545	NM_000104	chr2:038295503-038295444	GO:0005515|GO:0005792|GO:0006725|GO:0010033|GO:0070330|GO:0005783|GO:0009055|GO:0046872|GO:0004497|GO:0008210|GO:0016020|GO:0019825|GO:0005789|GO:0009404|GO:0007601|GO:0055114|GO:0020037|GO:0019898		Hs.154654	0	0	0	0	0	0	0	0	0	0	1	1	1	1
1097	7	113	ref|NM_016269|ref|NM_001130713|ref|NM_001130714|ref|NM_001166119	1160	0	A_24_P20630	LEF1	NM_016269	ref|Homo sapiens lymphoid enhancer-binding factor 1 (LEF1), transcript variant 1, mRNA [NM_016269]	6.45234e-15	7.08667	2.82511	5.48758	0.314792	2.35688	16.3428	115.816	55.4884	215.814	13.2852	151.524	42.2031	64.29	LEF1	ENST00000265165	51176	NM_016269	chr4:108968805-108968746	GO:0005515|GO:0014070|GO:0030111|GO:0003705|GO:0001756|GO:0016563|GO:0005634|GO:0030879|GO:0001837|GO:0030326|GO:0005737|GO:0045944|GO:0060021|GO:0042475|GO:0048468|GO:0007155|GO:0045449|GO:0005667|GO:0021542|GO:0001822|GO:0008301|GO:0005730|GO:0001890|GO		Hs.555947	0	0	0	0	0	0	0	0	0	0	1	1	0	1
48639	297	95	ref|NM_000104|ens|ENST00000407341|ens|ENST00000494864|ens|ENST00000260630	33462	0	A_33_P3290343	CYP1B1	NM_000104	ref|Homo sapiens cytochrome P450, family 1, subfamily B, polypeptide 1 (CYP1B1), mRNA [NM_000104]	2.09052e-17	7.01522	2.81049	12.2605	32.6814	267.517	1785.77	12527.6	1463.9	17011.2	1420.43	16947.8	43.463	63.3523	CYP1B1	ENST00000407341	1545	NM_000104	chr2:038297765-038297706	GO:0005515|GO:0005792|GO:0006725|GO:0010033|GO:0070330|GO:0005783|GO:0009055|GO:0046872|GO:0004497|GO:0008210|GO:0016020|GO:0019825|GO:0005789|GO:0009404|GO:0007601|GO:0055114|GO:0020037|GO:0019898		Hs.154654	0	0	0	0	0	0	0	0	0	0	1	1	1	1
47160	288	92	ref|NM_000104|ens|ENST00000407341|ens|ENST00000494864|ens|ENST00000260630	33462	0	A_33_P3290343	CYP1B1	NM_000104	ref|Homo sapiens cytochrome P450, family 1, subfamily B, polypeptide 1 (CYP1B1), mRNA [NM_000104]	2.90548e-17	6.84915	2.77593	12.2728	33.27	266.563	1816.07	12438.5	1493.22	16955.8	1449.65	16892.4	43.5723	63.3712	CYP1B1	ENST00000407341	1545	NM_000104	chr2:038297765-038297706	GO:0005515|GO:0005792|GO:0006725|GO:0010033|GO:0070330|GO:0005783|GO:0009055|GO:0046872|GO:0004497|GO:0008210|GO:0016020|GO:0019825|GO:0005789|GO:0009404|GO:0007601|GO:0055114|GO:0020037|GO:0019898		Hs.154654	0	0	0	0	0	0	0	0	0	0	1	1	1	1
229	2	65	ref|NM_021069|ref|NM_001145674|ref|NM_001145673|ref|NM_003603	126	0	A_23_P121795	SORBS2	NM_021069	ref|Homo sapiens sorbin and SH3 domain containing 2 (SORBS2), transcript variant 2, mRNA [NM_021069]	6.57103e-17	6.84119	2.77425	7.05217	0.934479	6.87856	52.8326	361.438	81.7561	510.805	39.4935	445.97	42.2626	64.8348	SORBS2	ENST00000393528	8470	NM_021069	chr4:186510939-186510881	GO:0005622|GO:0005515|GO:0008150|GO:0048471|GO:0030018|GO:0005737|GO:0005200|GO:0008270|GO:0005634|GO:0015629|GO:0008307|GO:0008093		Hs.655143	0	0	0	0	0	0	0	0	0	0	1	1	1	1
51429	314	97	ref|NM_020808|ens|ENST00000308942|ens|ENST00000262861|ens|ENST00000366630	36024	0	A_23_P137470	SIPA1L2	NM_020808	ref|Homo sapiens signal-induced proliferation-associated 1 like 2 (SIPA1L2), mRNA [NM_020808]	3.76392e-17	6.83867	2.77372	7.93596	1.69862	12.9097	91.0158	622.428	116.634	880.122	73.4143	816.848	43.2199	63.2741	SIPA1L2	ENST00000308942	57568	NM_020808	chr1:232534575-232534516	GO:0005622|GO:0005515|GO:0051056|GO:0005096		Hs.675721	0	0	0	0	0	0	0	0	0	0	1	1	1	1
23351	143	63		18143	0	A_19_P00318323	lincRNA:chr6:22191803-22194614_F	lincRNA:chr6:22191803-22194614_F	lincRNA:chr6:22191803-22194614 forward strand	6.55881e-17	6.69976	2.74411	7.3941	1.14469	8.43276	62.7509	420.416	96.1429	616.762	51.3146	551.377	44.8283	65.3851					chr6:22194555-22194614				0	0	0	0	0	0	0	0	0	0	1	1	1	1
14958	92	34	ref|NM_000361|ens|ENST00000377103|gb|M16552|gb|AK123557	12131	0	A_23_P91390	THBD	NM_000361	ref|Homo sapiens thrombomodulin (THBD), mRNA [NM_000361]	4.66133e-17	6.63096	2.72922	9.84764	6.32937	47.7938	369.315	2448.91	320.721	3129.26	276.963	3065.12	43.7584	64.1322	THBD	ENST00000377103	7056	NM_000361	chr20:023026866-023026807	GO:0005515|GO:0007565|GO:0010165|GO:0005886|GO:0007596|GO:0005887|GO:0005509|GO:0032496|GO:0009790|GO:0051591|GO:0005615|GO:0004888		Hs.2030	0	0	0	0	0	0	0	0	0	0	1	1	1	1
26508	162	104	ref|NM_016084|ref|NM_001199989|ens|ENST00000225688|gb|BC018041	1746	0	A_23_P118392	RASD1	NM_016084	ref|Homo sapiens RAS, dexamethasone-induced 1 (RASD1), transcript variant 1, mRNA [NM_016084]	4.69856e-17	6.61973	2.72677	11.8738	25.2096	195.13	1393.08	9221.84	1172.02	12557	1127.31	12493	44.7174	64.0241	RASD1	ENST00000225688	51655	NM_016084	chr17:017397846-017397787	GO:0005515|GO:0048471|GO:0005886|GO:0007263|GO:0007264|GO:0003924|GO:0005625|GO:0005634|GO:0005525|GO:0005622|GO:0007165|GO:0005737|GO:0000166|GO:0007186|GO:0045892		Hs.25829	0	0	0	0	0	0	0	0	0	0	1	1	1	1
31023	190	27	ref|NM_016084|ref|NM_001199989|ens|ENST00000225688|gb|BC018041	1746	0	A_23_P118392	RASD1	NM_016084	ref|Homo sapiens RAS, dexamethasone-induced 1 (RASD1), transcript variant 1, mRNA [NM_016084]	4.75515e-17	6.6142	2.72557	11.8737	24.6901	192.288	1484.35	9817.81	1167.76	12613.3	1122.31	12548	45.4559	65.2562	RASD1	ENST00000225688	51655	NM_016084	chr17:017397846-017397787	GO:0005515|GO:0048471|GO:0005886|GO:0007263|GO:0007264|GO:0003924|GO:0005625|GO:0005634|GO:0005525|GO:0005622|GO:0007165|GO:0005737|GO:0000166|GO:0007186|GO:0045892		Hs.25829	0	0	0	0	0	0	0	0	0	0	1	1	1	1
3796	24	24	ref|NM_004490|ens|ENST00000497306|ens|ENST00000263915|ens|ENST00000488342	3347	0	A_23_P154526	GRB14	NM_004490	ref|Homo sapiens growth factor receptor-bound protein 14 (GRB14), mRNA [NM_004490]	5.05337e-17	6.60633	2.72385	9.16631	3.98942	30.461	256.919	1697.29	214.023	1992.41	171.127	1929.08	42.8952	63.3294	GRB14	ENST00000263915	2888	NM_004490	chr2:165349598-165349539	GO:0051219|GO:0007242|GO:0005792|GO:0005737|GO:0005794|GO:0005886|GO:0046627|GO:0005158|GO:0005070|GO:0019898|GO:0005768		Hs.411881	0	0	0	0	0	0	0	0	0	0	1	1	1	1
1911	12	107	ref|NM_016084|ref|NM_001199989|ens|ENST00000225688|gb|BC018041	1746	0	A_23_P118392	RASD1	NM_016084	ref|Homo sapiens RAS, dexamethasone-induced 1 (RASD1), transcript variant 1, mRNA [NM_016084]	5.06508e-17	6.58516	2.71922	11.8622	26.3616	192.551	1402.99	9238.93	1156.87	12499	1114.58	12434.4	42.2805	64.5771	RASD1	ENST00000225688	51655	NM_016084	chr17:017397846-017397787	GO:0005515|GO:0048471|GO:0005886|GO:0007263|GO:0007264|GO:0003924|GO:0005625|GO:0005634|GO:0005525|GO:0005622|GO:0007165|GO:0005737|GO:0000166|GO:0007186|GO:0045892		Hs.25829	0	0	0	0	0	0	0	0	0	0	1	1	1	1
3323	21	43	ref|NM_002153|ens|ENST00000199936|gb|AK313109|gb|DQ893100	3092	0	A_23_P118065	HSD17B2	NM_002153	ref|Homo sapiens hydroxysteroid (17-beta) dehydrogenase 2 (HSD17B2), mRNA [NM_002153]	7.55534e-17	6.57217	2.71637	7.6287	1.40268	10.2098	83.1702	546.609	102.954	715.5	60.1046	651.672	42.8499	63.828	HSD17B2	ENST00000199936	3294	NM_002153	chr16:082131897-082131956	GO:0006694|GO:0004303|GO:0016020|GO:0005488|GO:0050327|GO:0047006|GO:0016491|GO:0005789|GO:0032526|GO:0016021|GO:0055114		Hs.162795	0	0	0	0	0	0	0	0	0	0	1	1	1	1
44062	269	110	ref|NM_002153|ens|ENST00000199936|gb|AK313109|gb|DQ893100	3092	0	A_23_P118065	HSD17B2	NM_002153	ref|Homo sapiens hydroxysteroid (17-beta) dehydrogenase 2 (HSD17B2), mRNA [NM_002153]	7.35275e-17	6.55854	2.71337	7.74785	1.51226	10.9944	81.3242	533.368	109.65	763.675	66.0041	700.006	43.6459	63.6693	HSD17B2	ENST00000199936	3294	NM_002153	chr16:082131897-082131956	GO:0006694|GO:0004303|GO:0016020|GO:0005488|GO:0050327|GO:0047006|GO:0016491|GO:0005789|GO:0032526|GO:0016021|GO:0055114		Hs.162795	0	0	0	0	0	0	0	0	0	0	1	1	1	1
27848	170	132	ref|NM_016084|ref|NM_001199989|ens|ENST00000225688|gb|BC018041	1746	0	A_23_P118392	RASD1	NM_016084	ref|Homo sapiens RAS, dexamethasone-induced 1 (RASD1), transcript variant 1, mRNA [NM_016084]	5.67789e-17	6.53319	2.70779	11.89	26.4496	194.9	1456.49	9515.52	1195.2	12570.8	1151.66	12506.6	43.5417	64.1693	RASD1	ENST00000225688	51655	NM_016084	chr17:017397846-017397787	GO:0005515|GO:0048471|GO:0005886|GO:0007263|GO:0007264|GO:0003924|GO:0005625|GO:0005634|GO:0005525|GO:0005622|GO:0007165|GO:0005737|GO:0000166|GO:0007186|GO:0045892		Hs.25829	0	0	0	0	0	0	0	0	0	0	1	1	1	1
11623	71	143	ref|NM_016084|ref|NM_001199989|ens|ENST00000225688|gb|BC018041	1746	0	A_23_P118392	RASD1	NM_016084	ref|Homo sapiens RAS, dexamethasone-induced 1 (RASD1), transcript variant 1, mRNA [NM_016084]	5.72448e-17	6.52949	2.70697	11.8999	27.5612	197.618	1462.36	9548.47	1207.05	12600.6	1164.79	12537.2	42.262	63.4415	RASD1	ENST00000225688	51655	NM_016084	chr17:017397846-017397787	GO:0005515|GO:0048471|GO:0005886|GO:0007263|GO:0007264|GO:0003924|GO:0005625|GO:0005634|GO:0005525|GO:0005622|GO:0007165|GO:0005737|GO:0000166|GO:0007186|GO:0045892		Hs.25829	0	0	0	0	0	0	0	0	0	0	1	1	1	1
38078	233	30	ref|NM_182767|ref|NM_001146335|ens|ENST00000318721|ens|ENST00000309283	27940	0	A_24_P109838	SLC6A15	NM_182767	ref|Homo sapiens solute carrier family 6 (neutral amino acid transporter), member 15 (SLC6A15), transcript variant 1, mRNA [NM_182767]	1.56957e-12	6.47241	2.6943	5.01883	0.221355	1.60424	12.729	82.3874	55.5217	169.565	10.0626	104.454	45.4591	65.1111	SLC6A15	ENST00000318721	55117	NM_182767	chr12:085266530-085266471	GO:0015171|GO:0005886|GO:0005887|GO:0005328|GO:0006865|GO:0006836|GO:0015293		Hs.44424	0	0	0	0	0	0	0	0	0	0	1	1	0	1
2843	18	55	ref|NM_016084|ref|NM_001199989|ens|ENST00000225688|gb|BC018041	1746	0	A_23_P118392	RASD1	NM_016084	ref|Homo sapiens RAS, dexamethasone-induced 1 (RASD1), transcript variant 1, mRNA [NM_016084]	6.60702e-17	6.46549	2.69276	11.7931	24.8976	183.906	1454.82	9406.14	1108.12	11885.9	1065.33	11821.6	42.7885	64.2806	RASD1	ENST00000225688	51655	NM_016084	chr17:017397846-017397787	GO:0005515|GO:0048471|GO:0005886|GO:0007263|GO:0007264|GO:0003924|GO:0005625|GO:0005634|GO:0005525|GO:0005622|GO:0007165|GO:0005737|GO:0000166|GO:0007186|GO:0045892		Hs.25829	0	0	0	0	0	0	0	0	0	0	1	1	1	1
27249	167	25	ref|NM_004490|ens|ENST00000497306|ens|ENST00000263915|ens|ENST00000488342	3347	0	A_23_P154526	GRB14	NM_004490	ref|Homo sapiens growth factor receptor-bound protein 14 (GRB14), mRNA [NM_004490]	7.17159e-17	6.44317	2.68777	9.40159	4.56247	33.9539	274.581	1769.17	251.791	2280.12	206.525	2214.88	45.2661	65.2319	GRB14	ENST00000263915	2888	NM_004490	chr2:165349598-165349539	GO:0051219|GO:0007242|GO:0005792|GO:0005737|GO:0005794|GO:0005886|GO:0046627|GO:0005158|GO:0005070|GO:0019898|GO:0005768		Hs.411881	0	0	0	0	0	0	0	0	0	0	1	1	1	1
6154	38	86	ref|NM_002153|ens|ENST00000199936|gb|AK313109|gb|DQ893100	3092	0	A_23_P118065	HSD17B2	NM_002153	ref|Homo sapiens hydroxysteroid (17-beta) dehydrogenase 2 (HSD17B2), mRNA [NM_002153]	9.24404e-17	6.42714	2.68418	7.92543	1.75299	12.1461	92.3975	593.851	118.279	849.302	75.3153	784.697	42.9638	64.6051	HSD17B2	ENST00000199936	3294	NM_002153	chr16:082131897-082131956	GO:0006694|GO:0004303|GO:0016020|GO:0005488|GO:0050327|GO:0047006|GO:0016491|GO:0005789|GO:0032526|GO:0016021|GO:0055114		Hs.162795	0	0	0	0	0	0	0	0	0	0	1	1	1	1
37567	230	11	ref|NM_000361|ens|ENST00000377103|gb|M16552|gb|AK123557	12131	0	A_23_P91390	THBD	NM_000361	ref|Homo sapiens thrombomodulin (THBD), mRNA [NM_000361]	7.42406e-17	6.42148	2.68291	9.84386	6.20233	46.3283	379.765	2438.65	324.31	3089.07	279.281	3023.8	45.0284	65.269	THBD	ENST00000377103	7056	NM_000361	chr20:023026866-023026807	GO:0005515|GO:0007565|GO:0010165|GO:0005886|GO:0007596|GO:0005887|GO:0005509|GO:0032496|GO:0009790|GO:0051591|GO:0005615|GO:0004888		Hs.2030	0	0	0	0	0	0	0	0	0	0	1	1	1	1
45934	281	14	ref|NM_021069|ref|NM_001145674|ref|NM_001145673|ref|NM_003603	126	0	A_23_P121795	SORBS2	NM_021069	ref|Homo sapiens sorbin and SH3 domain containing 2 (SORBS2), transcript variant 2, mRNA [NM_021069]	1.67884e-16	6.37757	2.67301	7.14327	0.982112	6.97231	57.0279	363.699	88.5556	520.756	43.8782	455.435	44.6774	65.3205	SORBS2	ENST00000393528	8470	NM_021069	chr4:186510939-186510881	GO:0005622|GO:0005515|GO:0008150|GO:0048471|GO:0030018|GO:0005737|GO:0005200|GO:0008270|GO:0005634|GO:0015629|GO:0008307|GO:0008093		Hs.655143	0	0	0	0	0	0	0	0	0	0	1	1	1	1
48570	297	26	ref|NM_021069|ref|NM_001145674|ref|NM_001145673|ref|NM_003603	126	0	A_23_P121795	SORBS2	NM_021069	ref|Homo sapiens sorbin and SH3 domain containing 2 (SORBS2), transcript variant 2, mRNA [NM_021069]	1.63165e-16	6.34821	2.66635	7.24874	1.06671	7.48758	59.6547	378.7	91.8409	553.114	47.4027	487.946	44.4382	65.1674	SORBS2	ENST00000393528	8470	NM_021069	chr4:186510939-186510881	GO:0005622|GO:0005515|GO:0008150|GO:0048471|GO:0030018|GO:0005737|GO:0005200|GO:0008270|GO:0005634|GO:0015629|GO:0008307|GO:0008093		Hs.655143	0	0	0	0	0	0	0	0	0	0	1	1	1	1
20554	126	54	ref|NM_173843|ref|NM_173841|ref|NM_000577|ref|NM_173842	652	0	A_33_P3246833	IL1RN	NM_173843	ref|Homo sapiens interleukin 1 receptor antagonist (IL1RN), transcript variant 4, mRNA [NM_173843]	1.0333e-16	6.33361	2.66303	8.32702	2.24624	15.7221	124.803	790.454	144.791	1094.79	100.188	1029.32	44.6025	65.4695	IL1RN	ENST00000409052	3557	NM_173842	chr2:113891531-113891590	GO:0005622|GO:0005515|GO:0006955|GO:0005737|GO:0006954|GO:0051384|GO:0005576|GO:0005152|GO:0005615|GO:0005125		Hs.81134	0	0	0	0	0	0	0	0	0	0	1	1	1	1
9787	60	111	ref|NM_021069|ref|NM_001145674|ref|NM_001145673|ref|NM_003603	126	0	A_23_P121795	SORBS2	NM_021069	ref|Homo sapiens sorbin and SH3 domain containing 2 (SORBS2), transcript variant 2, mRNA [NM_021069]	1.65731e-16	6.32617	2.66133	7.2907	1.1539	7.76842	58.9513	372.936	92.0227	561.295	49.299	497.282	42.7237	64.0133	SORBS2	ENST00000393528	8470	NM_021069	chr4:186510939-186510881	GO:0005622|GO:0005515|GO:0008150|GO:0048471|GO:0030018|GO:0005737|GO:0005200|GO:0008270|GO:0005634|GO:0015629|GO:0008307|GO:0008093		Hs.655143	0	0	0	0	0	0	0	0	0	0	1	1	1	1
24683	151	83	ref|NM_016084|ref|NM_001199989|ens|ENST00000225688|gb|BC018041	1746	0	A_23_P118392	RASD1	NM_016084	ref|Homo sapiens RAS, dexamethasone-induced 1 (RASD1), transcript variant 1, mRNA [NM_016084]	9.28885e-17	6.31776	2.65941	11.9128	26.5359	194.348	1461.15	9231.22	1229.24	12615.6	1184.6	12551	44.6414	64.5799	RASD1	ENST00000225688	51655	NM_016084	chr17:017397846-017397787	GO:0005515|GO:0048471|GO:0005886|GO:0007263|GO:0007264|GO:0003924|GO:0005625|GO:0005634|GO:0005525|GO:0005622|GO:0007165|GO:0005737|GO:0000166|GO:0007186|GO:0045892		Hs.25829	0	0	0	0	0	0	0	0	0	0	1	1	1	1
12283	75	147	ref|NM_016084|ref|NM_001199989|ens|ENST00000225688|gb|BC018041	1746	0	A_23_P118392	RASD1	NM_016084	ref|Homo sapiens RAS, dexamethasone-induced 1 (RASD1), transcript variant 1, mRNA [NM_016084]	1.17483e-16	6.21957	2.63682	11.89	28.0066	191.632	1500.49	9332.4	1228.79	12203.9	1186.43	12140.6	42.3625	63.3538	RASD1	ENST00000225688	51655	NM_016084	chr17:017397846-017397787	GO:0005515|GO:0048471|GO:0005886|GO:0007263|GO:0007264|GO:0003924|GO:0005625|GO:0005634|GO:0005525|GO:0005622|GO:0007165|GO:0005737|GO:0000166|GO:0007186|GO:0045892		Hs.25829	0	0	0	0	0	0	0	0	0	0	1	1	1	1
35810	219	58	ref|NM_021069|ref|NM_001145674|ref|NM_001145673|ref|NM_003603	126	0	A_23_P121795	SORBS2	NM_021069	ref|Homo sapiens sorbin and SH3 domain containing 2 (SORBS2), transcript variant 2, mRNA [NM_021069]	2.22239e-16	6.18121	2.62789	7.37135	1.17293	8.0395	64.2138	396.919	97.1163	588.023	52.4226	522.973	44.6936	65.0504	SORBS2	ENST00000393528	8470	NM_021069	chr4:186510939-186510881	GO:0005622|GO:0005515|GO:0008150|GO:0048471|GO:0030018|GO:0005737|GO:0005200|GO:0008270|GO:0005634|GO:0015629|GO:0008307|GO:0008093		Hs.655143	0	0	0	0	0	0	0	0	0	0	1	1	1	1
3860	24	88	ref|NM_002153|ens|ENST00000199936|gb|AK313109|gb|DQ893100	3092	0	A_23_P118065	HSD17B2	NM_002153	ref|Homo sapiens hydroxysteroid (17-beta) dehydrogenase 2 (HSD17B2), mRNA [NM_002153]	1.7514e-16	6.16672	2.6245	7.88279	1.74547	11.5332	92.324	569.336	117.167	812.691	74.4903	747.847	42.6764	64.8432	HSD17B2	ENST00000199936	3294	NM_002153	chr16:082131897-082131956	GO:0006694|GO:0004303|GO:0016020|GO:0005488|GO:0050327|GO:0047006|GO:0016491|GO:0005789|GO:0032526|GO:0016021|GO:0055114		Hs.162795	0	0	0	0	0	0	0	0	0	0	1	1	1	1
206	2	42	ref|NM_182767|ref|NM_001146335|ens|ENST00000266682|gb|AF351619	80	0	A_24_P307653	SLC6A15	NM_182767	ref|Homo sapiens solute carrier family 6 (neutral amino acid transporter), member 15 (SLC6A15), transcript variant 1, mRNA [NM_182767]	2.34293e-15	6.14236	2.61879	6.147	0.52016	3.53125	31.961	196.316	64.814	290.558	22.1777	226.435	42.6363	64.1232	SLC6A15	ENST00000266682	55117	NM_182767	chr12:085254418-085254359	GO:0015171|GO:0005886|GO:0005887|GO:0005328|GO:0006865|GO:0006836|GO:0015293		Hs.44424	0	0	0	0	0	0	0	0	0	0	1	1	1	1
47371	289	139	ref|NM_001146221|gb|XM_002343149	33712	0	A_33_P3241071	LOC100287284	NM_001146221	ref|Homo sapiens similar to hCG1642672 (LOC100287284), mRNA [NM_001146221]	1.74217e-09	6.11735	2.61291	4.48089	0.169702	1.08943	9.1018	55.6789	49.7381	132.524	7.21608	69.0979	42.522	63.4259	LOC100133893		100133893	NM_001146221	chr12:027915701-027915642	GO:0016020|GO:0016021		Hs.202178	0	0	0	0	0	0	0	0	0	0	1	1	0	1
49259	301	59	ref|NM_016084|ref|NM_001199989|ens|ENST00000225688|gb|BC018041	1746	0	A_23_P118392	RASD1	NM_016084	ref|Homo sapiens RAS, dexamethasone-induced 1 (RASD1), transcript variant 1, mRNA [NM_016084]	1.58438e-16	6.09854	2.60846	11.9269	27.503	194.09	1509.12	9203.43	1254.76	12586.8	1210.74	12522.2	44.0221	64.5175	RASD1	ENST00000225688	51655	NM_016084	chr17:017397846-017397787	GO:0005515|GO:0048471|GO:0005886|GO:0007263|GO:0007264|GO:0003924|GO:0005625|GO:0005634|GO:0005525|GO:0005622|GO:0007165|GO:0005737|GO:0000166|GO:0007186|GO:0045892		Hs.25829	0	0	0	0	0	0	0	0	0	0	1	1	1	1
47252	289	20	ref|NM_021069|ref|NM_001145674|ref|NM_001145673|ref|NM_003603	33573	0	A_24_P140475	SORBS2	NM_021069	ref|Homo sapiens sorbin and SH3 domain containing 2 (SORBS2), transcript variant 2, mRNA [NM_021069]	6.88514e-14	6.07773	2.60353	5.51835	0.328068	2.20041	18.6266	113.207	59.2439	208.78	14.6348	143.545	44.6091	65.2357	SORBS2	ENST00000319454	8470	NM_021069		GO:0005622|GO:0005515|GO:0008150|GO:0048471|GO:0030018|GO:0005737|GO:0005200|GO:0008270|GO:0005634|GO:0015629|GO:0008307|GO:0008093		Hs.655143	0	0	0	0	0	0	0	0	0	0	1	1	0	1
30076	184	64	ref|NM_003462|ens|ENST00000497858|ens|ENST00000296218|gb|AK126963	22647	0	A_33_P3289227	DNALI1	NM_003462	ref|Homo sapiens dynein, axonemal, light intermediate chain 1 (DNALI1), mRNA [NM_003462]	5.14102e-11	6.06724	2.60104	4.79624	0.199816	1.32624	10.8556	65.8638	53.6889	151.444	8.94129	86.3418	44.7476	65.1027	DNALI1	ENST00000296218	7802	NM_003462	chr1:038032374-038032433	GO:0007338|GO:0005930|GO:0006928|GO:0005858|GO:0003777		Hs.406050	0	0	0	0	0	0	0	0	0	0	1	1	0	1
26765	164	33	ref|NM_014059|ens|ENST00000379359|gb|AK095079|gb|AF036549	20359	0	A_24_P10137	C13orf15	NM_014059	ref|Homo sapiens chromosome 13 open reading frame 15 (C13orf15), mRNA [NM_014059]	2.65317e-16	6.05168	2.59734	7.60907	1.38145	9.32094	80.1756	485.197	107.71	675.5	62.4815	610.051	45.229	65.4495	C13orf15	ENST00000379359	28984	NM_014059		GO:0005515|GO:0007049|GO:0005813|GO:0005737|GO:0005634|GO:0000079	NP209724	Hs.507866	0	0	0	0	0	0	0	0	0	0	1	1	1	1
56973	348	65	ref|NM_001080850|ens|ENST00000340612|ens|ENST00000390640|ens|ENST00000477155	39221	0	A_24_P349196	CCDC30	NM_001080850	ref|Homo sapiens coiled-coil domain containing 30 (CCDC30), mRNA [NM_001080850]	2.30328e-13	6.04907	2.59671	5.36582	0.303363	2.05412	16.3173	98.7046	56.7692	191.333	13.2133	128.686	43.556	62.6477	CCDC30	ENST00000340612	728621	NM_001080850	chr1:043119790-043119849			Hs.473495	0	0	0	0	0	0	0	0	0	0	1	1	0	1
24873	152	109		19117	0	A_19_P00321750	lincRNA:chr6:21666674-22196049_F	lincRNA:chr6:21666674-22196049_F	lincRNA:chr6:21666674-22196049 forward strand	1.03127e-10	6.03503	2.59336	4.74172	0.195141	1.29044	10.412	62.8369	53.0714	146.619	8.66544	82.6054	44.406	64.0136					chr6:22195641-22195700				0	0	0	0	0	0	0	0	0	0	1	1	0	1
27748	170	32	ref|NM_001657|ens|ENST00000395748|ens|ENST00000264487|ens|ENST00000380846	21033	0	A_33_P3419190	AREG	NM_001657	ref|Homo sapiens amphiregulin (AREG), mRNA [NM_001657]	1.74225e-15	6.03295	2.59286	6.32592	0.568533	3.81877	33.0185	199.199	71.0588	315.294	25.7561	249.864	45.3027	65.4305	AREG	ENST00000395748	374	NM_001657	chr4:075318293-075318352	GO:0016020|GO:0009986|GO:0007186|GO:0007173|GO:0008283|GO:0045740|GO:0007267|GO:0016021|GO:0008083|GO:0005615|GO:0005125		Hs.270833	0	0	0	0	0	0	0	0	0	0	1	1	1	1
60008	366	148	ref|NM_002153|ens|ENST00000199936|gb|AK313109|gb|DQ893100	3092	0	A_23_P118065	HSD17B2	NM_002153	ref|Homo sapiens hydroxysteroid (17-beta) dehydrogenase 2 (HSD17B2), mRNA [NM_002153]	2.81553e-16	6.01197	2.58784	7.68995	1.61986	10.0987	92.8824	558.406	109.044	695.044	67.4223	632.42	41.6222	62.6242	HSD17B2	ENST00000199936	3294	NM_002153	chr16:082131897-082131956	GO:0006694|GO:0004303|GO:0016020|GO:0005488|GO:0050327|GO:0047006|GO:0016491|GO:0005789|GO:0032526|GO:0016021|GO:0055114		Hs.162795	0	0	0	0	0	0	0	0	0	0	1	1	1	1
50258	307	74	ref|NM_016084|ref|NM_001199989|ens|ENST00000225688|gb|BC018041	1746	0	A_23_P118392	RASD1	NM_016084	ref|Homo sapiens RAS, dexamethasone-induced 1 (RASD1), transcript variant 1, mRNA [NM_016084]	2.22818e-16	5.96579	2.57671	11.9048	27.543	191.868	1503.39	8968.92	1248.92	12263.6	1205.17	12200	43.756	63.5854	RASD1	ENST00000225688	51655	NM_016084	chr17:017397846-017397787	GO:0005515|GO:0048471|GO:0005886|GO:0007263|GO:0007264|GO:0003924|GO:0005625|GO:0005634|GO:0005525|GO:0005622|GO:0007165|GO:0005737|GO:0000166|GO:0007186|GO:0045892		Hs.25829	0	0	0	0	0	0	0	0	0	0	1	1	1	1
17049	104	157	ref|NM_032528|ref|NM_001142352|ref|NM_001142351|ens|ENST00000409087	13714	0	A_23_P429425	ST6GAL2	NM_032528	ref|Homo sapiens ST6 beta-galactosamide alpha-2,6-sialyltranferase 2 (ST6GAL2), transcript variant 1, mRNA [NM_032528]	7.1781e-12	5.93366	2.56892	5.01608	0.248773	1.54824	13.4936	80.0662	53.55	161.55	10.6679	98.1533	42.8821	63.3967	ST6GAL2	ENST00000409087	84620	NM_032528		GO:0030173|GO:0009311|GO:0005794|GO:0016020|GO:0007275|GO:0006486|GO:0016021|GO:0040007|GO:0003835		Hs.98265	0	0	0	0	0	0	0	0	0	0	1	1	0	1
28301	173	93	ref|NM_021069|ref|NM_001145674|ref|NM_001145673|ref|NM_003603	126	0	A_23_P121795	SORBS2	NM_021069	ref|Homo sapiens sorbin and SH3 domain containing 2 (SORBS2), transcript variant 2, mRNA [NM_021069]	5.46506e-16	5.8361	2.54501	7.38227	1.2173	7.95311	65.8322	384.204	99.275	574.9	54.5021	510.688	44.7729	64.2124	SORBS2	ENST00000393528	8470	NM_021069	chr4:186510939-186510881	GO:0005622|GO:0005515|GO:0008150|GO:0048471|GO:0030018|GO:0005737|GO:0005200|GO:0008270|GO:0005634|GO:0015629|GO:0008307|GO:0008093		Hs.655143	0	0	0	0	0	0	0	0	0	0	1	1	1	1
668	5	12	ref|NM_173843|ref|NM_173841|ref|NM_000577|ref|NM_173842	652	0	A_33_P3246833	IL1RN	NM_173843	ref|Homo sapiens interleukin 1 receptor antagonist (IL1RN), transcript variant 4, mRNA [NM_173843]	5.35322e-16	5.72436	2.51711	8.06783	1.99966	13.2807	142.655	816.606	128.364	904.727	85.5709	841.374	42.7927	63.3531	IL1RN	ENST00000409052	3557	NM_173842	chr2:113891531-113891590	GO:0005622|GO:0005515|GO:0006955|GO:0005737|GO:0006954|GO:0051384|GO:0005576|GO:0005152|GO:0005615|GO:0005125		Hs.81134	0	0	0	0	0	0	0	0	0	0	1	1	1	1
58648	358	100	ref|NM_004440|ens|ENST00000369303|ens|ENST00000452604	30277	0	A_24_P226332	EPHA7	NM_004440	ref|Homo sapiens EPH receptor A7 (EPHA7), mRNA [NM_004440]	7.32525e-12	5.68128	2.50622	5.09791	0.266583	1.64932	14.5222	82.5049	53.9302	165.977	11.3509	103.328	42.5793	62.6489	EPHA7	ENST00000369303	2045	NM_004440	chr6:093950539-093950480	GO:0005515|GO:0031290|GO:0031594|GO:0005524|GO:0030425|GO:0045499|GO:0043525|GO:0005003|GO:0046875|GO:0000166|GO:0005887|GO:0045211|GO:0043025|GO:0048755|GO:0004872|GO:0006468|GO:0007169|GO:0016740		Hs.73962	0	0	0	0	0	0	0	0	0	0	1	1	0	1
36113	221	33	ref|NM_080671|ens|ENST00000281830	9036	0	A_33_P3246448	KCNE4	NM_080671	ref|Homo sapiens potassium voltage-gated channel, Isk-related family, member 4 (KCNE4), mRNA [NM_080671]	5.08106e-16	5.67582	2.50483	9.51007	5.20323	34.4181	305.036	1731.33	282.575	2308.25	237.022	2243.08	45.5529	65.1716	KCNE4	ENST00000281830	23704	NM_080671	chr2:223920197-223920256	GO:0005244|GO:0016020|GO:0005249|GO:0030955|GO:0016021|GO:0006813|GO:0006811		Hs.348522	0	0	0	0	0	0	0	0	0	0	1	1	1	1
11632	71	152	ref|NM_025212|ens|ENST00000426831|ens|ENST00000515509|gb|BC119751	6860	0	A_23_P121676	CXXC4	NM_025212	ref|Homo sapiens CXXC finger protein 4 (CXXC4), mRNA [NM_025212]	6.92369e-09	5.66781	2.50279	4.46917	0.176132	1.03977	9.26706	52.5239	49.9318	128.704	7.47756	65.607	42.4543	63.0975	CXXC4	ENST00000426831	80319	NM_025212	chr4:105393495-105393436	GO:0005737|GO:0030178|GO:0016023|GO:0008270|GO:0007352|GO:0030165|GO:0003677|GO:0046872		Hs.12248	0	0	0	0	0	0	0	0	0	0	1	1	0	1
45587	278	159	ref|NM_002153|ens|ENST00000199936|gb|AK313109|gb|DQ893100	3092	0	A_23_P118065	HSD17B2	NM_002153	ref|Homo sapiens hydroxysteroid (17-beta) dehydrogenase 2 (HSD17B2), mRNA [NM_002153]	7.63643e-16	5.64093	2.49593	7.75115	1.71979	10.2637	94.4574	532.827	114.692	702.359	72.5228	640.003	42.1695	62.3562	HSD17B2	ENST00000199936	3294	NM_002153	chr16:082131897-082131956	GO:0006694|GO:0004303|GO:0016020|GO:0005488|GO:0050327|GO:0047006|GO:0016491|GO:0005789|GO:0032526|GO:0016021|GO:0055114		Hs.162795	0	0	0	0	0	0	0	0	0	0	1	1	1	1
40505	247	161	ref|NM_002153|ens|ENST00000199936|gb|AK313109|gb|DQ893100	3092	0	A_23_P118065	HSD17B2	NM_002153	ref|Homo sapiens hydroxysteroid (17-beta) dehydrogenase 2 (HSD17B2), mRNA [NM_002153]	7.45155e-16	5.6334	2.49401	7.85999	1.84095	11.0352	101.776	573.345	120.548	753.571	78.1154	690.957	42.4322	62.614	HSD17B2	ENST00000199936	3294	NM_002153	chr16:082131897-082131956	GO:0006694|GO:0004303|GO:0016020|GO:0005488|GO:0050327|GO:0047006|GO:0016491|GO:0005789|GO:0032526|GO:0016021|GO:0055114		Hs.162795	0	0	0	0	0	0	0	0	0	0	1	1	1	1
6413	40	17	ref|NM_000475|ens|ENST00000378970|gb|BC011564|gb|S74720	5513	0	A_23_P73632	NR0B1	NM_000475	ref|Homo sapiens nuclear receptor subfamily 0, group B, member 1 (NR0B1), mRNA [NM_000475]	7.56635e-10	5.63	2.49314	4.67693	0.194991	1.2267	12.4325	69.9948	51.6744	140.861	8.43191	77.6008	43.2425	63.2597	NR0B1	ENST00000378970	190	NM_000475	chrX:030322698-030322639	GO:0006694|GO:0003700|GO:0030325|GO:0003723|GO:0021983|GO:0003707|GO:0033144|GO:0035258|GO:0043434|GO:0003706|GO:0005634|GO:0007283|GO:0043433|GO:0042803|GO:0060008|GO:0005737|GO:0003690|GO:0008104|GO:0042788|GO:0030238|GO:0010033|GO:0003714|GO:0019904|GO		Hs.268490	0	0	0	0	0	0	0	0	0	0	1	1	0	1
21265	130	109	ref|NM_002153|ens|ENST00000199936|gb|AK313109|gb|DQ893100	3092	0	A_23_P118065	HSD17B2	NM_002153	ref|Homo sapiens hydroxysteroid (17-beta) dehydrogenase 2 (HSD17B2), mRNA [NM_002153]	7.83489e-16	5.61094	2.48824	7.90346	1.81926	11.2225	96.259	540.103	123.787	781.617	79.8795	717.668	43.9077	63.9492	HSD17B2	ENST00000199936	3294	NM_002153	chr16:082131897-082131956	GO:0006694|GO:0004303|GO:0016020|GO:0005488|GO:0050327|GO:0047006|GO:0016491|GO:0005789|GO:0032526|GO:0016021|GO:0055114		Hs.162795	0	0	0	0	0	0	0	0	0	0	1	1	1	1
7696	47	152	ref|NM_002153|ens|ENST00000199936|gb|AK313109|gb|DQ893100	3092	0	A_23_P118065	HSD17B2	NM_002153	ref|Homo sapiens hydroxysteroid (17-beta) dehydrogenase 2 (HSD17B2), mRNA [NM_002153]	8.31701e-16	5.59403	2.48389	7.87685	1.86752	11.1488	98.8532	552.988	121.333	761.905	79.0204	699.19	42.313	62.7146	HSD17B2	ENST00000199936	3294	NM_002153	chr16:082131897-082131956	GO:0006694|GO:0004303|GO:0016020|GO:0005488|GO:0050327|GO:0047006|GO:0016491|GO:0005789|GO:0032526|GO:0016021|GO:0055114		Hs.162795	0	0	0	0	0	0	0	0	0	0	1	1	1	1
32965	202	1	ref|NM_001657|ens|ENST00000395748|ens|ENST00000380846|ref|XM_001125684	20458	0	A_23_P259071	AREG	NM_001657	ref|Homo sapiens amphiregulin (AREG), mRNA [NM_001657]	1.63205e-15	5.58618	2.48186	7.00952	0.946006	5.99444	59.8394	334.273	87.6047	454.861	42.587	389.829	45.0177	65.0318	AREG	ENST00000395748	374	NM_001657	chr4:075320518-075320577	GO:0016020|GO:0009986|GO:0007186|GO:0007173|GO:0008283|GO:0045740|GO:0007267|GO:0016021|GO:0008083|GO:0005615|GO:0005125		Hs.270833	0	0	0	0	0	0	0	0	0	0	1	1	1	1
39821	243	133	ref|NM_024420|ens|ENST00000442353|ens|ENST00000367466|gb|BC114340	1195	0	A_23_P11685	PLA2G4A	NM_024420	ref|Homo sapiens phospholipase A2, group IVA (cytosolic, calcium-dependent) (PLA2G4A), mRNA [NM_024420]	8.20572e-16	5.50591	2.46098	10.4942	11.0048	68.5614	608.438	3350	520.925	4419.75	477.532	4356.21	43.393	63.5374	PLA2G4A	ENST00000442353	5321	NM_024420	chr1:186957652-186957711	GO:0019369|GO:0042542|GO:0048471|GO:0008284|GO:0009408|GO:0001554|GO:0031340|GO:0033280|GO:0005634|GO:0005829|GO:0046697|GO:0031622|GO:0005737|GO:0004622|GO:0047498|GO:0032496|GO:0043129|GO:0009725|GO:0043065|GO:0030501|GO:0006663|GO:0007568|GO:0005509|GO		Hs.497200	0	0	0	0	0	0	0	0	0	0	1	1	1	1
30719	188	51	ref|NM_031226|ref|NM_000103|ens|ENST00000260433|ens|ENST00000396404	8625	0	A_23_P37410	CYP19A1	NM_031226	ref|Homo sapiens cytochrome P450, family 19, subfamily A, polypeptide 1 (CYP19A1), transcript variant 2, mRNA [NM_031226]	2.23344e-11	5.48038	2.45428	5.04979	0.248322	1.49491	13.7931	75.5917	56.3111	163.467	11.2017	97.9467	45.1095	65.52	CYP19A1	ENST00000260433	1588	NM_031226	chr15:051502108-051502049	GO:0006694|GO:0070330|GO:0019825|GO:0016020|GO:0005783|GO:0009055|GO:0005624|GO:0046872|GO:0055114|GO:0020037|GO:0019898		Hs.260074	0	0	0	0	0	0	0	0	0	0	1	1	0	1
30029	184	17	ref|NM_002214|gb|BC042028	9862	0	A_24_P759477	ITGB8	NM_002214	ref|Homo sapiens integrin, beta 8 (ITGB8), mRNA [NM_002214]	2.83534e-13	5.47999	2.45417	5.58275	0.356036	2.18897	21.4296	117.434	61.4348	207.457	16.1301	142.402	45.3047	65.0543	ITGB8		3696	NM_002214	chr7:020455137-020455196	GO:0005515|GO:0008305|GO:0016020|GO:0007160|GO:0007229|GO:0001573|GO:0004872|GO:0016021|GO:0007155		Hs.592171	0	0	0	0	0	0	0	0	0	0	1	1	1	1
1116	7	132	ref|NM_024420|ens|ENST00000442353|ens|ENST00000367466|gb|BC114340	1195	0	A_23_P11685	PLA2G4A	NM_024420	ref|Homo sapiens phospholipase A2, group IVA (cytosolic, calcium-dependent) (PLA2G4A), mRNA [NM_024420]	1.06489e-15	5.42133	2.43865	10.4672	11.1369	67.407	593.252	3216.21	512.814	4321.74	470.561	4258.57	42.2525	63.177	PLA2G4A	ENST00000442353	5321	NM_024420	chr1:186957652-186957711	GO:0019369|GO:0042542|GO:0048471|GO:0008284|GO:0009408|GO:0001554|GO:0031340|GO:0033280|GO:0005634|GO:0005829|GO:0046697|GO:0031622|GO:0005737|GO:0004622|GO:0047498|GO:0032496|GO:0043129|GO:0009725|GO:0043065|GO:0030501|GO:0006663|GO:0007568|GO:0005509|GO		Hs.497200	0	0	0	0	0	0	0	0	0	0	1	1	1	1
26759	164	27	ref|NM_024420|ens|ENST00000442353|ens|ENST00000367466|gb|BC114340	1195	0	A_23_P11685	PLA2G4A	NM_024420	ref|Homo sapiens phospholipase A2, group IVA (cytosolic, calcium-dependent) (PLA2G4A), mRNA [NM_024420]	1.09074e-15	5.41354	2.43657	10.5001	10.6321	66.8138	637.811	3452.82	526.048	4427.36	480.824	4362.07	45.2238	65.287	PLA2G4A	ENST00000442353	5321	NM_024420	chr1:186957652-186957711	GO:0019369|GO:0042542|GO:0048471|GO:0008284|GO:0009408|GO:0001554|GO:0031340|GO:0033280|GO:0005634|GO:0005829|GO:0046697|GO:0031622|GO:0005737|GO:0004622|GO:0047498|GO:0032496|GO:0043129|GO:0009725|GO:0043065|GO:0030501|GO:0006663|GO:0007568|GO:0005509|GO		Hs.497200	0	0	0	0	0	0	0	0	0	0	1	1	1	1
10617	65	121	ref|NM_080671|ens|ENST00000281830	9036	0	A_33_P3246448	KCNE4	NM_080671	ref|Homo sapiens potassium voltage-gated channel, Isk-related family, member 4 (KCNE4), mRNA [NM_080671]	1.17449e-15	5.39689	2.43213	9.53333	5.86737	34.4285	303.35	1637.15	291.619	2267.79	249.155	2203.78	42.4645	64.0104	KCNE4	ENST00000281830	23704	NM_080671	chr2:223920197-223920256	GO:0005244|GO:0016020|GO:0005249|GO:0030955|GO:0016021|GO:0006813|GO:0006811		Hs.348522	0	0	0	0	0	0	0	0	0	0	1	1	1	1
41194	252	30	ref|NM_024420|ens|ENST00000442353|ens|ENST00000367466|gb|BC114340	1195	0	A_23_P11685	PLA2G4A	NM_024420	ref|Homo sapiens phospholipase A2, group IVA (cytosolic, calcium-dependent) (PLA2G4A), mRNA [NM_024420]	1.15131e-15	5.3963	2.43197	10.504	10.6342	67.2088	620.234	3346.97	527.372	4440.02	482.043	4374.93	45.3295	65.0946	PLA2G4A	ENST00000442353	5321	NM_024420	chr1:186957652-186957711	GO:0019369|GO:0042542|GO:0048471|GO:0008284|GO:0009408|GO:0001554|GO:0031340|GO:0033280|GO:0005634|GO:0005829|GO:0046697|GO:0031622|GO:0005737|GO:0004622|GO:0047498|GO:0032496|GO:0043129|GO:0009725|GO:0043065|GO:0030501|GO:0006663|GO:0007568|GO:0005509|GO		Hs.497200	0	0	0	0	0	0	0	0	0	0	1	1	1	1
56535	345	119	ref|NM_002153|ens|ENST00000199936|gb|AK313109|gb|DQ893100	3092	0	A_23_P118065	HSD17B2	NM_002153	ref|Homo sapiens hydroxysteroid (17-beta) dehydrogenase 2 (HSD17B2), mRNA [NM_002153]	2.00087e-15	5.31164	2.40916	7.88125	1.9054	10.8456	104.27	553.846	122.902	753.268	80.6011	689.678	42.3014	63.5903	HSD17B2	ENST00000199936	3294	NM_002153	chr16:082131897-082131956	GO:0006694|GO:0004303|GO:0016020|GO:0005488|GO:0050327|GO:0047006|GO:0016491|GO:0005789|GO:0032526|GO:0016021|GO:0055114		Hs.162795	0	0	0	0	0	0	0	0	0	0	1	1	1	1
11463	70	147	ref|NM_024420|ens|ENST00000442353|ens|ENST00000367466|gb|BC114340	1195	0	A_23_P11685	PLA2G4A	NM_024420	ref|Homo sapiens phospholipase A2, group IVA (cytosolic, calcium-dependent) (PLA2G4A), mRNA [NM_024420]	1.52809e-15	5.30783	2.40812	10.4554	11.2655	65.3559	601.096	3190.51	519.268	4196.78	476.932	4133.53	42.3358	63.2465	PLA2G4A	ENST00000442353	5321	NM_024420	chr1:186957652-186957711	GO:0019369|GO:0042542|GO:0048471|GO:0008284|GO:0009408|GO:0001554|GO:0031340|GO:0033280|GO:0005634|GO:0005829|GO:0046697|GO:0031622|GO:0005737|GO:0004622|GO:0047498|GO:0032496|GO:0043129|GO:0009725|GO:0043065|GO:0030501|GO:0006663|GO:0007568|GO:0005509|GO		Hs.497200	0	0	0	0	0	0	0	0	0	0	1	1	1	1
58408	357	24	ref|NM_024420|ens|ENST00000442353|ens|ENST00000367466|gb|BC114340	1195	0	A_23_P11685	PLA2G4A	NM_024420	ref|Homo sapiens phospholipase A2, group IVA (cytosolic, calcium-dependent) (PLA2G4A), mRNA [NM_024420]	1.58636e-15	5.29616	2.40495	10.502	11.2809	66.3531	626.662	3318.9	528.698	4395.74	485.647	4330.48	43.0504	65.2642	PLA2G4A	ENST00000442353	5321	NM_024420	chr1:186957652-186957711	GO:0019369|GO:0042542|GO:0048471|GO:0008284|GO:0009408|GO:0001554|GO:0031340|GO:0033280|GO:0005634|GO:0005829|GO:0046697|GO:0031622|GO:0005737|GO:0004622|GO:0047498|GO:0032496|GO:0043129|GO:0009725|GO:0043065|GO:0030501|GO:0006663|GO:0007568|GO:0005509|GO		Hs.497200	0	0	0	0	0	0	0	0	0	0	1	1	1	1
38526	235	150	ref|NM_014059|ens|ENST00000379359|gb|AK095079|gb|AF036549	20359	0	A_24_P10137	C13orf15	NM_014059	ref|Homo sapiens chromosome 13 open reading frame 15 (C13orf15), mRNA [NM_014059]	2.86519e-15	5.24652	2.39136	7.58522	1.55797	8.73774	85.2041	447.026	109.513	616.154	66.7005	552.879	42.8124	63.2748	C13orf15	ENST00000379359	28984	NM_014059		GO:0005515|GO:0007049|GO:0005813|GO:0005737|GO:0005634|GO:0000079	NP209724	Hs.507866	0	0	0	0	0	0	0	0	0	0	1	1	1	1
10186	63	18	ref|NM_031226|ref|NM_000103|ens|ENST00000260433|ens|ENST00000396404	8625	0	A_23_P37410	CYP19A1	NM_031226	ref|Homo sapiens cytochrome P450, family 19, subfamily A, polypeptide 1 (CYP19A1), transcript variant 2, mRNA [NM_031226]	2.46574e-09	5.23675	2.38867	4.68195	0.201979	1.17897	12.528	65.6061	52.4583	138.146	8.81502	74.7463	43.6433	63.3995	CYP19A1	ENST00000260433	1588	NM_031226	chr15:051502108-051502049	GO:0006694|GO:0070330|GO:0019825|GO:0016020|GO:0005783|GO:0009055|GO:0005624|GO:0046872|GO:0055114|GO:0020037|GO:0019898		Hs.260074	0	0	0	0	0	0	0	0	0	0	1	1	0	1
33327	204	35	ref|NM_021069|ref|NM_001145674|ref|NM_001145673|ref|NM_003603	126	0	A_23_P121795	SORBS2	NM_021069	ref|Homo sapiens sorbin and SH3 domain containing 2 (SORBS2), transcript variant 2, mRNA [NM_021069]	3.42782e-15	5.2267	2.3859	7.41962	1.29406	7.61249	74.6148	389.99	104.488	562.659	58.9407	497.328	45.5471	65.3305	SORBS2	ENST00000393528	8470	NM_021069	chr4:186510939-186510881	GO:0005622|GO:0005515|GO:0008150|GO:0048471|GO:0030018|GO:0005737|GO:0005200|GO:0008270|GO:0005634|GO:0015629|GO:0008307|GO:0008093		Hs.655143	0	0	0	0	0	0	0	0	0	0	1	1	1	1
2785	17	161	ref|NM_024420|ens|ENST00000442353|ens|ENST00000367466|gb|BC114340	1195	0	A_23_P11685	PLA2G4A	NM_024420	ref|Homo sapiens phospholipase A2, group IVA (cytosolic, calcium-dependent) (PLA2G4A), mRNA [NM_024420]	2.00818e-15	5.22487	2.38539	10.4211	11.0625	65.0645	613.462	3205.26	510.452	4077.5	468.135	4015.78	42.3173	61.72	PLA2G4A	ENST00000442353	5321	NM_024420	chr1:186957652-186957711	GO:0019369|GO:0042542|GO:0048471|GO:0008284|GO:0009408|GO:0001554|GO:0031340|GO:0033280|GO:0005634|GO:0005829|GO:0046697|GO:0031622|GO:0005737|GO:0004622|GO:0047498|GO:0032496|GO:0043129|GO:0009725|GO:0043065|GO:0030501|GO:0006663|GO:0007568|GO:0005509|GO		Hs.497200	0	0	0	0	0	0	0	0	0	0	1	1	1	1
60790	371	110	ref|NM_181755|ref|NM_005525|ens|ENST00000367028|ens|ENST00000367027	41428	0	A_23_P63209	HSD11B1	NM_181755	ref|Homo sapiens hydroxysteroid (11-beta) dehydrogenase 1 (HSD11B1), transcript variant 2, mRNA [NM_181755]	2.57636e-15	5.1533	2.3655	9.97809	8.14747	47.158	463.494	2388.52	386.488	3017.63	344.237	2954.97	42.2508	62.661	HSD11B1	ENST00000367028	3290	NM_181755	chr1:209907901-209907960	GO:0006629|GO:0006694|GO:0070524|GO:0016020|GO:0030324|GO:0005783|GO:0005488|GO:0016491|GO:0005789|GO:0016021|GO:0055114		Hs.195040	0	0	0	0	0	0	0	0	0	0	1	1	1	1
26670	163	102	ref|NM_001657|ens|ENST00000395748|ens|ENST00000380846|ref|XM_001125684	20458	0	A_23_P259071	AREG	NM_001657	ref|Homo sapiens amphiregulin (AREG), mRNA [NM_001657]	4.81969e-15	5.13915	2.36153	7.36591	1.28451	7.38983	69.4354	356.839	102.25	537.318	57.492	473.274	44.758	64.044	AREG	ENST00000395748	374	NM_001657	chr4:075320518-075320577	GO:0016020|GO:0009986|GO:0007186|GO:0007173|GO:0008283|GO:0045740|GO:0007267|GO:0016021|GO:0008083|GO:0005615|GO:0005125		Hs.270833	0	0	0	0	0	0	0	0	0	0	1	1	1	1
44513	272	69	ref|NM_024420|ens|ENST00000442353|ens|ENST00000367466|gb|BC114340	1195	0	A_23_P11685	PLA2G4A	NM_024420	ref|Homo sapiens phospholipase A2, group IVA (cytosolic, calcium-dependent) (PLA2G4A), mRNA [NM_024420]	2.85633e-15	5.121	2.35643	10.4556	10.9008	63.9045	592.128	3032.29	522.378	4185.62	478.484	4121.13	43.8945	64.4889	PLA2G4A	ENST00000442353	5321	NM_024420	chr1:186957652-186957711	GO:0019369|GO:0042542|GO:0048471|GO:0008284|GO:0009408|GO:0001554|GO:0031340|GO:0033280|GO:0005634|GO:0005829|GO:0046697|GO:0031622|GO:0005737|GO:0004622|GO:0047498|GO:0032496|GO:0043129|GO:0009725|GO:0043065|GO:0030501|GO:0006663|GO:0007568|GO:0005509|GO		Hs.497200	0	0	0	0	0	0	0	0	0	0	1	1	1	1
11977	74	5	ref|NM_002214|gb|BC042028	9862	0	A_24_P759477	ITGB8	NM_002214	ref|Homo sapiens integrin, beta 8 (ITGB8), mRNA [NM_002214]	5.00836e-12	5.08642	2.34665	5.38039	0.326346	1.89137	21.5285	109.503	58.6818	183.704	14.4386	120.169	44.2432	63.5354	ITGB8		3696	NM_002214	chr7:020455137-020455196	GO:0005515|GO:0008305|GO:0016020|GO:0007160|GO:0007229|GO:0001573|GO:0004872|GO:0016021|GO:0007155		Hs.592171	0	0	0	0	0	0	0	0	0	0	1	1	0	1
42746	261	106	ref|NM_183422|ref|NM_006022|ens|ENST00000261489|ens|ENST00000421693	27678	0	A_33_P3296205	TSC22D1	NM_183422	ref|Homo sapiens TSC22 domain family, member 1 (TSC22D1), transcript variant 1, mRNA [NM_183422]	3.22166e-15	5.08399	2.34596	14.0039	125.112	775.341	7028.93	35735	5519.84	49349	5476.07	49285.4	43.7693	63.5661	TSC22D1	ENST00000261489	8848	NM_183422	chr13:045007734-045007675	GO:0005515|GO:0006355|GO:0005737|GO:0003700|GO:0006366|GO:0005634		Hs.507916	0	0	0	0	0	0	0	0	0	0	1	1	1	1
37714	230	158	ref|NM_183422|ref|NM_006022|ens|ENST00000261489|ens|ENST00000421693	27678	0	A_33_P3296205	TSC22D1	NM_183422	ref|Homo sapiens TSC22 domain family, member 1 (TSC22D1), transcript variant 1, mRNA [NM_183422]	3.23099e-15	5.08317	2.34573	13.9275	123.573	732.036	7141.1	36299.4	5311.59	46136.1	5268.95	46073.2	42.6382	62.9384	TSC22D1	ENST00000261489	8848	NM_183422	chr13:045007734-045007675	GO:0005515|GO:0006355|GO:0005737|GO:0003700|GO:0006366|GO:0005634		Hs.507916	0	0	0	0	0	0	0	0	0	0	1	1	1	1
45759	280	3	ref|NM_021069|ref|NM_001145674|ref|NM_001145673|ref|NM_003603	126	0	A_23_P121795	SORBS2	NM_021069	ref|Homo sapiens sorbin and SH3 domain containing 2 (SORBS2), transcript variant 2, mRNA [NM_021069]	6.62303e-15	5.06625	2.34092	7.29722	1.22993	6.89495	73.4441	372.086	98.9565	518.978	54.58	453.243	44.3765	65.7355	SORBS2	ENST00000393528	8470	NM_021069	chr4:186510939-186510881	GO:0005622|GO:0005515|GO:0008150|GO:0048471|GO:0030018|GO:0005737|GO:0005200|GO:0008270|GO:0005634|GO:0015629|GO:0008307|GO:0008093		Hs.655143	0	0	0	0	0	0	0	0	0	0	1	1	1	1
2632	17	8	ref|NM_080284|ens|ENST00000284425|ens|ENST00000446604|gb|AY028898	2451	0	A_23_P500400	ABCA6	NM_080284	ref|Homo sapiens ATP-binding cassette, sub-family A (ABC1), member 6 (ABCA6), mRNA [NM_080284]	5.25098e-11	5.04164	2.33389	5.12909	0.279604	1.60697	19.6677	99.1575	55.1219	164.951	12.0446	101.678	43.0773	63.2732	ABCA6	ENST00000284425	23460	NM_080284	chr17:067074908-067074849	GO:0016020|GO:0000166|GO:0006810|GO:0016021|GO:0016887|GO:0005524		Hs.709514	0	0	0	0	0	0	0	0	0	0	1	1	0	1
2036	13	68	ref|NM_002923|ens|ENST00000235382|gb|CR619003|gb|CR595811	1973	0	A_23_P114947	RGS2	NM_002923	ref|Homo sapiens regulator of G-protein signaling 2, 24kDa (RGS2), mRNA [NM_002923]	4.40762e-15	4.99605	2.32079	12.1605	36.7326	207.365	2084.54	10414.5	1603.84	13488.6	1561.33	13423.9	42.5053	64.7356	RGS2	ENST00000235382	5997	NM_002923	chr1:192781051-192781110	GO:0005516|GO:0007049|GO:0008277|GO:0050873|GO:0009968|GO:0007283|GO:0004871|GO:0005096		Hs.78944	0	0	0	0	0	0	0	0	0	0	1	1	1	1
40518	248	10	ref|NM_001146037|ref|NM_001128588|ref|NM_001146036|ref|NM_015865	29364	0	A_23_P55616	SLC14A1	NM_001146037	ref|Homo sapiens solute carrier family 14 (urea transporter), member 1 (Kidd blood group) (SLC14A1), transcript variant 4, mRNA [NM_001146037]	6.40595e-14	4.97488	2.31466	6.26283	0.601011	3.34526	35.8915	178.556	71.8913	283.804	26.9876	218.491	44.9037	65.3136	SLC14A1	ENST00000321925	6563	NM_001146037	chr18:043330241-043330300	GO:0005886|GO:0005887|GO:0034450|GO:0006810|GO:0005372|GO:0015204|GO:0006833|GO:0015840		Hs.101307	0	0	0	0	0	0	0	0	0	0	1	1	1	1
53342	326	42	ref|NM_002923|ens|ENST00000235382|gb|CR619003|gb|CR595811	1973	0	A_23_P114947	RGS2	NM_002923	ref|Homo sapiens regulator of G-protein signaling 2, 24kDa (RGS2), mRNA [NM_002923]	4.84844e-15	4.96977	2.31318	12.1932	36.7612	210.566	2032.91	10103.1	1654.98	13675.6	1611.15	13610.9	43.8275	64.6396	RGS2	ENST00000235382	5997	NM_002923	chr1:192781051-192781110	GO:0005516|GO:0007049|GO:0008277|GO:0050873|GO:0009968|GO:0007283|GO:0004871|GO:0005096		Hs.78944	0	0	0	0	0	0	0	0	0	0	1	1	1	1
32253	197	109	ref|NM_006308|ens|ENST00000302005|gb|U15590|gb|Y17782	24228	0	A_23_P92730	HSPB3	NM_006308	ref|Homo sapiens heat shock 27kDa protein 3 (HSPB3), mRNA [NM_006308]	1.18417e-14	4.8873	2.28904	7.38558	1.33368	7.30963	72.7316	355.461	104.452	532.5	59.6937	468.418	44.7587	64.0823	HSPB3	ENST00000302005	8988	NM_006308	chr5:053752084-053752143	GO:0006986|GO:0009408		Hs.41707	0	0	0	0	0	0	0	0	0	0	1	1	1	1
10299	63	131	ref|NM_002923|ens|ENST00000235382|gb|CR619003|gb|CR595811	1973	0	A_23_P114947	RGS2	NM_002923	ref|Homo sapiens regulator of G-protein signaling 2, 24kDa (RGS2), mRNA [NM_002923]	7.67117e-15	4.84664	2.27699	12.2532	40.7042	217.42	2128.47	10316	1761.56	13924.3	1719.32	13860.5	42.2394	63.7498	RGS2	ENST00000235382	5997	NM_002923	chr1:192781051-192781110	GO:0005516|GO:0007049|GO:0008277|GO:0050873|GO:0009968|GO:0007283|GO:0004871|GO:0005096		Hs.78944	0	0	0	0	0	0	0	0	0	0	1	1	1	1
42704	261	64	ref|NM_080829|ens|ENST00000045083|ens|ENST00000327979	30886	0	A_33_P3238290	FAM65C	NM_080829	ref|Homo sapiens family with sequence similarity 65, member C (FAM65C), mRNA [NM_080829]	8.59162e-15	4.84576	2.27672	8.6078	3.1308	17.0155	169.444	821.082	182.333	1166.07	138.193	1101.35	44.1399	64.7263	FAM65C	ENST00000045083	140876	NM_080829	chr20:049202794-049202735			Hs.372578	0	0	0	0	0	0	0	0	0	0	1	1	1	1
16210	99	138	ref|NM_002923|ens|ENST00000235382|gb|CR619003|gb|CR595811	1973	0	A_23_P114947	RGS2	NM_002923	ref|Homo sapiens regulator of G-protein signaling 2, 24kDa (RGS2), mRNA [NM_002923]	9.0008e-15	4.80501	2.26454	12.222	39.9222	210.863	2123.47	10203.3	1735.88	13540.6	1693.46	13476.7	42.419	63.912	RGS2	ENST00000235382	5997	NM_002923	chr1:192781051-192781110	GO:0005516|GO:0007049|GO:0008277|GO:0050873|GO:0009968|GO:0007283|GO:0004871|GO:0005096		Hs.78944	0	0	0	0	0	0	0	0	0	0	1	1	1	1
33119	202	155	ref|NM_017644|ens|ENST00000242809|gb|AK024270	24711	0	A_24_P521994	KLHL24	NM_017644	ref|Homo sapiens kelch-like 24 (Drosophila) (KLHL24), mRNA [NM_017644]	1.04489e-14	4.78973	2.25994	8.75126	3.61285	18.8341	201.911	967.101	198.591	1257.23	155.539	1193.84	43.0516	63.3871	KLHL24	ENST00000242809	54800	NM_017644	chr3:183402052-183402111	GO:0005515|GO:0030424|GO:0005737|GO:0043204|GO:0042995		Hs.407709	0	0	0	0	0	0	0	0	0	0	1	1	1	1
2571	16	111	ref|NM_014471|ens|ENST00000379725|ens|ENST00000379723|ens|ENST00000379721	2346	0	A_23_P71880	SPINK4	NM_014471	ref|Homo sapiens serine peptidase inhibitor, Kazal type 4 (SPINK4), mRNA [NM_014471]	5.1023e-13	4.77849	2.25655	5.93531	0.522172	2.63609	26.9551	128.805	64.3696	233.913	22.0816	169.582	42.288	64.331	SPINK4	ENST00000379725	27290	NM_014471		GO:0004867|GO:0005634|GO:0005576|GO:0030414		Hs.555934	0	0	0	0	0	0	0	0	0	0	1	1	1	1
46279	283	31	ref|NM_001185156|ref|NM_006850|ref|NM_001185157|ref|NM_001185158	18020	0	A_33_P3232692	IL24	NM_001185156	ref|Homo sapiens interleukin 24 (IL24), transcript variant 3, mRNA [NM_001185156]	1.1202e-14	4.77405	2.25521	8.69153	3.29049	17.8257	186.009	888.017	192.109	1225.26	147.333	1160.18	44.7754	65.0845	IL24	ENST00000391929	11009	NM_006850	chr1:207076757-207076816	GO:0006915|GO:0005576|GO:0005615|GO:0005125	NP1458082	Hs.719320	0	0	0	0	0	0	0	0	0	0	1	1	1	1
16099	99	27	ref|NR_003921|ens|ENST00000457791|ens|ENST00000417939|ens|ENST00000424856	13057	0	A_23_P170378	PMCHL1	NR_003921	ref|Homo sapiens pro-melanin-concentrating hormone-like 1, pseudogene (PMCHL1), non-coding RNA [NR_003921]	5.30472e-13	4.76626	2.25286	5.93779	0.502842	2.65073	29.5171	140.686	66.1463	233.829	22.1322	169.779	44.0142	64.0499	PMCHL1		5369	NR_003921	chr5:022142544-022142603		NP337580		0	0	0	0	0	0	0	0	0	0	1	1	1	1
7785	48	77	ref|NM_000963|ens|ENST00000490885|ens|ENST00000367468|gb|FW340033	6669	0	A_24_P250922	PTGS2	NM_000963	ref|Homo sapiens prostaglandin-endoperoxide synthase 2 (prostaglandin G/H synthase and cyclooxygenase) (PTGS2), mRNA [NM_000963]	1.31872e-14	4.70791	2.23509	12.896	62.1849	334.978	3401.61	16014.5	2732.45	21669.4	2689.21	21604.9	43.2454	64.4964	PTGS2	ENST00000367468	5743	NM_000963	chr1:186641528-186641469	GO:0005515|GO:0014070|GO:0042640|GO:0010042|GO:0004601|GO:0032496|GO:0007613|GO:0051926|GO:0006979|GO:0032355|GO:0005792|GO:0007566|GO:0051968|GO:0010243|GO:0051384|GO:0043234|GO:0032227|GO:0016491|GO:0005788|GO:0055114|GO:0019898|GO:0020037|GO:0008285|GO		Hs.196384	0	0	0	0	0	0	0	0	0	0	1	1	1	1
40701	249	29	ref|NM_000963|ens|ENST00000490885|ens|ENST00000367468|gb|FW340033	6669	0	A_24_P250922	PTGS2	NM_000963	ref|Homo sapiens prostaglandin-endoperoxide synthase 2 (prostaglandin G/H synthase and cyclooxygenase) (PTGS2), mRNA [NM_000963]	1.33953e-14	4.70401	2.23389	12.8481	57.2631	321.699	3385.57	15925.8	2641.74	21003.1	2596.39	20938	45.3414	65.0856	PTGS2	ENST00000367468	5743	NM_000963	chr1:186641528-186641469	GO:0005515|GO:0014070|GO:0042640|GO:0010042|GO:0004601|GO:0032496|GO:0007613|GO:0051926|GO:0006979|GO:0032355|GO:0005792|GO:0007566|GO:0051968|GO:0010243|GO:0051384|GO:0043234|GO:0032227|GO:0016491|GO:0005788|GO:0055114|GO:0019898|GO:0020037|GO:0008285|GO		Hs.196384	0	0	0	0	0	0	0	0	0	0	1	1	1	1
23984	147	40	ref|NM_002923|ens|ENST00000235382|gb|CR619003|gb|CR595811	1973	0	A_23_P114947	RGS2	NM_002923	ref|Homo sapiens regulator of G-protein signaling 2, 24kDa (RGS2), mRNA [NM_002923]	1.37824e-14	4.69702	2.23175	12.2494	38.4662	209.196	2246.69	10552.8	1773.9	13777.9	1728.95	13712.3	44.9472	65.5477	RGS2	ENST00000235382	5997	NM_002923	chr1:192781051-192781110	GO:0005516|GO:0007049|GO:0008277|GO:0050873|GO:0009968|GO:0007283|GO:0004871|GO:0005096		Hs.78944	0	0	0	0	0	0	0	0	0	0	1	1	1	1
39372	241	12	ref|NM_001432|ens|ENST00000244869|gb|D30783	19863	0	A_23_P41344	EREG	NM_001432	ref|Homo sapiens epiregulin (EREG), mRNA [NM_001432]	3.15374e-12	4.68445	2.22788	5.67279	0.411676	2.15264	24.5325	114.921	63.5	205.81	18.518	140.528	44.982	65.2818	EREG	ENST00000244869	2069	NM_001432	chr4:075254009-075254068	GO:0005515|GO:0005154|GO:0005886|GO:0019221|GO:0042700|GO:0050680|GO:0007267|GO:0048146|GO:0001819|GO:0001556|GO:0005615|GO:0030154|GO:0007173|GO:0009887|GO:0016481|GO:0051781|GO:0048160|GO:0045410|GO:0051151|GO:0045741|GO:0045740|GO:0045840|GO:0005576|GO		Hs.115263	0	0	0	0	0	0	0	0	0	0	1	1	1	1
49997	305	141	ref|NM_005242|ens|ENST00000296677|gb|U67058|gb|BC012453	33778	0	A_33_P3232945	F2RL1	NM_005242	ref|Homo sapiens coagulation factor II (thrombin) receptor-like 1 (F2RL1), mRNA [NM_005242]	1.69091e-14	4.64772	2.21652	10.8649	15.9215	81.4709	881.159	4095.38	716.605	5221.84	674.256	5158.52	42.3489	63.3173	F2RL1	ENST00000296677	2150	NM_005242	chr5:076130985-076131044	GO:0005794|GO:0005886|GO:0004930|GO:0015057|GO:0005102|GO:0007204|GO:0002690|GO:0050927|GO:0007165|GO:0007186|GO:0030193|GO:0005887|GO:0004872		Hs.720399	0	0	0	0	0	0	0	0	0	0	1	1	1	1
34168	209	56	ref|NM_000963|ens|ENST00000490885|ens|ENST00000367468|gb|FW340033	6669	0	A_24_P250922	PTGS2	NM_000963	ref|Homo sapiens prostaglandin-endoperoxide synthase 2 (prostaglandin G/H synthase and cyclooxygenase) (PTGS2), mRNA [NM_000963]	1.80999e-14	4.63005	2.21103	12.9035	60.7397	330.398	3444.25	15947	2770.03	21608.2	2725.16	21543	44.8662	65.2032	PTGS2	ENST00000367468	5743	NM_000963	chr1:186641528-186641469	GO:0005515|GO:0014070|GO:0042640|GO:0010042|GO:0004601|GO:0032496|GO:0007613|GO:0051926|GO:0006979|GO:0032355|GO:0005792|GO:0007566|GO:0051968|GO:0010243|GO:0051384|GO:0043234|GO:0032227|GO:0016491|GO:0005788|GO:0055114|GO:0019898|GO:0020037|GO:0008285|GO		Hs.196384	0	0	0	0	0	0	0	0	0	0	1	1	1	1
26834	164	102	ref|NM_000963|ens|ENST00000490885|ens|ENST00000367468|gb|FW340033	6669	0	A_24_P250922	PTGS2	NM_000963	ref|Homo sapiens prostaglandin-endoperoxide synthase 2 (prostaglandin G/H synthase and cyclooxygenase) (PTGS2), mRNA [NM_000963]	2.06764e-14	4.59799	2.201	12.8745	60.0975	327.336	3343	15371.1	2735	21026.4	2690.24	20962.3	44.7646	64.039	PTGS2	ENST00000367468	5743	NM_000963	chr1:186641528-186641469	GO:0005515|GO:0014070|GO:0042640|GO:0010042|GO:0004601|GO:0032496|GO:0007613|GO:0051926|GO:0006979|GO:0032355|GO:0005792|GO:0007566|GO:0051968|GO:0010243|GO:0051384|GO:0043234|GO:0032227|GO:0016491|GO:0005788|GO:0055114|GO:0019898|GO:0020037|GO:0008285|GO		Hs.196384	0	0	0	0	0	0	0	0	0	0	1	1	1	1
60719	371	39	ref|NM_002923|ens|ENST00000235382|gb|CR619003|gb|CR595811	1973	0	A_23_P114947	RGS2	NM_002923	ref|Homo sapiens regulator of G-protein signaling 2, 24kDa (RGS2), mRNA [NM_002923]	2.07173e-14	4.59763	2.20089	12.2262	39.8774	209.649	2213.84	10178.4	1756.59	13460	1713.61	13396.1	42.972	63.8979	RGS2	ENST00000235382	5997	NM_002923	chr1:192781051-192781110	GO:0005516|GO:0007049|GO:0008277|GO:0050873|GO:0009968|GO:0007283|GO:0004871|GO:0005096		Hs.78944	0	0	0	0	0	0	0	0	0	0	1	1	1	1
47835	292	111	ref|NM_000963|ens|ENST00000490885|ens|ENST00000367468|gb|FW340033	6669	0	A_24_P250922	PTGS2	NM_000963	ref|Homo sapiens prostaglandin-endoperoxide synthase 2 (prostaglandin G/H synthase and cyclooxygenase) (PTGS2), mRNA [NM_000963]	2.07386e-14	4.59727	2.20078	12.8844	62.394	332.63	3440.47	15816.8	2742.61	21245	2699.35	21181.3	43.263	63.6783	PTGS2	ENST00000367468	5743	NM_000963	chr1:186641528-186641469	GO:0005515|GO:0014070|GO:0042640|GO:0010042|GO:0004601|GO:0032496|GO:0007613|GO:0051926|GO:0006979|GO:0032355|GO:0005792|GO:0007566|GO:0051968|GO:0010243|GO:0051384|GO:0043234|GO:0032227|GO:0016491|GO:0005788|GO:0055114|GO:0019898|GO:0020037|GO:0008285|GO		Hs.196384	0	0	0	0	0	0	0	0	0	0	1	1	1	1
43688	267	64	ref|NM_000740|ens|ENST00000436707|gb|AF385589|gb|BC096844	981	0	A_23_P401472	CHRM3	NM_000740	ref|Homo sapiens cholinergic receptor, muscarinic 3 (CHRM3), mRNA [NM_000740]	3.04345e-14	4.59526	2.20015	7.72961	1.76199	8.95471	94.6253	434.828	121.82	644.41	77.7145	579.676	44.106	64.7342	CHRM3	ENST00000436707	1131	NM_000740	chr1:240071981-240072040	GO:0030054|GO:0005886|GO:0008283|GO:0004930|GO:0007586|GO:0007213|GO:0030425|GO:0032279|GO:0007399|GO:0004981|GO:0007165|GO:0045987|GO:0004435|GO:0005887|GO:0045211|GO:0003056|GO:0008144|GO:0042166|GO:0043679|GO:0004872|GO:0006464		Hs.7138	0	0	0	0	0	0	0	0	0	0	1	1	1	1
14350	88	82	ref|NM_020311|ens|ENST00000272928|gb|AF030297|gb|BC036661	11709	0	A_23_P131676	CXCR7	NM_020311	ref|Homo sapiens chemokine (C-X-C motif) receptor 7 (CXCR7), mRNA [NM_020311]	5.95747e-14	4.58967	2.19839	6.98826	1.06558	5.36913	56.3948	258.834	90.8605	407.954	46.8726	343.902	43.9878	64.0517	CXCR7	ENST00000272928	57007	NM_020311	chr2:237490783-237490842	GO:0005515|GO:0008150|GO:0007165|GO:0007186|GO:0005886|GO:0004930|GO:0044419|GO:0004872|GO:0016021		Hs.471751	0	0	0	0	0	0	0	0	0	0	1	1	1	1
36668	224	96	ref|NM_152447|ens|ENST00000396145|ens|ENST00000298119|gb|AK055365	26960	0	A_23_P163195	LRFN5	NM_152447	ref|Homo sapiens leucine rich repeat and fibronectin type III domain containing 5 (LRFN5), mRNA [NM_152447]	6.2467e-14	4.58039	2.19547	6.98356	1.05017	5.38497	56.5914	259.211	90.9286	407.69	46.5768	343.839	44.3518	63.8516	LRFN5	ENST00000396145	145581	NM_152447	chr14:042360885-042360944	GO:0005515|GO:0016020|GO:0016021		Hs.136893	0	0	0	0	0	0	0	0	0	0	1	1	1	1
23104	141	144	ref|NM_001185156|ref|NM_006850|ref|NM_001185157|ref|NM_001185158	18020	0	A_33_P3232692	IL24	NM_001185156	ref|Homo sapiens interleukin 24 (IL24), transcript variant 3, mRNA [NM_001185156]	2.49634e-14	4.57665	2.19429	8.69554	3.55072	17.5658	192.618	881.547	196.025	1187.78	152.949	1123.8	43.0755	63.9767	IL24	ENST00000391929	11009	NM_006850	chr1:207076757-207076816	GO:0006915|GO:0005576|GO:0005615|GO:0005125	NP1458082	Hs.719320	0	0	0	0	0	0	0	0	0	0	1	1	1	1
18581	114	49	ref|NM_000222|ref|NM_001093772|ens|ENST00000288135|gb|FV028942	1283	0	A_23_P110253	KIT	NM_000222	ref|Homo sapiens v-kit Hardy-Zuckerman 4 feline sarcoma viral oncogene homolog (KIT), transcript variant 1, mRNA [NM_000222]	3.06072e-08	4.56591	2.1909	4.6647	0.212489	1.04635	11.7359	53.585	53.7857	133.476	9.42597	68.2498	44.3597	65.2264	KIT	ENST00000412167	3815	NM_000222	chr4:055606511-055606570	GO:0005515|GO:0048103|GO:0008284|GO:0005886|GO:0019221|GO:0007286|GO:0005634|GO:0007283|GO:0005615|GO:0035234|GO:0007243|GO:0043069|GO:0005737|GO:0046777|GO:0000166|GO:0043406|GO:0005020|GO:0031274|GO:0004872|GO:0035019|GO:0045747|GO:0030097|GO:0009314|GO		Hs.479754	0	0	0	0	0	0	0	0	0	0	1	1	0	1
13418	82	134	ref|NM_000963|ens|ENST00000490885|ens|ENST00000367468|gb|FW340033	6669	0	A_24_P250922	PTGS2	NM_000963	ref|Homo sapiens prostaglandin-endoperoxide synthase 2 (prostaglandin G/H synthase and cyclooxygenase) (PTGS2), mRNA [NM_000963]	2.47488e-14	4.55529	2.18754	12.89	65.0355	328.248	3435.81	15651.1	2792.32	21014.3	2750.04	20950.5	42.2852	63.8252	PTGS2	ENST00000367468	5743	NM_000963	chr1:186641528-186641469	GO:0005515|GO:0014070|GO:0042640|GO:0010042|GO:0004601|GO:0032496|GO:0007613|GO:0051926|GO:0006979|GO:0032355|GO:0005792|GO:0007566|GO:0051968|GO:0010243|GO:0051384|GO:0043234|GO:0032227|GO:0016491|GO:0005788|GO:0055114|GO:0019898|GO:0020037|GO:0008285|GO		Hs.196384	0	0	0	0	0	0	0	0	0	0	1	1	1	1
50590	309	78	ref|NM_182728|ref|NM_012244|ens|ENST00000469263|ens|ENST00000449867	13534	0	A_23_P205489	SLC7A8	NM_182728	ref|Homo sapiens solute carrier family 7 (amino acid transporter, L-type), member 8 (SLC7A8), transcript variant 2, mRNA [NM_182728]	8.103e-09	4.54683	2.18486	4.80287	0.236531	1.18951	12.5564	57.0916	54.0213	138.787	10.3335	75.3999	43.6877	63.3874	SLC7A8	ENST00000449867	23428	NM_182728	chr14:023594713-023594654	GO:0005515|GO:0006520|GO:0019534|GO:0005886|GO:0009636|GO:0015101|GO:0055065|GO:0015804|GO:0005737|GO:0005887|GO:0042605|GO:0015175|GO:0015179|GO:0015807	NP1163457	Hs.596643	0	0	0	0	0	0	0	0	0	0	1	1	0	1
38313	234	101	ref|NM_000963|ens|ENST00000490885|ens|ENST00000367468|gb|FW340033	6669	0	A_24_P250922	PTGS2	NM_000963	ref|Homo sapiens prostaglandin-endoperoxide synthase 2 (prostaglandin G/H synthase and cyclooxygenase) (PTGS2), mRNA [NM_000963]	2.71072e-14	4.53393	2.18076	12.8876	61.541	331.1	3415.82	15487.1	2767.9	21149.4	2723.64	21085.7	44.2573	63.6838	PTGS2	ENST00000367468	5743	NM_000963	chr1:186641528-186641469	GO:0005515|GO:0014070|GO:0042640|GO:0010042|GO:0004601|GO:0032496|GO:0007613|GO:0051926|GO:0006979|GO:0032355|GO:0005792|GO:0007566|GO:0051968|GO:0010243|GO:0051384|GO:0043234|GO:0032227|GO:0016491|GO:0005788|GO:0055114|GO:0019898|GO:0020037|GO:0008285|GO		Hs.196384	0	0	0	0	0	0	0	0	0	0	1	1	1	1
57466	351	66	ref|NM_002923|ens|ENST00000235382|gb|CR619003|gb|CR595811	1973	0	A_23_P114947	RGS2	NM_002923	ref|Homo sapiens regulator of G-protein signaling 2, 24kDa (RGS2), mRNA [NM_002923]	2.73004e-14	4.53238	2.18027	12.2431	40.0867	215.532	2221.59	10069.1	1788.27	13531.5	1744.74	13469	43.5242	62.4919	RGS2	ENST00000235382	5997	NM_002923	chr1:192781051-192781110	GO:0005516|GO:0007049|GO:0008277|GO:0050873|GO:0009968|GO:0007283|GO:0004871|GO:0005096		Hs.78944	0	0	0	0	0	0	0	0	0	0	1	1	1	1
61456	375	120	ref|NM_002923|ens|ENST00000235382|gb|CR619003|gb|CR595811	1973	0	A_23_P114947	RGS2	NM_002923	ref|Homo sapiens regulator of G-protein signaling 2, 24kDa (RGS2), mRNA [NM_002923]	2.82356e-14	4.52456	2.17778	12.0915	37.6598	191.26	2189.23	9905.32	1626.29	12085.8	1584.22	12022.9	42.0666	62.8615	RGS2	ENST00000235382	5997	NM_002923	chr1:192781051-192781110	GO:0005516|GO:0007049|GO:0008277|GO:0050873|GO:0009968|GO:0007283|GO:0004871|GO:0005096		Hs.78944	0	0	0	0	0	0	0	0	0	0	1	1	1	1
50686	310	10	ref|NM_014751|ens|ENST00000520771|ens|ENST00000518547|ens|ENST00000354184	35511	0	A_23_P347632	MTSS1	NM_014751	ref|Homo sapiens metastasis suppressor 1 (MTSS1), mRNA [NM_014751]	2.37672e-13	4.51497	2.17472	6.45133	0.732658	3.61126	41.9612	189.453	76.3333	302.933	32.2777	237.239	44.0556	65.6943	MTSS1	ENST00000378017	9788	NM_014751	chr8:125563314-125563255	GO:0017124|GO:0030036|GO:0005102|GO:0006928|GO:0030139|GO:0015629|GO:0001726|GO:0003785|GO:0007165|GO:0005737|GO:0046847|GO:0007155|GO:0007169|GO:0008093		Hs.336994	0	0	0	0	0	0	0	0	0	0	1	1	1	1
50759	310	83	ref|NM_000963|ens|ENST00000490885|ens|ENST00000367468|gb|FW340033	6669	0	A_24_P250922	PTGS2	NM_000963	ref|Homo sapiens prostaglandin-endoperoxide synthase 2 (prostaglandin G/H synthase and cyclooxygenase) (PTGS2), mRNA [NM_000963]	2.94653e-14	4.51451	2.17457	12.9137	63.6007	339.578	3492.43	15766.6	2814.81	21549.5	2771.23	21486.2	43.5723	63.2732	PTGS2	ENST00000367468	5743	NM_000963	chr1:186641528-186641469	GO:0005515|GO:0014070|GO:0042640|GO:0010042|GO:0004601|GO:0032496|GO:0007613|GO:0051926|GO:0006979|GO:0032355|GO:0005792|GO:0007566|GO:0051968|GO:0010243|GO:0051384|GO:0043234|GO:0032227|GO:0016491|GO:0005788|GO:0055114|GO:0019898|GO:0020037|GO:0008285|GO		Hs.196384	0	0	0	0	0	0	0	0	0	0	1	1	1	1
26046	159	134	ref|NM_000965|ref|NM_016152|ens|ENST00000330688|ens|ENST00000437042	20061	0	A_24_P3249	RARB	NM_000965	ref|Homo sapiens retinoic acid receptor, beta (RARB), transcript variant 1, mRNA [NM_000965]	6.03002e-08	4.50024	2.17	4.62146	0.213526	1.01888	11.384	51.2307	52.6829	129.512	9.26981	65.3616	43.4131	64.1506	RARB	ENST00000330688	5915	NM_000965	chr3:025638622-025638681	GO:0001657|GO:0006355|GO:0043065|GO:0003700|GO:0008285|GO:0055012|GO:0016563|GO:0003707|GO:0005634|GO:0000122|GO:0003708|GO:0005575|GO:0046872|GO:0043565|GO:0007165|GO:0005737|GO:0045944|GO:0035116|GO:0008270|GO:0048048		Hs.719896	0	0	0	0	0	0	0	0	0	0	1	1	0	1
52042	318	54	ref|NM_000222|ref|NM_001093772|ens|ENST00000288135|gb|FV028942	1283	0	A_23_P110253	KIT	NM_000222	ref|Homo sapiens v-kit Hardy-Zuckerman 4 feline sarcoma viral oncogene homolog (KIT), transcript variant 1, mRNA [NM_000222]	7.04708e-09	4.49553	2.16849	4.83691	0.242479	1.19372	12.9477	58.2067	54.5385	141.026	10.6436	76.7395	43.8949	64.2862	KIT	ENST00000412167	3815	NM_000222	chr4:055606511-055606570	GO:0005515|GO:0048103|GO:0008284|GO:0005886|GO:0019221|GO:0007286|GO:0005634|GO:0007283|GO:0005615|GO:0035234|GO:0007243|GO:0043069|GO:0005737|GO:0046777|GO:0000166|GO:0043406|GO:0005020|GO:0031274|GO:0004872|GO:0035019|GO:0045747|GO:0030097|GO:0009314|GO		Hs.479754	0	0	0	0	0	0	0	0	0	0	1	1	0	1
47753	292	29	ref|NM_005242|ens|ENST00000296677|gb|U67058|gb|BC012453	33778	0	A_33_P3232945	F2RL1	NM_005242	ref|Homo sapiens coagulation factor II (thrombin) receptor-like 1 (F2RL1), mRNA [NM_005242]	3.58251e-14	4.47053	2.16045	10.9308	15.9329	82.3733	907.987	4059.18	755.368	5426.53	710.759	5361.44	44.6096	65.0871	F2RL1	ENST00000296677	2150	NM_005242	chr5:076130985-076131044	GO:0005794|GO:0005886|GO:0004930|GO:0015057|GO:0005102|GO:0007204|GO:0002690|GO:0050927|GO:0007165|GO:0007186|GO:0030193|GO:0005887|GO:0004872		Hs.720399	0	0	0	0	0	0	0	0	0	0	1	1	1	1
15542	95	126	ref|NM_007332|ens|ENST00000262209|gb|Y10601	12723	0	A_24_P235338	TRPA1	NM_007332	ref|Homo sapiens transient receptor potential cation channel, subfamily A, member 1 (TRPA1), mRNA [NM_007332]	8.38273e-12	4.45725	2.15616	5.67072	0.451689	2.10949	23.1197	103.05	61.7955	198.932	19.2275	134.956	42.568	63.9756	TRPA1	ENST00000262209	8989	NM_007332	chr8:072933685-072933626	GO:0042542|GO:0005262|GO:0042493|GO:0009409|GO:0032421|GO:0055085|GO:0016020|GO:0005887|GO:0050968|GO:0050955|GO:0050966|GO:0006816|GO:0048265|GO:0005216|GO:0050896|GO:0006811|GO:0015267		Hs.716816	0	0	0	0	0	0	0	0	0	0	1	1	1	1
25320	155	64	ref|NM_001099294|gb|AB051431|gb|BC068280|ens|ENST00000381176	19510	0	A_32_P37867	KIAA1644	NM_001099294	ref|Homo sapiens KIAA1644 (KIAA1644), mRNA [NM_001099294]	4.76464e-14	4.44099	2.15088	8.35867	2.72351	13.5015	150.171	666.909	167.119	946.786	122.237	881.497	44.8821	65.289	KIAA1644	ENST00000381176	85352	NM_001099294	chr22:044640249-044640190	GO:0016020|GO:0016021		Hs.6829	0	0	0	0	0	0	0	0	0	0	1	1	1	1
28776	176	76	ref|NM_016269|ref|NM_001130713|ref|NM_001130714|ref|NM_001166119	1160	0	A_24_P20630	LEF1	NM_016269	ref|Homo sapiens lymphoid enhancer-binding factor 1 (LEF1), transcript variant 1, mRNA [NM_016269]	3.88613e-12	4.43159	2.14782	5.82777	0.478474	2.33288	25.7857	114.272	65.9318	216	21.3373	151.191	44.5945	64.8086	LEF1	ENST00000265165	51176	NM_016269	chr4:108968805-108968746	GO:0005515|GO:0014070|GO:0030111|GO:0003705|GO:0001756|GO:0016563|GO:0005634|GO:0030879|GO:0001837|GO:0030326|GO:0005737|GO:0045944|GO:0060021|GO:0042475|GO:0048468|GO:0007155|GO:0045449|GO:0005667|GO:0021542|GO:0001822|GO:0008301|GO:0005730|GO:0001890|GO		Hs.555947	0	0	0	0	0	0	0	0	0	0	1	1	1	1
49440	302	76	ref|NM_170672|ref|NM_001139488|ref|NM_015376|ens|ENST00000407811	34840	0	A_24_P54390	RASGRP3	NM_170672	ref|Homo sapiens RAS guanyl releasing protein 3 (calcium and DAG-regulated) (RASGRP3), transcript variant 2, mRNA [NM_170672]	9.32679e-12	4.34587	2.11965	5.74182	0.462157	2.22508	24.5683	106.771	63.9524	205.333	20.214	141.666	43.7384	63.6677	RASGRP3	ENST00000407811	25780	NM_170672	chr2:033789294-033789353	GO:0005515|GO:0051056|GO:0048471|GO:0005509|GO:0007265|GO:0043087|GO:0019992|GO:0005622|GO:0005737|GO:0046582|GO:0000165|GO:0005887|GO:0008270|GO:0004871|GO:0019900|GO:0017016|GO:0032045|GO:0005088		Hs.143674	0	0	0	0	0	0	0	0	0	0	1	1	1	1
9205	57	21	ref|NM_003485|ref|NM_001177676|ens|ENST00000238699|gb|BC098567	7882	0	A_24_P931443	GPR68	NM_003485	ref|Homo sapiens G protein-coupled receptor 68 (GPR68), transcript variant 2, mRNA [NM_003485]	6.63986e-14	4.33256	2.11522	12.7928	59.548	307.061	3788.24	16412.8	2631.72	19518.6	2588.26	19455.3	43.4651	63.3597	GPR68	ENST00000238699	8111	NM_003485	chr14:091698988-091698929	GO:0007165|GO:0006954|GO:0007186|GO:0005886|GO:0005887|GO:0004930|GO:0004872		Hs.8882	0	0	0	0	0	0	0	0	0	0	1	1	1	1
26745	164	13	ref|NM_003485|ref|NM_001177676|ens|ENST00000238699|gb|BC098567	7882	0	A_24_P931443	GPR68	NM_003485	ref|Homo sapiens G protein-coupled receptor 68 (GPR68), transcript variant 2, mRNA [NM_003485]	6.66695e-14	4.33167	2.11492	12.8938	61.6617	320.736	3904.19	16911.7	2830.7	20857.9	2785.53	20793.1	45.1744	64.8294	GPR68	ENST00000238699	8111	NM_003485	chr14:091698988-091698929	GO:0007165|GO:0006954|GO:0007186|GO:0005886|GO:0005887|GO:0004930|GO:0004872		Hs.8882	0	0	0	0	0	0	0	0	0	0	1	1	1	1
30718	188	50	ref|NM_001080534|ens|ENST00000260323|gb|AL834407|gb|AK054981	23088	0	A_33_P3423585	UNC13C	NM_001080534	ref|Homo sapiens unc-13 homolog C (C. elegans) (UNC13C), mRNA [NM_001080534]	2.67434e-13	4.28532	2.0994	6.89734	1.00626	4.774	56.2086	240.872	90.5455	378.454	45.4141	312.91	45.1314	65.5446	UNC13C	ENST00000260323	440279	NM_001080534	chr15:054920745-054920804	GO:0007242|GO:0005737|GO:0030054|GO:0005886|GO:0045202|GO:0007268|GO:0008270|GO:0006887|GO:0046872|GO:0019898		Hs.657273	0	0	0	0	0	0	0	0	0	0	1	1	1	1
2433	15	137	ref|NM_172311|ref|NM_001198594|ref|NM_006872|ref|NM_001193487	2388	0	A_23_P79488	STON1-GTF2A1L	NM_172311	ref|Homo sapiens STON1-GTF2A1L readthrough (STON1-GTF2A1L), transcript variant 1, mRNA [NM_172311]	8.09121e-11	4.27889	2.09724	5.45507	0.398639	1.81446	20.7029	88.5856	59.05	177.35	16.8304	114.336	42.2196	63.0137	STON1-GTF2A1L	ENST00000394754	286749	NM_172311	chr2:048906556-048906615			Hs.44385	0	0	0	0	0	0	0	0	0	0	1	1	1	1
39204	240	8	ref|NM_001185156|ref|NM_006850|ref|NM_001185157|ref|NM_001185158	28529	0	A_33_P3290780	IL24	NM_001185156	ref|Homo sapiens interleukin 24 (IL24), transcript variant 3, mRNA [NM_001185156]	2.50727e-12	4.2197	2.07714	6.1472	0.602312	2.84351	36.3176	153.249	71.9286	251.119	27.0381	185.783	44.8905	65.3359	IL24	ENST00000391929	11009	NM_006850	chr1:207075344-207075403	GO:0006915|GO:0005576|GO:0005615|GO:0005125	NP1458082	Hs.719320	0	0	0	0	0	0	0	0	0	0	1	1	1	1
50743	310	67	ref|NM_170672|ref|NM_001139488|ref|NM_015376|ens|ENST00000407811	34840	0	A_24_P54390	RASGRP3	NM_170672	ref|Homo sapiens RAS guanyl releasing protein 3 (calcium and DAG-regulated) (RASGRP3), transcript variant 2, mRNA [NM_170672]	4.48e-11	4.21734	2.07633	5.58547	0.420094	1.96167	22.3866	94.4119	62.2667	188.978	18.4198	125.17	43.8469	63.8078	RASGRP3	ENST00000407811	25780	NM_170672	chr2:033789294-033789353	GO:0005515|GO:0051056|GO:0048471|GO:0005509|GO:0007265|GO:0043087|GO:0019992|GO:0005622|GO:0005737|GO:0046582|GO:0000165|GO:0005887|GO:0008270|GO:0004871|GO:0019900|GO:0017016|GO:0032045|GO:0005088		Hs.143674	0	0	0	0	0	0	0	0	0	0	1	1	1	1
52654	322	10	ref|NM_006183|ens|ENST00000256010|gb|AK312066|gb|CR541936	19617	0	A_23_P36882	NTS	NM_006183	ref|Homo sapiens neurotensin (NTS), mRNA [NM_006183]	4.95744e-13	4.18723	2.066	6.81305	0.983543	4.46083	55.8539	233.873	86.8537	359.39	43.0665	293.578	43.7871	65.8124	NTS	ENST00000256010	4922	NM_006183	chr12:086272164-086272223	GO:0007165|GO:0050880|GO:0005625|GO:0005576|GO:0031410|GO:0030141|GO:0005184		Hs.80962	0	0	0	0	0	0	0	0	0	0	1	1	1	1
43574	266	114		31317	0	A_19_P00319537	lincRNA:chr4:124573939-124851518_F	lincRNA:chr4:124573939-124851518_F	lincRNA:chr4:124573939-124851518 forward strand	3.63809e-13	4.16805	2.05937	7.08629	1.20119	5.52107	64.7209	269.76	96.1628	415.628	52.4761	351.892	43.6867	63.7362					chr4:124851459-124851518				0	0	0	0	0	0	0	0	0	0	1	1	1	1
33673	206	53	ref|NM_001105521|ens|ENST00000298622|ens|ENST00000477275|gb|AK095176	25006	0	A_24_P332081	JAKMIP3	NM_001105521	ref|Homo sapiens Janus kinase and microtubule interacting protein 3 (JAKMIP3), mRNA [NM_001105521]	3.32017e-09	4.165	2.05832	5.06506	0.288343	1.32217	15.9133	66.279	57.9787	151.681	12.9762	86.3621	45.0026	65.3187	JAKMIP3	ENST00000298622	282973	NM_001105521	chr10:133998130-133998189	GO:0005794		Hs.106254	0	0	0	0	0	0	0	0	0	0	1	1	0	1
42114	257	130	ref|NM_020911|ens|ENST00000359827|ens|ENST00000321063|gb|AB046770	30570	0	A_24_P772488	PLXNA4	NM_020911	ref|Homo sapiens plexin A4 (PLXNA4), transcript variant 1, mRNA [NM_020911]	1.41988e-11	4.13146	2.04665	5.8537	0.521362	2.3295	28.1038	116.109	65.8333	211.857	22.5607	148.227	43.2726	63.6305	PLXNA4	ENST00000359827	91584	NM_020911	chr7:131808746-131808687	GO:0005622|GO:0007165|GO:0017154|GO:0005886|GO:0007275|GO:0004872|GO:0016021|GO:0007399		Hs.511454	0	0	0	0	0	0	0	0	0	0	1	1	1	1
43167	264	35	ref|NM_199327|ref|NM_005841|ens|ENST00000339241|ens|ENST00000394339	3164	0	A_23_P144476	SPRY1	NM_199327	ref|Homo sapiens sprouty homolog 1, antagonist of FGF signaling (Drosophila) (SPRY1), transcript variant 2, mRNA [NM_199327]	4.77967e-13	4.10823	2.03852	7.10981	1.18639	5.46472	66.8274	274.543	98.7381	421.238	53.5778	356.079	45.1603	65.1596	SPRY1	ENST00000339241	10252	NM_199327	chr4:124324494-124324553	GO:0005515|GO:0001657|GO:0005737|GO:0005886|GO:0043407|GO:0007275|GO:0009966|GO:0001759|GO:0030027|GO:0019898|GO:0005829	NP082859	Hs.436944	0	0	0	0	0	0	0	0	0	0	1	1	1	1
921	6	101	ref|NM_001565|ens|ENST00000399485|ens|ENST00000306602|gb|AB529178	822	0	A_33_P3343175	CXCL10	NM_001565	ref|Homo sapiens chemokine (C-X-C motif) ligand 10 (CXCL10), mRNA [NM_001565]	8.3264e-11	4.1014	2.03612	5.57835	0.439276	1.894	23.0264	94.4403	60.7727	188.068	18.5482	123.083	42.2245	64.9856	CXCL10	ENST00000399485	3627	NM_001565	chr4:076943579-076943520	GO:0008009|GO:0008284|GO:0030335|GO:0009306|GO:0008603|GO:0008015|GO:0007267|GO:0005576|GO:0005615|GO:0006955|GO:0006954|GO:0007517|GO:0006935|GO:0007186		Hs.632586	0	0	0	0	0	0	0	0	0	0	1	1	1	1
28423	174	51	ref|NM_181482|ref|NM_001003674|ref|NM_001003675|ref|NM_181481	21504	0	A_24_P130363	C18orf1	NM_181482	ref|Homo sapiens chromosome 18 open reading frame 1 (C18orf1), transcript variant a2, mRNA [NM_181482]	3.71805e-13	4.08533	2.03045	7.50397	1.57053	7.09594	87.7045	358.302	115.878	530.976	70.7986	465.39	45.0795	65.5854	C18orf1	ENST00000359446	753	NM_181482	chr18:013652550-013652609	GO:0008150|GO:0003674|GO:0005886|GO:0016021		Hs.149363	0	0	0	0	0	0	0	0	0	0	1	1	1	1
19397	119	45	ref|NM_058229|ref|NM_148177|ens|ENST00000287396|ens|ENST00000524000	10555	0	A_33_P3378126	FBXO32	NM_058229	ref|Homo sapiens F-box protein 32 (FBXO32), transcript variant 1, mRNA [NM_058229]	2.26258e-13	4.08524	2.03042	9.72291	7.30297	33.7233	416.502	1701.51	368.977	2265.7	324.538	2200.45	44.4392	65.2501	FBXO32	ENST00000287396	114907	NM_058229	chr8:124515447-124515388	GO:0005515|GO:0019941		Hs.403933	0	0	0	0	0	0	0	0	0	0	1	1	1	1
570	4	78	ref|NM_005098|ens|ENST00000325509|gb|CR594663|gb|AF060154	468	0	A_23_P256948	MSC	NM_005098	ref|Homo sapiens musculin (MSC), mRNA [NM_005098]	6.10968e-13	4.07806	2.02788	7.03899	1.20593	5.22096	65.6822	267.856	92.9787	405.404	50.8294	340.237	42.1494	65.1675	MSC	ENST00000325509	9242	NM_005098	chr8:072754906-072754847	GO:0003700|GO:0006366|GO:0003714|GO:0005634|GO:0045449		Hs.442619	0	0	0	0	0	0	0	0	0	0	1	1	1	1
14374	88	106		11747	0	A_19_P00321068	lincRNA:chr22:27065125-27066565_F	lincRNA:chr22:27065125-27066565_F	lincRNA:chr22:27065125-27066565 forward strand	2.95596e-11	4.06677	2.02388	5.77704	0.499677	2.1821	25.7137	104.572	64.8372	202.977	21.6031	139.19	43.2341	63.7871					chr22:27066259-27066318				0	0	0	0	0	0	0	0	0	0	1	1	1	1
9905	61	65	ref|NM_002184|ref|NM_175767|ref|NM_001190981|ens|ENST00000381298	8431	0	A_32_P223777	IL6ST	NM_002184	ref|Homo sapiens interleukin 6 signal transducer (gp130, oncostatin M receptor) (IL6ST), transcript variant 1, mRNA [NM_002184]	2.4538e-13	4.06519	2.02332	11.2312	21.1295	97.4225	1168.34	4749.53	964.125	6342.15	920.558	6277.71	43.5674	64.438	IL6ST	ENST00000381298	3572		chr5:55231193-55231134	GO:0005138|GO:0004921|GO:0008284|GO:0005886|GO:0004924|GO:0004923|GO:0042803|GO:0070110|GO:0014911|GO:0002675|GO:0042102|GO:0004872|GO:0004897|GO:0034097|GO:0002821|GO:0008593|GO:0010613|GO:0070106|GO:0007584|GO:0042517|GO:0004915|GO:0051481|GO:0005977|GO			0	0	0	0	0	0	0	0	0	0	1	1	1	1
60737	371	57	ref|NM_005668|gb|BC040671	34298	0	A_33_P3291484	ST8SIA4	NM_005668	ref|Homo sapiens ST8 alpha-N-acetyl-neuraminide alpha-2,8-sialyltransferase 4 (ST8SIA4), transcript variant 1, mRNA [NM_005668]	3.75173e-13	4.03183	2.01143	8.03141	2.35178	10.7685	129.068	520.379	145.357	733.5	101.99	671.173	43.3671	62.3272	ST8SIA4		7903	NM_005668	chr5:100143016-100142957	GO:0003828|GO:0030173|GO:0009311|GO:0005794|GO:0016020|GO:0006491|GO:0006486|GO:0016021|GO:0007399		Hs.308628	0	0	0	0	0	0	0	0	0	0	1	1	1	1
31240	191	80	ref|NM_007168|ens|ENST00000430352|ens|ENST00000269080|gb|AB527097	4012	0	A_23_P118615	ABCA8	NM_007168	ref|Homo sapiens ATP-binding cassette, sub-family A (ABC1), member 8 (ABCA8), mRNA [NM_007168]	2.11034e-11	4.0247	2.00888	5.8843	0.523283	2.31898	28.1135	113.149	67.7209	214.651	23.2637	149.977	44.4572	64.6738	ABCA8	ENST00000430352	10351	NM_007168	chr17:066865909-066865850	GO:0005886|GO:0000166|GO:0006810|GO:0042626|GO:0016021|GO:0016887|GO:0005524		Hs.58351	0	0	0	0	0	0	0	0	0	0	1	1	1	1
18033	110	157	ref|NM_000222|ref|NM_001093772|ens|ENST00000288135|gb|FV028942	1283	0	A_23_P110253	KIT	NM_000222	ref|Homo sapiens v-kit Hardy-Zuckerman 4 feline sarcoma viral oncogene homolog (KIT), transcript variant 1, mRNA [NM_000222]	2.38718e-07	4.01396	2.00502	4.67545	0.238963	1.00276	12.9723	52.0702	53.1707	127.171	10.2552	63.673	42.9155	63.4978	KIT	ENST00000412167	3815	NM_000222	chr4:055606511-055606570	GO:0005515|GO:0048103|GO:0008284|GO:0005886|GO:0019221|GO:0007286|GO:0005634|GO:0007283|GO:0005615|GO:0035234|GO:0007243|GO:0043069|GO:0005737|GO:0046777|GO:0000166|GO:0043406|GO:0005020|GO:0031274|GO:0004872|GO:0035019|GO:0045747|GO:0030097|GO:0009314|GO		Hs.479754	0	0	0	0	0	0	0	0	0	0	1	1	0	1
10708	66	48	ref|NR_024431|ref|NR_024429|ref|NR_015429|ens|ENST00000456353	8931	0	A_33_P3394140	LOC283050	NR_024431	ref|Homo sapiens hypothetical LOC283050 (LOC283050), transcript variant 1, non-coding RNA [NR_024431]	3.28457e-13	4.01303	2.00469	9.76564	7.73986	35.1078	439.14	1762.28	379.784	2317.03	336.33	2252.86	43.4543	64.1698	LOC283050		283050	NR_024431	chr10:080703155-080703096				0	0	0	0	0	0	0	0	0	0	1	1	1	1
12765	78	137	ref|NM_058229|ref|NM_148177|ens|ENST00000287396|ens|ENST00000524000	10555	0	A_33_P3378126	FBXO32	NM_058229	ref|Homo sapiens F-box protein 32 (FBXO32), transcript variant 1, mRNA [NM_058229]	3.31425e-13	4.01171	2.00422	9.70084	7.69663	33.4182	402.962	1616.57	367.634	2192.44	325.361	2128.74	42.2732	63.7001	FBXO32	ENST00000287396	114907	NM_058229	chr8:124515447-124515388	GO:0005515|GO:0019941		Hs.403933	0	0	0	0	0	0	0	0	0	0	1	1	1	1
47845	292	121	ref|NM_181671|ref|NM_012417|ens|ENST00000423236|ens|ENST00000299954	33895	0	A_23_P84189	PITPNC1	NM_181671	ref|Homo sapiens phosphatidylinositol transfer protein, cytoplasmic 1 (PITPNC1), transcript variant 2, mRNA [NM_181671]	4.56885e-13	4.00827	2.00298	7.84513	2.10421	9.1538	113.242	453.906	133.475	648.225	90.4769	584.384	42.9981	63.8406	PITPNC1	ENST00000423236	26207	NM_181671	chr17:065689234-065689293	GO:0005622|GO:0005515|GO:0007165|GO:0005737|GO:0008526|GO:0006869|GO:0008289		Hs.591185	0	0	0	0	0	0	0	0	0	0	1	1	1	1
56403	344	151	ref|NM_003739|ens|ENST00000380554|gb|AK315411|gb|BT007286	36652	0	A_23_P138541	AKR1C3	NM_003739	ref|Homo sapiens aldo-keto reductase family 1, member C3 (3-alpha hydroxysteroid dehydrogenase, type II) (AKR1C3), mRNA [NM_003739]	4.54619e-13	3.97161	1.98972	8.52367	3.51991	14.7226	198.029	786.495	188.578	984.933	146.856	922.289	41.7215	62.6445	AKR1C3	ENST00000380554	8644	NM_003739	chr10:005147789-005147848	GO:0005622|GO:0047718|GO:0005737|GO:0004033|GO:0006693|GO:0047026|GO:0050327|GO:0047115|GO:0016491|GO:0047017|GO:0047045|GO:0055114		Hs.78183	0	0	0	0	0	0	0	0	0	0	1	1	1	1
30722	188	54	ref|NM_000777|ref|NR_033807|ref|NR_033808|ref|NR_033809	15810	0	A_23_P8801	CYP3A5	NM_000777	ref|Homo sapiens cytochrome P450, family 3, subfamily A, polypeptide 5 (CYP3A5), transcript variant 1, mRNA [NM_000777]	2.3475e-08	3.94799	1.98112	4.95937	0.275447	1.19293	15.2088	60.0441	57.4186	143.488	12.4002	78.0561	45.0184	65.4323	CYP3A5	ENST00000222982	1577	NM_000777	chr7:099245958-099245899	GO:0005792|GO:0070330|GO:0019825|GO:0016020|GO:0005783|GO:0005789|GO:0009055|GO:0046872|GO:0008202|GO:0055114|GO:0020037|GO:0019898		Hs.695915	0	0	0	0	0	0	0	0	0	0	1	1	0	1
31215	191	55	ref|NM_000222|ref|NM_001093772|ens|ENST00000288135|gb|FV028942	1283	0	A_23_P110253	KIT	NM_000222	ref|Homo sapiens v-kit Hardy-Zuckerman 4 feline sarcoma viral oncogene homolog (KIT), transcript variant 1, mRNA [NM_000222]	5.07355e-09	3.93929	1.97794	5.13948	0.312393	1.35186	17.2338	67.8888	59.0476	153.786	14.0553	88.3968	44.9923	65.3889	KIT	ENST00000412167	3815	NM_000222	chr4:055606511-055606570	GO:0005515|GO:0048103|GO:0008284|GO:0005886|GO:0019221|GO:0007286|GO:0005634|GO:0007283|GO:0005615|GO:0035234|GO:0007243|GO:0043069|GO:0005737|GO:0046777|GO:0000166|GO:0043406|GO:0005020|GO:0031274|GO:0004872|GO:0035019|GO:0045747|GO:0030097|GO:0009314|GO		Hs.479754	0	0	0	0	0	0	0	0	0	0	1	1	0	1
52081	318	93	ref|NM_004956|ref|NM_001163147|ref|NM_001163148|ref|NM_001163150	3107	0	A_32_P78491	ETV1	NM_004956	ref|Homo sapiens ets variant 1 (ETV1), transcript variant 1, mRNA [NM_004956]	6.27996e-12	3.93661	1.97695	6.30009	0.721918	3.14535	38.5563	151.781	74.5122	261.951	31.2394	198.76	43.2728	63.1916	ETV1	ENST00000242066	2115	NM_004956	chr7:013931096-013931037	GO:0043565|GO:0006355|GO:0003700|GO:0006366|GO:0005634		Hs.22634	0	0	0	0	0	0	0	0	0	0	1	1	1	1
8614	53	86	ref|NM_004163|gb|U57093|gb|AF329499|gb|BC027474	5803	0	A_23_P107612	RAB27B	NM_004163	ref|Homo sapiens RAB27B, member RAS oncogene family (RAB27B), mRNA [NM_004163]	5.85223e-13	3.93082	1.97483	8.36451	3.01284	12.9462	159.054	625.212	173.643	897.571	130.371	833.212	43.2718	64.3594	RAB27B	ENST00000262094	5874	NM_004163	chr18:052556632-052556691	GO:0005515|GO:0042589|GO:0005794|GO:0016020|GO:0000166|GO:0007264|GO:0017157|GO:0003924|GO:0031225|GO:0015031|GO:0005525		Hs.25318	0	0	0	0	0	0	0	0	0	0	1	1	1	1
15266	94	14	ref|NM_007038|ens|ENST00000284987|gb|AK095905	12330	0	A_33_P3372426	ADAMTS5	NM_007038	ref|Homo sapiens ADAM metallopeptidase with thrombospondin type 1 motif, 5 (ADAMTS5), mRNA [NM_007038]	9.31232e-13	3.91044	1.96733	7.51915	1.64002	7.26992	102.199	399.644	116.913	527.043	72.6281	463.313	44.2849	63.7301	ADAMTS5	ENST00000284987	11096	NM_007038	chr21:028290319-028290260	GO:0005178|GO:0006508|GO:0005578|GO:0008270|GO:0008233|GO:0005576|GO:0004222|GO:0046872		Hs.58324	0	0	0	0	0	0	0	0	0	0	1	1	1	1
41092	251	92	ref|NM_004163|gb|U57093|gb|AF329499|gb|BC027474	5803	0	A_23_P107612	RAB27B	NM_004163	ref|Homo sapiens RAB27B, member RAS oncogene family (RAB27B), mRNA [NM_004163]	6.53812e-13	3.91013	1.96722	8.3756	2.99325	13.2281	160.638	628.117	175.143	903.762	131.283	840.242	43.8597	63.5194	RAB27B	ENST00000262094	5874	NM_004163	chr18:052556632-052556691	GO:0005515|GO:0042589|GO:0005794|GO:0016020|GO:0000166|GO:0007264|GO:0017157|GO:0003924|GO:0031225|GO:0015031|GO:0005525		Hs.25318	0	0	0	0	0	0	0	0	0	0	1	1	1	1
18845	115	149	ref|NM_024812|ref|NM_001024372|ens|ENST00000309982|ens|ENST00000438105	15062	0	A_23_P134663	BAALC	NM_024812	ref|Homo sapiens brain and acute leukemia, cytoplasmic (BAALC), transcript variant 1, mRNA [NM_024812]	1.17696e-11	3.89197	1.9605	6.18407	0.688494	2.81322	36.7861	143.17	72.2174	243.348	29.4471	179.531	42.7703	63.8169	BAALC	ENST00000297574	79870	NM_024812	chr8:104242447-104242506	GO:0005737|GO:0016020		Hs.533446	0	0	0	0	0	0	0	0	0	0	1	1	1	1
32225	197	81	ref|NM_014350|ref|NM_001077654|ens|ENST00000274456|ens|ENST00000504771	24198	0	A_33_P3404052	TNFAIP8	NM_014350	ref|Homo sapiens tumor necrosis factor, alpha-induced protein 8 (TNFAIP8), transcript variant 1, mRNA [NM_014350]	9.02785e-13	3.88987	1.95972	7.75944	1.94713	8.40399	104.888	408	130.85	607.725	86.4508	543.101	44.3992	64.6242	TNFAIP8	ENST00000274456	25816	NM_014350	chr5:118729017-118729076	GO:0005515|GO:0005737|GO:0006915|GO:0043027|GO:0019987		Hs.656274	0	0	0	0	0	0	0	0	0	0	1	1	1	1
5074	31	154	ref|NM_000222|ref|NM_001093772|ens|ENST00000288135|gb|FV028942	1283	0	A_23_P110253	KIT	NM_000222	ref|Homo sapiens v-kit Hardy-Zuckerman 4 feline sarcoma viral oncogene homolog (KIT), transcript variant 1, mRNA [NM_000222]	2.74996e-08	3.88709	1.95869	4.9717	0.300996	1.24077	15.9289	61.9171	55	139.739	12.7247	77.377	42.2753	62.3622	KIT	ENST00000412167	3815	NM_000222	chr4:055606511-055606570	GO:0005515|GO:0048103|GO:0008284|GO:0005886|GO:0019221|GO:0007286|GO:0005634|GO:0007283|GO:0005615|GO:0035234|GO:0007243|GO:0043069|GO:0005737|GO:0046777|GO:0000166|GO:0043406|GO:0005020|GO:0031274|GO:0004872|GO:0035019|GO:0045747|GO:0030097|GO:0009314|GO		Hs.479754	0	0	0	0	0	0	0	0	0	0	1	1	0	1
39381	241	21	ref|NM_001145033|gb|BC052560	28758	0	A_32_P74409	C11orf96	NM_001145033	ref|Homo sapiens chromosome 11 open reading frame 96 (C11orf96), mRNA [NM_001145033]	6.50487e-13	3.88681	1.95859	9.70243	7.21114	32.6582	429.371	1668.89	371.537	2192.51	326.289	2127.37	45.2479	65.1405	LOC387763		387763	NM_001145033	chr11:043965338-043965397			Hs.714890	0	0	0	0	0	0	0	0	0	0	1	1	1	1
56936	348	28	ref|NM_002184|ref|NM_175767|ref|NM_001190981|ens|ENST00000381298	8431	0	A_32_P223777	IL6ST	NM_002184	ref|Homo sapiens interleukin 6 signal transducer (gp130, oncostatin M receptor) (IL6ST), transcript variant 1, mRNA [NM_002184]	6.39308e-13	3.88589	1.95825	11.2174	21.4733	93.7432	1190.6	4626.53	973.068	6162.86	929.769	6097.82	43.2988	65.0481	IL6ST	ENST00000381298	3572		chr5:55231193-55231134	GO:0005138|GO:0004921|GO:0008284|GO:0005886|GO:0004924|GO:0004923|GO:0042803|GO:0070110|GO:0014911|GO:0002675|GO:0042102|GO:0004872|GO:0004897|GO:0034097|GO:0002821|GO:0008593|GO:0010613|GO:0070106|GO:0007584|GO:0042517|GO:0004915|GO:0051481|GO:0005977|GO			0	0	0	0	0	0	0	0	0	0	1	1	1	1
878	6	58		742	0	A_19_P00811460	lincRNA:chr10:50217119-50223094_R	lincRNA:chr10:50217119-50223094_R	lincRNA:chr10:50217119-50223094 reverse strand	7.1121e-13	3.87928	1.95579	8.94566	4.52623	19.5589	263.764	1023.21	235.067	1327.33	192.53	1262.77	42.5365	64.5624					chr10:50222472-50222413				0	0	0	0	0	0	0	0	0	0	1	1	1	1
7408	46	28	ref|NM_012159|ens|ENST00000297158|ens|ENST00000478939|gb|AF129533	6334	0	A_23_P167723	FBXL21	NM_012159	ref|Homo sapiens F-box and leucine-rich repeat protein 21 (gene/pseudogene) (FBXL21), mRNA [NM_012159]	2.30195e-07	3.86437	1.95023	4.7539	0.249943	1.06572	15.0153	58.0247	53.9333	130.844	10.7847	67.5035	43.1486	63.341	FBXL21		26223	NM_012159	chr5:135276919-135276978	GO:0004842|GO:0016567|GO:0019941|GO:0000151		Hs.591275	0	0	0	0	0	0	0	0	0	0	1	1	0	1
28075	172	31	ref|NM_033439|ref|NM_001199640|ref|NM_001199641|ens|ENST00000429607	21251	0	A_23_P31945	IL33	NM_033439	ref|Homo sapiens interleukin 33 (IL33), transcript variant 1, mRNA [NM_033439]	7.60658e-13	3.85418	1.94642	14.0405	142.064	674.243	8693.01	33504.4	6483.86	44165.4	6438.54	44100	45.3213	65.4067	IL33	ENST00000429607	90865	NM_033439	chr9:006257372-006257431	GO:0005515|GO:0005576|GO:0005615|GO:0005125		Hs.348390	0	0	0	0	0	0	0	0	0	0	1	1	1	1
28908	177	44	ref|NM_001387|ref|NM_001197294|ens|ENST00000398514|gb|CR602667	12195	0	A_24_P149036	DPYSL3	NM_001387	ref|Homo sapiens dihydropyrimidinase-like 3 (DPYSL3), transcript variant 2, mRNA [NM_001387]	7.63259e-13	3.85357	1.94619	14.6763	217.161	1062.62	13166.5	50737.9	9873.88	69809.2	9828.62	69743.5	45.2597	65.6335	DPYSL3	ENST00000343218	1809	NM_001387	chr5:146770596-146770537	GO:0007165|GO:0006139|GO:0005737|GO:0016810|GO:0005886|GO:0042995|GO:0005856|GO:0004157|GO:0030426|GO:0007399		Hs.519659	0	0	0	0	0	0	0	0	0	0	1	1	1	1
27633	169	81	ref|NM_173511|ens|ENST00000392238|ens|ENST00000303116|gb|CR614335	21098	0	A_32_P195401	FAM117B	NM_173511	ref|Homo sapiens family with sequence similarity 117, member B (FAM117B), mRNA [NM_173511]	8.27072e-13	3.84549	1.94317	9.4773	6.33359	27.8064	346.76	1333.46	327.135	1862.89	282.527	1798.22	44.6077	64.6693	FAM117B	ENST00000392238	150864	NM_173511	chr2:203634375-203634434			Hs.471130	0	0	0	0	0	0	0	0	0	0	1	1	1	1
31314	191	154	ref|NM_182795|ens|ENST00000397940|ens|ENST00000519373|ens|ENST00000520456	23622	0	A_33_P3261869	NPM2	NM_182795	ref|Homo sapiens nucleophosmin/nucleoplasmin 2 (NPM2), mRNA [NM_182795]	8.90152e-13	3.82741	1.93637	10.7374	15.8169	67.2314	891.338	3411.51	725.41	4335.36	682.274	4271.82	43.1358	63.5391	NPM2	ENST00000397940	10361	NM_182795	chr8:021894337-021894396	GO:0000790|GO:0007096|GO:0009994|GO:0045740|GO:0005634|GO:0009790|GO:0003676|GO:0043085|GO:0007338|GO:0042393|GO:0045836|GO:0000789|GO:0051260|GO:0006338|GO:0019899	NP800281	Hs.131055	0	0	0	0	0	0	0	0	0	0	1	1	1	1
13054	80	98	ref|NM_014746|ens|ENST00000427092|ens|ENST00000320892|gb|CR590080	10750	0	A_24_P37264	RNF144A	NM_014746	ref|Homo sapiens ring finger protein 144A (RNF144A), mRNA [NM_014746]	5.13635e-09	3.8234	1.93486	5.20789	0.346126	1.42529	17.8679	68.3161	58.413	154.761	15.0196	90.9497	43.3935	63.8112	RNF144A	ENST00000427092	9781	NM_014746	chr2:007183304-007183363	GO:0005515|GO:0005794|GO:0016020|GO:0019941|GO:0016874|GO:0008270|GO:0016021|GO:0046872		Hs.22146	0	0	0	0	0	0	0	0	0	0	1	1	0	1
17884	110	8	ref|NM_007332|ens|ENST00000262209|gb|Y10601	12723	0	A_24_P235338	TRPA1	NM_007332	ref|Homo sapiens transient receptor potential cation channel, subfamily A, member 1 (TRPA1), mRNA [NM_007332]	2.07505e-10	3.81818	1.93289	5.67086	0.457041	1.98551	29.1036	111.123	65.2326	190.721	20.462	126.839	44.7706	63.8822	TRPA1	ENST00000262209	8989	NM_007332	chr8:072933685-072933626	GO:0042542|GO:0005262|GO:0042493|GO:0009409|GO:0032421|GO:0055085|GO:0016020|GO:0005887|GO:0050968|GO:0050955|GO:0050966|GO:0006816|GO:0048265|GO:0005216|GO:0050896|GO:0006811|GO:0015267		Hs.716816	0	0	0	0	0	0	0	0	0	0	1	1	1	1
6588	41	28	ref|NM_004163|gb|U57093|gb|AF329499|gb|BC027474	5803	0	A_23_P107612	RAB27B	NM_004163	ref|Homo sapiens RAB27B, member RAS oncogene family (RAB27B), mRNA [NM_004163]	1.2475e-12	3.81442	1.93146	7.99512	2.35654	10.1202	144.129	549.769	144.676	704.189	101.573	640.864	43.1026	63.3251	RAB27B	ENST00000262094	5874	NM_004163	chr18:052556632-052556691	GO:0005515|GO:0042589|GO:0005794|GO:0016020|GO:0000166|GO:0007264|GO:0017157|GO:0003924|GO:0031225|GO:0015031|GO:0005525		Hs.25318	0	0	0	0	0	0	0	0	0	0	1	1	1	1
19911	122	67	ref|NM_000222|ref|NM_001093772|ens|ENST00000288135|gb|FV028942	1283	0	A_23_P110253	KIT	NM_000222	ref|Homo sapiens v-kit Hardy-Zuckerman 4 feline sarcoma viral oncogene homolog (KIT), transcript variant 1, mRNA [NM_000222]	5.59913e-09	3.80696	1.92864	5.20813	0.337549	1.39688	18.2272	69.3902	59.5581	156	15.0303	90.9153	44.5278	65.0847	KIT	ENST00000412167	3815	NM_000222	chr4:055606511-055606570	GO:0005515|GO:0048103|GO:0008284|GO:0005886|GO:0019221|GO:0007286|GO:0005634|GO:0007283|GO:0005615|GO:0035234|GO:0007243|GO:0043069|GO:0005737|GO:0046777|GO:0000166|GO:0043406|GO:0005020|GO:0031274|GO:0004872|GO:0035019|GO:0045747|GO:0030097|GO:0009314|GO		Hs.479754	0	0	0	0	0	0	0	0	0	0	1	1	0	1
48082	294	30	ref|NM_012419|ens|ENST00000206262|ens|ENST00000367225|gb|BT006997	33984	0	A_23_P156861	RGS17	NM_012419	ref|Homo sapiens regulator of G-protein signaling 17 (RGS17), mRNA [NM_012419]	1.60929e-12	3.80203	1.92677	7.61249	1.76828	7.46935	98.5134	374.551	123.325	551.25	78.7757	486.162	44.5493	65.0876	RGS17	ENST00000206262	26575	NM_012419	chr6:153332781-153332722	GO:0005737|GO:0016020|GO:0005634|GO:0031225|GO:0009968|GO:0004871		Hs.166313	0	0	0	0	0	0	0	0	0	0	1	1	1	1
46816	286	76	ref|NM_018249|ref|NM_001011649|ens|ENST00000484546|ens|ENST00000480467	5333	0	A_23_P83110	CDK5RAP2	NM_018249	ref|Homo sapiens CDK5 regulatory subunit associated protein 2 (CDK5RAP2), transcript variant 1, mRNA [NM_018249]	1.09528e-12	3.79057	1.92242	11.3407	23.432	102.538	1271.89	4821.19	1068.64	6627.33	1024.9	6563.32	43.7393	64.0086	CDK5RAP2	ENST00000425647	55755	NM_018249		GO:0008017|GO:0005813|GO:0042808|GO:0007420|GO:0045664|GO:0005856|GO:0005829		Hs.269560	0	0	0	0	0	0	0	0	0	0	1	1	1	1
58401	357	17	ref|NM_001565|ens|ENST00000306602|gb|X02530|gb|BC010954	15777	0	A_24_P303091	CXCL10	NM_001565	ref|Homo sapiens chemokine (C-X-C motif) ligand 10 (CXCL10), mRNA [NM_001565]	1.61056e-10	3.78858	1.92166	5.74259	0.503333	2.01519	27.6481	104.747	64.6522	198.152	21.6463	132.434	43.0059	65.7179	CXCL10	ENST00000306602	3627	NM_001565	chr4:076942993-076942934	GO:0008009|GO:0008284|GO:0030335|GO:0009306|GO:0008603|GO:0008015|GO:0007267|GO:0005576|GO:0005615|GO:0006955|GO:0006954|GO:0007517|GO:0006935|GO:0007186		Hs.632586	0	0	0	0	0	0	0	0	0	0	1	1	1	1
3365	21	85	ref|NM_199327|ref|NM_005841|ens|ENST00000339241|ens|ENST00000394339	3164	0	A_23_P144476	SPRY1	NM_199327	ref|Homo sapiens sprouty homolog 1, antagonist of FGF signaling (Drosophila) (SPRY1), transcript variant 2, mRNA [NM_199327]	2.91057e-12	3.78474	1.92019	7.06772	1.26929	5.12452	67.4525	255.29	96.7619	397.405	54.1222	332.517	42.6397	64.8874	SPRY1	ENST00000339241	10252	NM_199327	chr4:124324494-124324553	GO:0005515|GO:0001657|GO:0005737|GO:0005886|GO:0043407|GO:0007275|GO:0009966|GO:0001759|GO:0030027|GO:0019898|GO:0005829	NP082859	Hs.436944	0	0	0	0	0	0	0	0	0	0	1	1	1	1
31486	192	162	ref|NM_014971|gb|AF131834	23633	0	A_32_P83049	EFR3B	NM_014971	ref|Homo sapiens EFR3 homolog B (S. cerevisiae) (EFR3B), mRNA [NM_014971]	1.22082e-12	3.77682	1.91717	9.54474	7.01125	29.1781	400.303	1511.87	345.59	1907.59	302.452	1844.38	43.1381	63.2111	EFR3B		22979	NM_014971	chr2:025381946-025382005	GO:0005488		Hs.4892	0	0	0	0	0	0	0	0	0	0	1	1	1	1
21581	132	97	ref|NM_014787|ens|ENST00000371069|ens|ENST00000494710|ens|ENST00000395325	16818	0	A_33_P3216714	DNAJC6	NM_014787	ref|Homo sapiens DnaJ (Hsp40) homolog, subfamily C, member 6 (DNAJC6), mRNA [NM_014787]	2.62184e-12	3.775	1.91648	7.20468	1.35442	5.65479	72.0598	272.025	104.422	426.289	60.0706	362.231	44.3516	64.0574	DNAJC6	ENST00000371069	9829	NM_014787	chr1:065880801-065880860	GO:0017124|GO:0016787|GO:0031072|GO:0006892|GO:0016044|GO:0004725		Hs.647643	0	0	0	0	0	0	0	0	0	0	1	1	1	1
6136	38	68	ref|NM_018249|ref|NM_001011649|ens|ENST00000484546|ens|ENST00000480467	5333	0	A_23_P83110	CDK5RAP2	NM_018249	ref|Homo sapiens CDK5 regulatory subunit associated protein 2 (CDK5RAP2), transcript variant 1, mRNA [NM_018249]	1.34345e-12	3.7554	1.90897	11.3922	24.7802	104.931	1371.94	5152.17	1110.45	6832.85	1067.38	6768.35	43.0739	64.5026	CDK5RAP2	ENST00000425647	55755	NM_018249		GO:0008017|GO:0005813|GO:0042808|GO:0007420|GO:0045664|GO:0005856|GO:0005829		Hs.269560	0	0	0	0	0	0	0	0	0	0	1	1	1	1
29829	182	145	ref|NM_031267|ref|NM_003718|ens|ENST00000326351|ens|ENST00000340829	22538	0	A_33_P3329149	CDK13	NM_031267	ref|Homo sapiens cyclin-dependent kinase 13 (CDK13), transcript variant 2, mRNA [NM_031267]	1.77966e-12	3.75222	1.90775	8.00249	2.42587	9.81076	132.846	498.469	148.237	690.368	104.967	626.509	43.2699	63.8594	CDC2L5	ENST00000310016	8621	NM_031267	chr7:039990943-039991002	GO:0008284|GO:0007088|GO:0000166|GO:0007275|GO:0006468|GO:0005524|GO:0016740|GO:0004693		Hs.233552	0	0	0	0	0	0	0	0	0	0	1	1	1	1
58068	355	12	ref|NM_003043|ref|NM_001134367|ens|ENST00000360861|ens|ENST00000451687	11306	0	A_24_P46093	SLC6A6	NM_003043	ref|Homo sapiens solute carrier family 6 (neurotransmitter transporter, taurine), member 6 (SLC6A6), transcript variant 1, mRNA [NM_003043]	1.38159e-12	3.7517	1.90755	10.4728	13.1182	54.2119	744.027	2791.37	607.419	3644.07	564.395	3578.07	43.0238	66.0015	SLC6A6	ENST00000360861	6533	NM_003043	chr3:014530446-014530505	GO:0006520|GO:0015171|GO:0005886|GO:0005887|GO:0015734|GO:0006865|GO:0006836|GO:0001761|GO:0001762|GO:0030977|GO:0015293|GO:0005369		Hs.529488	0	0	0	0	0	0	0	0	0	0	1	1	1	1
27435	168	47	ref|NM_173653|ens|ENST00000316549|gb|AK092932|gb|AX747812	20828	0	A_32_P46214	SLC9A9	NM_173653	ref|Homo sapiens solute carrier family 9 (sodium/hydrogen exchanger), member 9 (SLC9A9), mRNA [NM_173653]	1.99866e-12	3.72976	1.89908	8.05096	2.39198	9.92927	135	503.518	153.046	717.318	107.926	651.685	45.1199	65.6327	SLC9A9	ENST00000316549	285195	NM_173653	chr3:142984209-142984150	GO:0015385|GO:0015297|GO:0016020|GO:0015299|GO:0031902|GO:0016021|GO:0055037|GO:0031402|GO:0006814|GO:0055085|GO:0006885|GO:0006812		Hs.302257	0	0	0	0	0	0	0	0	0	0	1	1	1	1
48336	295	120	ref|NM_005668|gb|BC040671	34298	0	A_33_P3291484	ST8SIA4	NM_005668	ref|Homo sapiens ST8 alpha-N-acetyl-neuraminide alpha-2,8-sialyltransferase 4 (ST8SIA4), transcript variant 1, mRNA [NM_005668]	2.03567e-12	3.72701	1.89802	8.04491	2.50286	10.1584	134.797	502.39	150.548	712.214	107.569	648.387	42.9784	63.8274	ST8SIA4		7903	NM_005668	chr5:100143016-100142957	GO:0003828|GO:0030173|GO:0009311|GO:0005794|GO:0016020|GO:0006491|GO:0006486|GO:0016021|GO:0007399		Hs.308628	0	0	0	0	0	0	0	0	0	0	1	1	1	1
49162	300	126	ref|NM_003202|ref|NM_001134851|ref|NM_213648|ref|NM_201634	3113	0	A_23_P7582	TCF7	NM_003202	ref|Homo sapiens transcription factor 7 (T-cell specific, HMG-box) (TCF7), transcript variant 1, mRNA [NM_003202]	2.26375e-11	3.71859	1.89476	6.28337	0.748583	2.97471	40.1979	149.48	74.6818	253.546	31.9719	189.756	42.7099	63.7897	TCF7	ENST00000342854	6932	NM_003202	chr5:133483237-133483296	GO:0005515|GO:0006955|GO:0006357|GO:0003702|GO:0005634|GO:0016055|GO:0003677|GO:0045449		Hs.573153	0	0	0	0	0	0	0	0	0	0	1	1	1	1
54663	334	51	ref|NM_002421|ref|NM_001145938|ens|ENST00000315274|gb|AK223035	8461	0	A_23_P1691	MMP1	NM_002421	ref|Homo sapiens matrix metallopeptidase 1 (interstitial collagenase) (MMP1), transcript variant 1, mRNA [NM_002421]	1.74178e-12	3.71105	1.89183	15.7202	452.673	2302.15	27057.5	100412	19828	147355	19784.3	147291	43.7055	63.9798	MMP1	ENST00000315274	4312	NM_002421	chr11:102660756-102660697	GO:0044419|GO:0030574|GO:0008152|GO:0005509|GO:0006508|GO:0005578|GO:0008270|GO:0008233|GO:0005576|GO:0004222		Hs.83169	0	0	0	0	0	0	0	0	0	0	1	1	1	1
46054	281	134	ref|NM_003654|ens|ENST00000308064|gb|AB003791|gb|BC022567	32939	0	A_33_P3413355	CHST1	NM_003654	ref|Homo sapiens carbohydrate (keratan sulfate Gal-6) sulfotransferase 1 (CHST1), mRNA [NM_003654]	2.19225e-12	3.71095	1.89179	8.10897	2.64719	10.5961	143.065	530.907	155.78	737.756	113.068	674.135	42.7124	63.621	CHST1	ENST00000308064	8534	NM_003654	chr11:045670488-045670429	GO:0045130|GO:0006954|GO:0005794|GO:0016020|GO:0005976|GO:0000139|GO:0016021|GO:0006012|GO:0016740|GO:0042339		Hs.104576	0	0	0	0	0	0	0	0	0	0	1	1	1	1
28018	171	138	ref|NM_002421|ref|NM_001145938|ens|ENST00000315274|gb|AK223035	8461	0	A_23_P1691	MMP1	NM_002421	ref|Homo sapiens matrix metallopeptidase 1 (interstitial collagenase) (MMP1), transcript variant 1, mRNA [NM_002421]	1.83618e-12	3.70221	1.88839	15.702	455.483	2244.23	27404.4	101457	19808.6	143831	19765.2	143767	43.3939	64.0606	MMP1	ENST00000315274	4312	NM_002421	chr11:102660756-102660697	GO:0044419|GO:0030574|GO:0008152|GO:0005509|GO:0006508|GO:0005578|GO:0008270|GO:0008233|GO:0005576|GO:0004222		Hs.83169	0	0	0	0	0	0	0	0	0	0	1	1	1	1
22224	136	84	ref|NM_002421|ref|NM_001145938|ens|ENST00000315274|gb|AK223035	8461	0	A_23_P1691	MMP1	NM_002421	ref|Homo sapiens matrix metallopeptidase 1 (interstitial collagenase) (MMP1), transcript variant 1, mRNA [NM_002421]	2.1442e-12	3.67646	1.87832	15.7725	464.886	2348.49	27762.2	102067	20754.2	151349	20709.7	151284	44.5479	64.4175	MMP1	ENST00000315274	4312	NM_002421	chr11:102660756-102660697	GO:0044419|GO:0030574|GO:0008152|GO:0005509|GO:0006508|GO:0005578|GO:0008270|GO:0008233|GO:0005576|GO:0004222		Hs.83169	0	0	0	0	0	0	0	0	0	0	1	1	1	1
41960	256	140	ref|NR_015410|gb|AK022865|gb|AK026189	30384	0	A_24_P838448	FLJ22536	NR_015410	ref|Homo sapiens hypothetical locus LOC401237 (FLJ22536), non-coding RNA [NR_015410]	2.89679e-12	3.67605	1.87816	7.91662	2.32509	9.23017	126.33	464.395	142.651	648.698	99.7497	585.287	42.9015	63.4102	FLJ22536		401237	NR_015410	chr6:022194466-022194525			Hs.719939	0	0	0	0	0	0	0	0	0	0	1	1	1	1
45549	278	121	ref|NM_002421|ref|NM_001145938|ens|ENST00000315274|gb|AK223035	8461	0	A_23_P1691	MMP1	NM_002421	ref|Homo sapiens matrix metallopeptidase 1 (interstitial collagenase) (MMP1), transcript variant 1, mRNA [NM_002421]	2.16472e-12	3.67489	1.8777	15.7386	467.011	2319.11	28003.6	102910	20240.9	148073	20197.6	148009	43.2487	63.8214	MMP1	ENST00000315274	4312	NM_002421	chr11:102660756-102660697	GO:0044419|GO:0030574|GO:0008152|GO:0005509|GO:0006508|GO:0005578|GO:0008270|GO:0008233|GO:0005576|GO:0004222		Hs.83169	0	0	0	0	0	0	0	0	0	0	1	1	1	1
21125	129	133	ref|NM_002421|ref|NM_001145938|ens|ENST00000315274|gb|AK223035	8461	0	A_23_P1691	MMP1	NM_002421	ref|Homo sapiens matrix metallopeptidase 1 (interstitial collagenase) (MMP1), transcript variant 1, mRNA [NM_002421]	2.32444e-12	3.66317	1.87309	15.7674	482.593	2339.11	28374.7	103942	20813.4	149861	20770.4	149797	43.0392	64.0403	MMP1	ENST00000315274	4312	NM_002421	chr11:102660756-102660697	GO:0044419|GO:0030574|GO:0008152|GO:0005509|GO:0006508|GO:0005578|GO:0008270|GO:0008233|GO:0005576|GO:0004222		Hs.83169	0	0	0	0	0	0	0	0	0	0	1	1	1	1
27876	170	160	ref|NM_053044|ens|ENST00000307358|gb|AB528940|gb|DQ891188	21210	0	A_23_P10542	HTRA3	NM_053044	ref|Homo sapiens HtrA serine peptidase 3 (HTRA3), mRNA [NM_053044]	3.16753e-10	3.66291	1.87299	5.74599	0.51987	2.01749	29.0215	106.303	65.7045	191.682	22.4742	128.158	43.2304	63.5236	HTRA3	ENST00000307358	94031	NM_053044	chr4:008307703-008307762	GO:0005515|GO:0004252|GO:0006508|GO:0008233|GO:0005576|GO:0001558|GO:0005520		Hs.479119	0	0	0	0	0	0	0	0	0	0	1	1	1	1
39164	239	132	ref|NM_033439|ref|NM_001199640|ref|NM_001199641|ens|ENST00000429607	21251	0	A_23_P31945	IL33	NM_033439	ref|Homo sapiens interleukin 33 (IL33), transcript variant 1, mRNA [NM_033439]	2.39664e-12	3.65817	1.87112	14.0541	154.207	679.087	8787.81	32147.2	6751.51	43199.8	6708.01	43136.3	43.5001	63.521	IL33	ENST00000429607	90865	NM_033439	chr9:006257372-006257431	GO:0005515|GO:0005576|GO:0005615|GO:0005125		Hs.348390	0	0	0	0	0	0	0	0	0	0	1	1	1	1
9057	56	37	ref|NM_000222|ref|NM_001093772|ens|ENST00000288135|gb|FV028942	1283	0	A_23_P110253	KIT	NM_000222	ref|Homo sapiens v-kit Hardy-Zuckerman 4 feline sarcoma viral oncogene homolog (KIT), transcript variant 1, mRNA [NM_000222]	3.39716e-07	3.65622	1.87035	4.81639	0.268916	1.07522	15.4725	56.5708	54.8333	131.854	11.6206	68.3166	43.2127	63.5376	KIT	ENST00000412167	3815	NM_000222	chr4:055606511-055606570	GO:0005515|GO:0048103|GO:0008284|GO:0005886|GO:0019221|GO:0007286|GO:0005634|GO:0007283|GO:0005615|GO:0035234|GO:0007243|GO:0043069|GO:0005737|GO:0046777|GO:0000166|GO:0043406|GO:0005020|GO:0031274|GO:0004872|GO:0035019|GO:0045747|GO:0030097|GO:0009314|GO		Hs.479754	0	0	0	0	0	0	0	0	0	0	1	1	0	1
52460	320	144	ref|NM_003739|ens|ENST00000380554|gb|AK315411|gb|BT007286	36652	0	A_23_P138541	AKR1C3	NM_003739	ref|Homo sapiens aldo-keto reductase family 1, member C3 (3-alpha hydroxysteroid dehydrogenase, type II) (AKR1C3), mRNA [NM_003739]	2.7487e-12	3.65495	1.86985	8.5946	3.79326	14.8159	209.154	764.447	201.949	998.179	159.817	935.067	42.1318	63.1126	AKR1C3	ENST00000380554	8644	NM_003739	chr10:005147789-005147848	GO:0005622|GO:0047718|GO:0005737|GO:0004033|GO:0006693|GO:0047026|GO:0050327|GO:0047115|GO:0016491|GO:0047017|GO:0047045|GO:0055114		Hs.78183	0	0	0	0	0	0	0	0	0	0	1	1	1	1
8424	52	60	ref|NM_004936|ref|NM_078487|ens|ENST00000380142|ens|ENST00000276925	7173	0	A_23_P216812	CDKN2B	NM_004936	ref|Homo sapiens cyclin-dependent kinase inhibitor 2B (p15, inhibits CDK4) (CDKN2B), transcript variant 1, mRNA [NM_004936]	9.6977e-08	3.64839	1.86726	4.96466	0.297935	1.17257	16.245	59.268	56.2917	139.812	12.9215	75.4591	43.3702	64.3534	CDKN2B	ENST00000380142	1030	NM_004936	chr9:022009038-022008979	GO:0031670|GO:0005515|GO:0014070|GO:0019901|GO:0031575|GO:0050680|GO:0000079|GO:0042326|GO:0005737|GO:0007049|GO:0030858|GO:0000086|GO:0031668|GO:0004861|GO:0007050|GO:0034097|GO:0030511		Hs.72901	0	0	0	0	0	0	0	0	0	0	1	1	0	1
4522	28	94	ref|NM_007168|ens|ENST00000430352|ens|ENST00000269080|gb|AB527097	4012	0	A_23_P118615	ABCA8	NM_007168	ref|Homo sapiens ATP-binding cassette, sub-family A (ABC1), member 8 (ABCA8), mRNA [NM_007168]	2.77495e-10	3.64534	1.86605	5.79355	0.536704	2.07449	27.9697	101.959	65.6191	198.952	22.9179	134.242	42.7012	64.7108	ABCA8	ENST00000430352	10351	NM_007168	chr17:066865909-066865850	GO:0005886|GO:0000166|GO:0006810|GO:0042626|GO:0016021|GO:0016887|GO:0005524		Hs.58351	0	0	0	0	0	0	0	0	0	0	1	1	1	1
15003	92	79	ref|NM_001387|ref|NM_001197294|ens|ENST00000398514|gb|CR602667	12195	0	A_24_P149036	DPYSL3	NM_001387	ref|Homo sapiens dihydropyrimidinase-like 3 (DPYSL3), transcript variant 2, mRNA [NM_001387]	2.6163e-12	3.64384	1.86546	14.6692	229.196	1047.01	13012.6	47415.9	10149	67235	10104.9	67170.8	44.0885	64.1548	DPYSL3	ENST00000343218	1809	NM_001387	chr5:146770596-146770537	GO:0007165|GO:0006139|GO:0005737|GO:0016810|GO:0005886|GO:0042995|GO:0005856|GO:0004157|GO:0030426|GO:0007399		Hs.519659	0	0	0	0	0	0	0	0	0	0	1	1	1	1
10084	62	80	ref|NM_002421|ref|NM_001145938|ens|ENST00000315274|gb|AK223035	8461	0	A_23_P1691	MMP1	NM_002421	ref|Homo sapiens matrix metallopeptidase 1 (interstitial collagenase) (MMP1), transcript variant 1, mRNA [NM_002421]	2.70171e-12	3.63861	1.86339	15.7918	483.57	2377.65	28512.3	103745	21085.7	153009	21042.2	152945	43.5143	64.3261	MMP1	ENST00000315274	4312	NM_002421	chr11:102660756-102660697	GO:0044419|GO:0030574|GO:0008152|GO:0005509|GO:0006508|GO:0005578|GO:0008270|GO:0008233|GO:0005576|GO:0004222		Hs.83169	0	0	0	0	0	0	0	0	0	0	1	1	1	1
20493	125	157	ref|NM_002421|ref|NM_001145938|ens|ENST00000315274|gb|AK223035	8461	0	A_23_P1691	MMP1	NM_002421	ref|Homo sapiens matrix metallopeptidase 1 (interstitial collagenase) (MMP1), transcript variant 1, mRNA [NM_002421]	2.71116e-12	3.63804	1.86316	15.7233	472.215	2260.89	28899.5	105138	20353.3	144167	20310.3	144103	43.0107	63.7372	MMP1	ENST00000315274	4312	NM_002421	chr11:102660756-102660697	GO:0044419|GO:0030574|GO:0008152|GO:0005509|GO:0006508|GO:0005578|GO:0008270|GO:0008233|GO:0005576|GO:0004222		Hs.83169	0	0	0	0	0	0	0	0	0	0	1	1	1	1
17360	106	140	ref|NM_014350|ref|NM_001077654|ens|ENST00000504771|ens|ENST00000415806	13912	0	A_32_P219520	TNFAIP8	NM_014350	ref|Homo sapiens tumor necrosis factor, alpha-induced protein 8 (TNFAIP8), transcript variant 1, mRNA [NM_014350]	2.99876e-12	3.62733	1.85891	9.47709	6.90138	27.0772	366.671	1330.04	336.073	1794.15	293.54	1730.25	42.5335	63.9007	TNFAIP8	ENST00000415806	25816	NM_014350	chr5:118730231-118730290	GO:0005515|GO:0005737|GO:0006915|GO:0043027|GO:0019987		Hs.656274	0	0	0	0	0	0	0	0	0	0	1	1	1	1
59624	364	92		40699	0	A_19_P00812782	lincRNA:chr7:93595929-93596393_R	lincRNA:chr7:93595929-93596393_R	lincRNA:chr7:93595929-93596393 reverse strand	1.13097e-06	3.62157	1.85662	4.69736	0.251908	1.00538	13.7596	49.8315	53.5455	124.614	10.7744	62.4739	42.7711	62.1398					chr7:93596369-93596310				0	0	0	0	0	0	0	0	0	0	1	1	0	1
9275	57	91	ref|NM_005204|ens|ENST00000263056|ens|ENST00000375328|ens|ENST00000375321	4152	0	A_23_P23947	MAP3K8	NM_005204	ref|Homo sapiens mitogen-activated protein kinase kinase kinase 8 (MAP3K8), mRNA [NM_005204]	3.83125e-12	3.61377	1.8535	8.22567	2.86245	11.2738	149.858	541.553	167	788.25	123.763	724.028	43.2367	64.222	MAP3K8	ENST00000263056	1326	NM_005204	chr10:030749980-030750039	GO:0005515|GO:0007165|GO:0007049|GO:0005737|GO:0000287|GO:0000166|GO:0004674|GO:0006468|GO:0005524|GO:0004709|GO:0016740|GO:0005829		Hs.432453	0	0	0	0	0	0	0	0	0	0	1	1	1	1
13753	84	141	ref|NM_003043|ref|NM_001134367|ens|ENST00000360861|ens|ENST00000451687	11306	0	A_24_P46093	SLC6A6	NM_003043	ref|Homo sapiens solute carrier family 6 (neurotransmitter transporter, taurine), member 6 (SLC6A6), transcript variant 1, mRNA [NM_003043]	3.19979e-12	3.61243	1.85297	10.6177	15.2805	60.0334	807.865	2918.36	688.366	3885	646.084	3821.35	42.2817	63.6537	SLC6A6	ENST00000360861	6533	NM_003043	chr3:014530446-014530505	GO:0006520|GO:0015171|GO:0005886|GO:0005887|GO:0015734|GO:0006865|GO:0006836|GO:0001761|GO:0001762|GO:0030977|GO:0015293|GO:0005369		Hs.529488	0	0	0	0	0	0	0	0	0	0	1	1	1	1
20527	126	27	ref|NM_004163|gb|U57093|gb|AF329499|gb|BC027474	5803	0	A_23_P107612	RAB27B	NM_004163	ref|Homo sapiens RAB27B, member RAS oncogene family (RAB27B), mRNA [NM_004163]	3.98792e-12	3.60524	1.85009	8.27715	2.87015	11.6161	169.438	610.864	172.45	817.275	127.891	752.495	44.559	64.7801	RAB27B	ENST00000262094	5874	NM_004163	chr18:052556632-052556691	GO:0005515|GO:0042589|GO:0005794|GO:0016020|GO:0000166|GO:0007264|GO:0017157|GO:0003924|GO:0031225|GO:0015031|GO:0005525		Hs.25318	0	0	0	0	0	0	0	0	0	0	1	1	1	1
35869	219	117	ref|NM_014585|ens|ENST00000261024|gb|AK223236|gb|CR606641	9160	0	A_23_P102391	SLC40A1	NM_014585	ref|Homo sapiens solute carrier family 40 (iron-regulated transporter), member 1 (SLC40A1), mRNA [NM_014585]	2.74765e-11	3.59215	1.84485	6.48047	0.838538	3.3639	45.6831	164.1	81.6047	277.907	37.219	214.224	44.3856	63.6833	SLC40A1	ENST00000261024	30061	NM_014585	chr2:190425809-190425750	GO:0006879|GO:0005737|GO:0005886|GO:0005506|GO:0005887|GO:0005381|GO:0006826|GO:0009653|GO:0008021|GO:0006811		Hs.643005	0	0	0	0	0	0	0	0	0	0	1	1	1	1
19483	119	131	ref|NM_002421|ref|NM_001145938|ens|ENST00000315274|gb|AK223035	8461	0	A_23_P1691	MMP1	NM_002421	ref|Homo sapiens matrix metallopeptidase 1 (interstitial collagenase) (MMP1), transcript variant 1, mRNA [NM_002421]	4.09253e-12	3.57211	1.83678	15.7612	488.532	2300.01	28467.8	101690	20995.7	147281	20952.8	147217	42.8893	64.0072	MMP1	ENST00000315274	4312	NM_002421	chr11:102660756-102660697	GO:0044419|GO:0030574|GO:0008152|GO:0005509|GO:0006508|GO:0005578|GO:0008270|GO:0008233|GO:0005576|GO:0004222		Hs.83169	0	0	0	0	0	0	0	0	0	0	1	1	1	1
28116	172	72	ref|NM_138621|ref|NM_006538|ens|ENST00000357682	20508	0	A_24_P122921	BCL2L11	NM_138621	ref|Homo sapiens BCL2-like 11 (apoptosis facilitator) (BCL2L11), transcript variant 1, mRNA [NM_138621]	1.80307e-11	3.55937	1.83162	6.76676	1.01987	4.00861	55.267	196.716	90.2326	325.186	45.5602	260.261	44.6724	64.9255	BCL2L11	ENST00000357682	10018	NM_138621	chr2:111925892-111925951	GO:0005515|GO:0008017|GO:0008624|GO:0001783|GO:0001782|GO:0005886|GO:0048538|GO:0005741|GO:0030879|GO:0007283|GO:0048536|GO:0009791|GO:0005829|GO:0043583|GO:0005739|GO:0005737|GO:0042475|GO:0002262|GO:0043029|GO:0046620|GO:0008633|GO:0001822|GO:0035148|GO		Hs.469658	0	0	0	0	0	0	0	0	0	0	1	1	1	1
25565	156	145	ref|NM_006183|ens|ENST00000256010|gb|AK312066|gb|CR541936	19617	0	A_23_P36882	NTS	NM_006183	ref|Homo sapiens neurotensin (NTS), mRNA [NM_006183]	1.30663e-11	3.55909	1.83151	6.96389	1.22057	4.62303	66.1469	235.423	95.9048	359.571	52.7156	295.625	43.1892	63.9461	NTS	ENST00000256010	4922	NM_006183	chr12:086272164-086272223	GO:0007165|GO:0050880|GO:0005625|GO:0005576|GO:0031410|GO:0030141|GO:0005184		Hs.80962	0	0	0	0	0	0	0	0	0	0	1	1	1	1
46932	287	28	ref|NM_005658|ref|NM_001190945|ref|NM_001190947|ens|ENST00000373887	23615	0	A_24_P89891	TRAF1	NM_005658	ref|Homo sapiens TNF receptor-associated factor 1 (TRAF1), transcript variant 1, mRNA [NM_005658]	1.80945e-08	3.55311	1.82908	5.2345	0.352228	1.38299	19.7135	70.0444	60.4545	155.091	15.7472	90.0083	44.7074	65.0826	TRAF1	ENST00000373887	7185	NM_005658	chr9:123664733-123664674	GO:0005515|GO:0007165|GO:0005737|GO:0006461|GO:0042981|GO:0008270		Hs.531251	0	0	0	0	0	0	0	0	0	0	1	1	0	1
41494	254	2	ref|NM_003469|ens|ENST00000450330|ens|ENST00000305409|gb|AK312452	17642	0	A_24_P88696	SCG2	NM_003469	ref|Homo sapiens secretogranin II (SCG2), mRNA [NM_003469]	8.06744e-11	3.54856	1.82723	6.2164	0.692324	2.7331	42.125	149.483	75.4222	244.756	30.855	179.192	44.5673	65.5636	SCG2	ENST00000450330	7857	NM_003469	chr2:224462528-224462469	GO:0005515|GO:0007242|GO:0043066|GO:0009306|GO:0005509|GO:0006928|GO:0005576|GO:0001525|GO:0042056|GO:0005125|GO:0005615|GO:0050930|GO:0006954|GO:0001938|GO:0043542|GO:0000165|GO:0001937|GO:0048245		Hs.516726	0	0	0	0	0	0	0	0	0	0	1	1	1	1
33417	204	125		24890	0	A_19_P00331735	lincRNA:chr14:39832799-39844599_F	lincRNA:chr14:39832799-39844599_F	lincRNA:chr14:39832799-39844599 forward strand	1.47868e-07	3.53114	1.82013	4.98487	0.303759	1.17342	16.4603	58.1237	57.4792	138.688	13.3919	74.8769	44.0872	63.8106					chr14:39841369-39841428				0	0	0	0	0	0	0	0	0	0	1	1	0	1
4324	27	60	ref|NM_001206|ens|ENST00000377126|gb|D31716|gb|BM978721	3956	0	A_23_P415401	KLF9	NM_001206	ref|Homo sapiens Kruppel-like factor 9 (KLF9), mRNA [NM_001206]	5.37335e-12	3.53015	1.81973	11.0433	20.0821	80.3212	1143.73	4037.53	904.805	5231.73	861.887	5167.4	42.9181	64.3342	KLF9	ENST00000377126	687	NM_001206	chr9:072999896-072999837	GO:0005622|GO:0050847|GO:0003700|GO:0006357|GO:0007566|GO:0008270|GO:0005634|GO:0046872|GO:0045449		Hs.150557	0	0	0	0	0	0	0	0	0	0	1	1	1	1
49656	303	128	ref|NM_001086|ens|ENST00000232892|gb|AK290628|gb|CR624107	15638	0	A_23_P80570	AADAC	NM_001086	ref|Homo sapiens arylacetamide deacetylase (esterase) (AADAC), mRNA [NM_001086]	6.46624e-12	3.52838	1.819	8.29415	3.08402	11.7562	166.879	588.811	174.065	813.37	131.444	749.607	42.621	63.7625	AADAC	ENST00000232892	13	NM_001086	chr3:151545783-151545842	GO:0004091|GO:0005792|GO:0016020|GO:0005783|GO:0008152|GO:0019213|GO:0005789|GO:0016021|GO:0016298		Hs.506908	0	0	0	0	0	0	0	0	0	0	1	1	1	1
45575	278	147		32535	0	A_19_P00322855	lincRNA:chr6:22146709-22147336_R	lincRNA:chr6:22146709-22147336_R	lincRNA:chr6:22146709-22147336 reverse strand	5.79613e-07	3.52628	1.81815	4.82402	0.284401	1.05415	15.3617	54.1695	54.5227	129.5	12.0728	66.457	42.4499	63.043					chr6:22146890-22146831				0	0	0	0	0	0	0	0	0	0	1	1	0	1
21398	131	78	ref|NM_004163|gb|U57093|gb|AF329499|gb|BC027474	5803	0	A_23_P107612	RAB27B	NM_004163	ref|Homo sapiens RAB27B, member RAS oncogene family (RAB27B), mRNA [NM_004163]	6.74538e-12	3.5168	1.81426	8.44197	3.2675	12.8432	176.85	621.946	190.167	895.286	145.605	830.612	44.5616	64.6733	RAB27B	ENST00000262094	5874	NM_004163	chr18:052556632-052556691	GO:0005515|GO:0042589|GO:0005794|GO:0016020|GO:0000166|GO:0007264|GO:0017157|GO:0003924|GO:0031225|GO:0015031|GO:0005525		Hs.25318	0	0	0	0	0	0	0	0	0	0	1	1	1	1
58755	359	43	ref|NM_007021|ens|ENST00000298295|gb|AL136653|gb|BC011402	40280	0	A_24_P329795	C10orf10	NM_007021	ref|Homo sapiens chromosome 10 open reading frame 10 (C10orf10), mRNA [NM_007021]	5.64566e-09	3.51045	1.81166	5.42914	0.419364	1.6031	22.5445	79.1414	61.3778	166.222	18.1346	102.367	43.2431	63.8557	C10orf10	ENST00000298295	11067	NM_007021	chr10:045471769-045471710	GO:0005739		Hs.93675	0	0	0	0	0	0	0	0	0	0	1	1	1	1
43577	266	117	ref|NM_001353|ref|NM_001354|ref|NM_205845|ens|ENST00000460124	31321	0	A_23_P257971	AKR1C1	NM_001353	ref|Homo sapiens aldo-keto reductase family 1, member C1 (dihydrodiol dehydrogenase 1; 20-alpha (3-alpha)-hydroxysteroid dehydrogenase) (AKR1C1), mRNA [NM_001353]	6.52601e-12	3.50046	1.80755	10.8039	16.934	67.8585	931.859	3261.94	782.357	4390.24	738.733	4326.48	43.6243	63.7574	AKR1C1	ENST00000407674	1645	NM_001353	chr10:005032212-005032153	GO:0031406|GO:0042632|GO:0046683|GO:0047718|GO:0032052|GO:0006805|GO:0007586|GO:0047006|GO:0005829|GO:0030299|GO:0004033|GO:0005737|GO:0015721|GO:0047115|GO:0016491|GO:0051260|GO:0008206|GO:0047042|GO:0055114		Hs.460260	0	0	0	0	0	0	0	0	0	0	1	1	1	1
42809	262	5	ref|NM_005502|ens|ENST00000374736|gb|AK027864|gb|DJ026143	30816	0	A_24_P235429	ABCA1	NM_005502	ref|Homo sapiens ATP-binding cassette, sub-family A (ABC1), member 1 (ABCA1), mRNA [NM_005502]	6.5208e-12	3.50037	1.80751	11.0138	18.9741	77.0824	1163.17	4071.54	891.209	5115.67	846.591	5050.16	44.6183	65.5164	ABCA1	ENST00000374736	19	NM_005502	chr9:107543763-107543704	GO:0006629|GO:0008509|GO:0031267|GO:0005886|GO:0030819|GO:0017127|GO:0045332|GO:0030349|GO:0005543|GO:0000166|GO:0015485|GO:0034380|GO:0016197|GO:0006810|GO:0006497|GO:0016887|GO:0008202|GO:0008203|GO:0042632|GO:0033344|GO:0002790|GO:0005794|GO:0010745|GO		Hs.429294	0	0	0	0	0	0	0	0	0	0	1	1	1	1
17623	108	75	ref|NM_002421|ref|NM_001145938|ens|ENST00000315274|gb|AK223035	8461	0	A_23_P1691	MMP1	NM_002421	ref|Homo sapiens matrix metallopeptidase 1 (interstitial collagenase) (MMP1), transcript variant 1, mRNA [NM_002421]	6.72541e-12	3.49502	1.8053	15.8048	489.564	2343.45	29256	102250	21736.2	151117	21691.9	151052	44.3086	64.4571	MMP1	ENST00000315274	4312	NM_002421	chr11:102660756-102660697	GO:0044419|GO:0030574|GO:0008152|GO:0005509|GO:0006508|GO:0005578|GO:0008270|GO:0008233|GO:0005576|GO:0004222		Hs.83169	0	0	0	0	0	0	0	0	0	0	1	1	1	1
47696	291	136	ref|NM_000222|ref|NM_001093772|ens|ENST00000288135|gb|FV028942	1283	0	A_23_P110253	KIT	NM_000222	ref|Homo sapiens v-kit Hardy-Zuckerman 4 feline sarcoma viral oncogene homolog (KIT), transcript variant 1, mRNA [NM_000222]	3.53345e-08	3.49036	1.80338	5.1907	0.365733	1.34865	19.6353	68.5345	58.1219	149.244	15.5646	85.6994	42.5573	63.5445	KIT	ENST00000412167	3815	NM_000222	chr4:055606511-055606570	GO:0005515|GO:0048103|GO:0008284|GO:0005886|GO:0019221|GO:0007286|GO:0005634|GO:0007283|GO:0005615|GO:0035234|GO:0007243|GO:0043069|GO:0005737|GO:0046777|GO:0000166|GO:0043406|GO:0005020|GO:0031274|GO:0004872|GO:0035019|GO:0045747|GO:0030097|GO:0009314|GO		Hs.479754	0	0	0	0	0	0	0	0	0	0	1	1	0	1
21318	130	162	ref|NM_015482|ref|NM_021945|ens|ENST00000406686|gb|AK000691	16680	0	A_33_P3409159	SLC22A23	NM_015482	ref|Homo sapiens solute carrier family 22, member 23 (SLC22A23), transcript variant 1, mRNA [NM_015482]	2.80257e-11	3.48869	1.80268	6.77039	1.08426	4.00411	60.4765	210.983	89.9756	318.195	46.8066	254.608	43.169	63.5866	SLC22A23	ENST00000406686	63027	NM_015482	chr6:003269758-003269699	GO:0005215|GO:0016020|GO:0016021|GO:0055085|GO:0006811		Hs.713588	0	0	0	0	0	0	0	0	0	0	1	1	1	1
39715	243	27	ref|NM_007038|ens|ENST00000284987|gb|AK095905	12330	0	A_33_P3372426	ADAMTS5	NM_007038	ref|Homo sapiens ADAM metallopeptidase with thrombospondin type 1 motif, 5 (ADAMTS5), mRNA [NM_007038]	1.0447e-11	3.48259	1.80016	7.78183	2.03894	8.04445	118.14	411.433	137.857	588.714	92.4935	523.623	45.3636	65.0912	ADAMTS5	ENST00000284987	11096	NM_007038	chr21:028290319-028290260	GO:0005178|GO:0006508|GO:0005578|GO:0008270|GO:0008233|GO:0005576|GO:0004222|GO:0046872		Hs.58324	0	0	0	0	0	0	0	0	0	0	1	1	1	1
3470	22	26	ref|NM_001621|ens|ENST00000401808|ens|ENST00000242057|ens|ENST00000463496	3062	0	A_23_P215566	AHR	NM_001621	ref|Homo sapiens aryl hydrocarbon receptor (AHR), mRNA [NM_001621]	7.4162e-12	3.48037	1.79924	11.754	32.7986	133.923	2117.8	7370.75	1448.35	8550.88	1405.5	8487.51	42.8524	63.376	AHR	ENST00000401808	196	NM_001621	chr7:017384999-017385058	GO:0003700|GO:0006366|GO:0045899|GO:0051879|GO:0006950|GO:0006915|GO:0005634|GO:0007165|GO:0005737|GO:0007049|GO:0004879|GO:0009410|GO:0045893|GO:0008134		Hs.171189	0	0	0	0	0	0	0	0	0	0	1	1	1	1
26708	163	140	ref|NM_138621|ref|NM_006538|ens|ENST00000357682	20508	0	A_24_P122921	BCL2L11	NM_138621	ref|Homo sapiens BCL2-like 11 (apoptosis facilitator) (BCL2L11), transcript variant 1, mRNA [NM_138621]	6.07197e-11	3.47687	1.79779	6.45584	0.864788	3.21225	46.6561	162.217	80.7674	269.767	37.4556	205.724	43.3119	64.0436	BCL2L11	ENST00000357682	10018	NM_138621	chr2:111925892-111925951	GO:0005515|GO:0008017|GO:0008624|GO:0001783|GO:0001782|GO:0005886|GO:0048538|GO:0005741|GO:0030879|GO:0007283|GO:0048536|GO:0009791|GO:0005829|GO:0043583|GO:0005739|GO:0005737|GO:0042475|GO:0002262|GO:0043029|GO:0046620|GO:0008633|GO:0001822|GO:0035148|GO		Hs.469658	0	0	0	0	0	0	0	0	0	0	1	1	1	1
42369	259	57	ref|NM_014585|ens|ENST00000261024|gb|AK223236|gb|CR606641	9160	0	A_23_P102391	SLC40A1	NM_014585	ref|Homo sapiens solute carrier family 40 (iron-regulated transporter), member 1 (SLC40A1), mRNA [NM_014585]	7.82905e-11	3.47388	1.79655	6.37383	0.786831	3.02222	42.7018	148.341	79.5111	261.422	35.0127	196.428	44.4984	64.9945	SLC40A1	ENST00000261024	30061	NM_014585	chr2:190425809-190425750	GO:0006879|GO:0005737|GO:0005886|GO:0005506|GO:0005887|GO:0005381|GO:0006826|GO:0009653|GO:0008021|GO:0006811		Hs.643005	0	0	0	0	0	0	0	0	0	0	1	1	1	1
29748	182	64	ref|NM_004163|gb|U57093|gb|AF329499|gb|BC027474	5803	0	A_23_P107612	RAB27B	NM_004163	ref|Homo sapiens RAB27B, member RAS oncogene family (RAB27B), mRNA [NM_004163]	9.84227e-12	3.46068	1.79105	8.39759	3.17342	12.2954	174.476	603.805	186.81	865.714	142.048	800.6	44.7618	65.114	RAB27B	ENST00000262094	5874	NM_004163	chr18:052556632-052556691	GO:0005515|GO:0042589|GO:0005794|GO:0016020|GO:0000166|GO:0007264|GO:0017157|GO:0003924|GO:0031225|GO:0015031|GO:0005525		Hs.25318	0	0	0	0	0	0	0	0	0	0	1	1	1	1
35740	218	152	ref|NM_003154|ref|NM_001009181|ens|ENST00000246895|ens|ENST00000381060	26406	0	A_33_P3265783	STATH	NM_003154	ref|Homo sapiens statherin (STATH), transcript variant 1, mRNA [NM_003154]	8.13771e-07	3.46025	1.79088	4.82258	0.283745	1.03716	15.5162	53.6901	55.1191	129.095	12.1829	65.7252	42.9361	63.3701	STATH	ENST00000246895	6779	NM_003154	chr4:070867943-070868002	GO:0005515|GO:0030345|GO:0030197|GO:0001503|GO:0046848|GO:0005576|GO:0030502|GO:0031214|GO:0046541		Hs.654495	0	0	0	0	0	0	0	0	0	0	1	1	0	1
1005	7	21	ref|NM_000740|ens|ENST00000436707|gb|AF385589|gb|BC096844	981	0	A_23_P401472	CHRM3	NM_000740	ref|Homo sapiens cholinergic receptor, muscarinic 3 (CHRM3), mRNA [NM_000740]	1.38381e-11	3.45729	1.78964	7.58524	1.86138	7.31655	124.91	431.851	122.222	527.222	79.5078	463.828	42.7144	63.3944	CHRM3	ENST00000436707	1131	NM_000740	chr1:240071981-240072040	GO:0030054|GO:0005886|GO:0008283|GO:0004930|GO:0007586|GO:0007213|GO:0030425|GO:0032279|GO:0007399|GO:0004981|GO:0007165|GO:0045987|GO:0004435|GO:0005887|GO:0045211|GO:0003056|GO:0008144|GO:0042166|GO:0043679|GO:0004872|GO:0006464		Hs.7138	0	0	0	0	0	0	0	0	0	0	1	1	1	1
24518	150	82	ref|NM_002982|ens|ENST00000225831|gb|S69738|gb|M24545	172	0	A_23_P89431	CCL2	NM_002982	ref|Homo sapiens chemokine (C-C motif) ligand 2 (CCL2), mRNA [NM_002982]	9.87723e-12	3.43711	1.7812	15.0451	297.976	1330.35	17370.9	59705.8	13346	85997.1	13301.4	85932.5	44.6391	64.5937	CCL2	ENST00000225831	6347	NM_002982	chr17:032584050-032584109	GO:0009408|GO:0045471|GO:0031100|GO:0019079|GO:0005615|GO:0009617|GO:0005737|GO:0006954|GO:0006935|GO:0006959|GO:0031727|GO:0043025|GO:0032496|GO:0007179|GO:0004871|GO:0007155|GO:0043200|GO:0008201|GO:0010332|GO:0046677|GO:0048010|GO:0014823|GO:0001666|GO		Hs.303649	0	0	0	0	0	0	0	0	0	0	1	1	1	1
44642	273	34	ref|NM_005502|ens|ENST00000374736|gb|AK027864|gb|DJ026143	30816	0	A_24_P235429	ABCA1	NM_005502	ref|Homo sapiens ATP-binding cassette, sub-family A (ABC1), member 1 (ABCA1), mRNA [NM_005502]	1.01068e-11	3.43416	1.77996	11.2155	21.9617	87.8709	1258.5	4321.9	1032.89	5788.64	987.906	5723.5	44.9832	65.1353	ABCA1	ENST00000374736	19	NM_005502	chr9:107543763-107543704	GO:0006629|GO:0008509|GO:0031267|GO:0005886|GO:0030819|GO:0017127|GO:0045332|GO:0030349|GO:0005543|GO:0000166|GO:0015485|GO:0034380|GO:0016197|GO:0006810|GO:0006497|GO:0016887|GO:0008202|GO:0008203|GO:0042632|GO:0033344|GO:0002790|GO:0005794|GO:0010745|GO		Hs.429294	0	0	0	0	0	0	0	0	0	0	1	1	1	1
4604	29	12	ref|NM_005204|ens|ENST00000263056|ens|ENST00000375328|ens|ENST00000375321	4152	0	A_23_P23947	MAP3K8	NM_005204	ref|Homo sapiens mitogen-activated protein kinase kinase kinase 8 (MAP3K8), mRNA [NM_005204]	1.30918e-11	3.43007	1.77824	8.09746	2.63475	10.4234	178.301	611.583	157	722.404	113.806	659.165	43.1943	63.2389	MAP3K8	ENST00000263056	1326	NM_005204	chr10:030749980-030750039	GO:0005515|GO:0007165|GO:0007049|GO:0005737|GO:0000287|GO:0000166|GO:0004674|GO:0006468|GO:0005524|GO:0004709|GO:0016740|GO:0005829		Hs.432453	0	0	0	0	0	0	0	0	0	0	1	1	1	1
40233	246	53	ref|NM_002982|ens|ENST00000225831|gb|S69738|gb|M24545	172	0	A_23_P89431	CCL2	NM_002982	ref|Homo sapiens chemokine (C-C motif) ligand 2 (CCL2), mRNA [NM_002982]	1.08871e-11	3.42268	1.77513	15.0294	292.946	1309.11	17425.4	59641.7	13172.5	85254.9	13127.6	85189.8	44.8123	65.0744	CCL2	ENST00000225831	6347	NM_002982	chr17:032584050-032584109	GO:0009408|GO:0045471|GO:0031100|GO:0019079|GO:0005615|GO:0009617|GO:0005737|GO:0006954|GO:0006935|GO:0006959|GO:0031727|GO:0043025|GO:0032496|GO:0007179|GO:0004871|GO:0007155|GO:0043200|GO:0008201|GO:0010332|GO:0046677|GO:0048010|GO:0014823|GO:0001666|GO		Hs.303649	0	0	0	0	0	0	0	0	0	0	1	1	1	1
27689	169	137	ref|NM_004072|ref|NM_001142343|ref|NM_001142344|ref|NM_001142345	686	0	A_23_P105465	CMKLR1	NM_004072	ref|Homo sapiens chemokine-like receptor 1 (CMKLR1), transcript variant 2, mRNA [NM_004072]	4.48739e-07	3.41907	1.7736	4.92067	0.301131	1.09503	16.1719	55.2929	56.4792	134.271	13.0714	70.1807	43.4077	64.0901	CMKLR1	ENST00000312143	1240	NM_004072	chr12:108685577-108685518	GO:0007165|GO:0006955|GO:0001501|GO:0007186|GO:0006935|GO:0005886|GO:0005887|GO:0004930|GO:0004950|GO:0004872		Hs.197143	0	0	0	0	0	0	0	0	0	0	1	1	0	1
5484	34	72	ref|NM_002982|ens|ENST00000225831|gb|S69738|gb|M24545	172	0	A_23_P89431	CCL2	NM_002982	ref|Homo sapiens chemokine (C-C motif) ligand 2 (CCL2), mRNA [NM_002982]	1.12523e-11	3.41781	1.77307	15.044	307.981	1335.36	18006.7	61543.3	13273.3	86321.1	13230.3	86256.5	42.9582	64.5943	CCL2	ENST00000225831	6347	NM_002982	chr17:032584050-032584109	GO:0009408|GO:0045471|GO:0031100|GO:0019079|GO:0005615|GO:0009617|GO:0005737|GO:0006954|GO:0006935|GO:0006959|GO:0031727|GO:0043025|GO:0032496|GO:0007179|GO:0004871|GO:0007155|GO:0043200|GO:0008201|GO:0010332|GO:0046677|GO:0048010|GO:0014823|GO:0001666|GO		Hs.303649	0	0	0	0	0	0	0	0	0	0	1	1	1	1
37823	231	103	ref|NM_004163|gb|U57093|gb|AF329499|gb|BC027474	5803	0	A_23_P107612	RAB27B	NM_004163	ref|Homo sapiens RAB27B, member RAS oncogene family (RAB27B), mRNA [NM_004163]	1.49649e-11	3.40099	1.76596	8.32174	3.06766	11.8271	166.625	566.689	180.163	817.163	135.871	753.457	44.2914	63.7059	RAB27B	ENST00000262094	5874	NM_004163	chr18:052556632-052556691	GO:0005515|GO:0042589|GO:0005794|GO:0016020|GO:0000166|GO:0007264|GO:0017157|GO:0003924|GO:0031225|GO:0015031|GO:0005525		Hs.25318	0	0	0	0	0	0	0	0	0	0	1	1	1	1
10921	67	97	ref|NM_014331|ens|ENST00000280612|gb|AB040875	6213	0	A_33_P3242623	SLC7A11	NM_014331	ref|Homo sapiens solute carrier family 7, (cationic amino acid transporter, y+ system) member 11 (SLC7A11), mRNA [NM_014331]	1.39109e-11	3.38677	1.75991	13.1512	87.6197	341.485	4679.93	15849.9	3832.97	21900.2	3789.72	21836.2	43.2519	63.9449	SLC7A11		23657	NM_014331	chr4:139085492-139085433	GO:0015327|GO:0015171|GO:0005886|GO:0006865|GO:0009636|GO:0016021		Hs.390594	0	0	0	0	0	0	0	0	0	0	1	1	1	1
23674	145	58	ref|NM_032849|ens|ENST00000380482|gb|AK027740|gb|AK055635	18358	0	A_23_P99515	C13orf33	NM_032849	ref|Homo sapiens chromosome 13 open reading frame 33 (C13orf33), mRNA [NM_032849]	1.40937e-11	3.38564	1.75943	10.8043	16.7611	64.8757	943.818	3195.43	797.162	4315.97	752.28	4250.46	44.8824	65.517	C13orf33	ENST00000380482	84935	NM_032849	chr13:031499299-031499358			Hs.147880	0	0	0	0	0	0	0	0	0	0	1	1	1	1
41583	254	91	ref|NM_002982|ens|ENST00000225831|gb|S69738|gb|M24545	172	0	A_23_P89431	CCL2	NM_002982	ref|Homo sapiens chemokine (C-C motif) ligand 2 (CCL2), mRNA [NM_002982]	1.46472e-11	3.37925	1.7567	15.0584	307.241	1361.17	17751.1	59985.4	13510.4	86516.3	13466.6	86452.8	43.8308	63.5138	CCL2	ENST00000225831	6347	NM_002982	chr17:032584050-032584109	GO:0009408|GO:0045471|GO:0031100|GO:0019079|GO:0005615|GO:0009617|GO:0005737|GO:0006954|GO:0006935|GO:0006959|GO:0031727|GO:0043025|GO:0032496|GO:0007179|GO:0004871|GO:0007155|GO:0043200|GO:0008201|GO:0010332|GO:0046677|GO:0048010|GO:0014823|GO:0001666|GO		Hs.303649	0	0	0	0	0	0	0	0	0	0	1	1	1	1
3030	19	78	ref|NM_002982|ens|ENST00000225831|gb|S69738|gb|M24545	172	0	A_23_P89431	CCL2	NM_002982	ref|Homo sapiens chemokine (C-C motif) ligand 2 (CCL2), mRNA [NM_002982]	1.48577e-11	3.37718	1.75582	15.0159	305.981	1298.58	17859.3	60314.3	13072.7	84305.4	13030.1	84240.6	42.5847	64.8715	CCL2	ENST00000225831	6347	NM_002982	chr17:032584050-032584109	GO:0009408|GO:0045471|GO:0031100|GO:0019079|GO:0005615|GO:0009617|GO:0005737|GO:0006954|GO:0006935|GO:0006959|GO:0031727|GO:0043025|GO:0032496|GO:0007179|GO:0004871|GO:0007155|GO:0043200|GO:0008201|GO:0010332|GO:0046677|GO:0048010|GO:0014823|GO:0001666|GO		Hs.303649	0	0	0	0	0	0	0	0	0	0	1	1	1	1
14425	88	157	ref|NM_198461|ens|ENST00000409647|ens|ENST00000393437|gb|AK127206	11814	0	A_33_P3315519	LONRF2	NM_198461	ref|Homo sapiens LON peptidase N-terminal domain and ring finger 2 (LONRF2), mRNA [NM_198461]	1.17534e-10	3.37568	1.75518	6.4589	0.895955	3.1997	48.4768	163.642	81.0698	265.116	38.3104	201.989	42.7593	63.1274	LONRF2	ENST00000409647	164832	NM_198461	chr2:100900162-100900103	GO:0005515|GO:0004176|GO:0006508|GO:0008270|GO:0046872		Hs.21380	0	0	0	0	0	0	0	0	0	0	1	1	1	1
47709	291	149	ref|NM_001621|ens|ENST00000401808|ens|ENST00000242057|ens|ENST00000463496	3062	0	A_23_P215566	AHR	NM_001621	ref|Homo sapiens aryl hydrocarbon receptor (AHR), mRNA [NM_001621]	1.50668e-11	3.37533	1.75503	11.8992	38.3065	143.093	2131.85	7195.71	1662.67	9066.88	1620.37	9003.96	42.3001	62.9237	AHR	ENST00000401808	196	NM_001621	chr7:017384999-017385058	GO:0003700|GO:0006366|GO:0045899|GO:0051879|GO:0006950|GO:0006915|GO:0005634|GO:0007165|GO:0005737|GO:0007049|GO:0004879|GO:0009410|GO:0045893|GO:0008134		Hs.171189	0	0	0	0	0	0	0	0	0	0	1	1	1	1
60966	372	122	ref|NM_004694|ref|NM_001174166|ens|ENST00000327268|ens|ENST00000344066	41436	0	A_23_P152791	SLC16A6	NM_004694	ref|Homo sapiens solute carrier family 16, member 6 (monocarboxylic acid transporter 7) (SLC16A6), transcript variant 2, mRNA [NM_004694]	6.30515e-08	3.36881	1.75224	5.20681	0.380278	1.35329	21.4376	72.2192	58.0455	148.318	15.992	85.2922	42.0535	63.026	SLC16A6	ENST00000327268	9120	NM_004694	chr17:066264963-066264904	GO:0015718|GO:0005886|GO:0005887|GO:0008028|GO:0005624|GO:0055085|GO:0015293		Hs.42645	0	0	0	0	0	0	0	0	0	0	1	1	1	1
40622	248	114	ref|NM_017984|ens|ENST00000324725|ens|ENST00000379559|ens|ENST00000490089	29505	0	A_33_P3404531	ZCWPW1	NM_017984	ref|Homo sapiens zinc finger, CW type with PWWP domain 1 (ZCWPW1), mRNA [NM_017984]	1.8261e-06	3.35826	1.74771	4.78925	0.271677	1.00435	14.6364	49.153	55.9773	127.591	11.9588	63.9338	44.0185	63.6571	ZCWPW1	ENST00000324725	55063	NM_017984	chr7:100001861-100001802	GO:0008270|GO:0046872		Hs.105191	0	0	0	0	0	0	0	0	0	0	1	1	0	1
50156	306	136	ref|NM_001353|ref|NM_001354|ref|NM_205845|ens|ENST00000460124	31321	0	A_23_P257971	AKR1C1	NM_001353	ref|Homo sapiens aldo-keto reductase family 1, member C1 (dihydrodiol dehydrogenase 1; 20-alpha (3-alpha)-hydroxysteroid dehydrogenase) (AKR1C1), mRNA [NM_001353]	1.72278e-11	3.35662	1.74701	10.8139	18.0172	66.7502	994.466	3338.05	806.919	4302.51	764.488	4239.01	42.431	63.5056	AKR1C1	ENST00000407674	1645	NM_001353	chr10:005032212-005032153	GO:0031406|GO:0042632|GO:0046683|GO:0047718|GO:0032052|GO:0006805|GO:0007586|GO:0047006|GO:0005829|GO:0030299|GO:0004033|GO:0005737|GO:0015721|GO:0047115|GO:0016491|GO:0051260|GO:0008206|GO:0047042|GO:0055114		Hs.460260	0	0	0	0	0	0	0	0	0	0	1	1	1	1
9724	60	48	ref|NM_018249|ref|NM_001011649|ens|ENST00000345313|ens|ENST00000484546	8165	0	A_33_P3389060	CDK5RAP2	NM_018249	ref|Homo sapiens CDK5 regulatory subunit associated protein 2 (CDK5RAP2), transcript variant 1, mRNA [NM_018249]	1.91764e-11	3.34777	1.7432	9.20105	5.75538	21.66	326.505	1093.06	292.976	1451.88	249.607	1387.81	43.3693	64.0725	CDK5RAP2	ENST00000345313	55755	NM_018249	chr9:123165144-123165085	GO:0008017|GO:0005813|GO:0042808|GO:0007420|GO:0045664|GO:0005856|GO:0005829	NP1072469	Hs.269560	0	0	0	0	0	0	0	0	0	0	1	1	1	1
1719	11	79	ref|NM_020182|ref|NM_199171|ref|NM_199169|ref|NM_199170	1696	0	A_24_P413126	PMEPA1	NM_020182	ref|Homo sapiens prostate transmembrane protein, androgen induced 1 (PMEPA1), transcript variant 1, mRNA [NM_020182]	1.84721e-11	3.34622	1.74253	11.3829	26.3829	98.0876	1457.39	4876.76	1160.4	6443.45	1118.02	6378.42	42.3767	65.0278	PMEPA1	ENST00000265626	56937	NM_020182	chr20:056223548-056223489	GO:0005515|GO:0003674|GO:0005886|GO:0050699|GO:0016021|GO:0030521		Hs.517155	0	0	0	0	0	0	0	0	0	0	1	1	1	1
24414	149	142	ref|NM_004956|ref|NM_001163147|ref|NM_001163148|ref|NM_001163150	18945	0	A_33_P3357949	ETV1	NM_004956	ref|Homo sapiens ets variant 1 (ETV1), transcript variant 1, mRNA [NM_004956]	2.12455e-11	3.33386	1.7372	9.13058	5.58578	20.3486	304.49	1015.13	284.375	1366.55	241.195	1302.54	43.1802	64.0112	ETV1	ENST00000405218	2115	NM_004956	chr7:013934144-013934085	GO:0043565|GO:0006355|GO:0003700|GO:0006366|GO:0005634		Hs.22634	0	0	0	0	0	0	0	0	0	0	1	1	1	1
52256	319	104	ref|NM_001206|ens|ENST00000377126|gb|D31716|gb|BM978721	3956	0	A_23_P415401	KLF9	NM_001206	ref|Homo sapiens Kruppel-like factor 9 (KLF9), mRNA [NM_001206]	2.15777e-11	3.32427	1.73304	11.1348	22.1353	83.9518	1208.8	4018.38	993.659	5381.61	950.709	5318.26	42.9499	63.349	KLF9	ENST00000377126	687	NM_001206	chr9:072999896-072999837	GO:0005622|GO:0050847|GO:0003700|GO:0006357|GO:0007566|GO:0008270|GO:0005634|GO:0046872|GO:0045449		Hs.150557	0	0	0	0	0	0	0	0	0	0	1	1	1	1
50135	306	115	ref|NM_005261|ref|NM_181702|ens|ENST00000297596|ens|ENST00000396194	33791	0	A_23_P257043	GEM	NM_005261	ref|Homo sapiens GTP binding protein overexpressed in skeletal muscle (GEM), transcript variant 1, mRNA [NM_005261]	2.16492e-11	3.32407	1.73295	10.8214	17.8723	66.9856	977.585	3249.56	809.974	4332.37	767.055	4268.64	42.9187	63.7247	GEM	ENST00000297596	2669	NM_005261	chr8:095262007-095261948	GO:0005516|GO:0006955|GO:0000287|GO:0005886|GO:0000166|GO:0007264|GO:0003924|GO:0009898|GO:0019003|GO:0005525|GO:0007166		Hs.654463	0	0	0	0	0	0	0	0	0	0	1	1	1	1
38602	236	62	ref|NM_054027|ens|ENST00000284268|gb|AK054966|gb|AK001799	2694	0	A_24_P303145	ANKH	NM_054027	ref|Homo sapiens ankylosis, progressive homolog (mouse) (ANKH), mRNA [NM_054027]	7.52045e-11	3.32036	1.73134	6.86245	1.1329	4.15573	61.2498	203.371	94.6222	334.222	50.259	269.397	44.3633	64.8254	ANKH	ENST00000284268	56172	NM_054027	chr5:014705088-014705029	GO:0030500|GO:0001501|GO:0005887|GO:0019867|GO:0006810|GO:0006817|GO:0007626|GO:0005315|GO:0030504		Hs.156727	0	0	0	0	0	0	0	0	0	0	1	1	1	1
3332	21	52	ref|NM_004956|ref|NM_001163147|ref|NM_001163148|ref|NM_001163150	3107	0	A_32_P78491	ETV1	NM_004956	ref|Homo sapiens ets variant 1 (ETV1), transcript variant 1, mRNA [NM_004956]	1.59011e-09	3.32025	1.73129	5.85393	0.579518	2.0998	33.2645	110.447	67.7111	198.778	24.8429	134.652	42.8682	64.1261	ETV1	ENST00000242066	2115	NM_004956	chr7:013931096-013931037	GO:0043565|GO:0006355|GO:0003700|GO:0006366|GO:0005634		Hs.22634	0	0	0	0	0	0	0	0	0	0	1	1	1	1
7173	44	121	ref|NM_014331|ens|ENST00000280612|gb|AB040875	6213	0	A_33_P3242623	SLC7A11	NM_014331	ref|Homo sapiens solute carrier family 7, (cationic amino acid transporter, y+ system) member 11 (SLC7A11), mRNA [NM_014331]	2.3465e-11	3.31198	1.72769	13.1336	89.5923	333.141	4707.1	15589.8	3834.36	21361.1	3792.03	21297.2	42.3254	63.9285	SLC7A11		23657	NM_014331	chr4:139085492-139085433	GO:0015327|GO:0015171|GO:0005886|GO:0006865|GO:0009636|GO:0016021		Hs.390594	0	0	0	0	0	0	0	0	0	0	1	1	1	1
11672	72	28	ref|NM_001147|ref|NM_001118887|ref|NM_001118888|ens|ENST00000415216	9647	0	A_23_P60079	ANGPT2	NM_001147	ref|Homo sapiens angiopoietin 2 (ANGPT2), transcript variant 1, mRNA [NM_001147]	7.7656e-10	3.31082	1.72719	6.02729	0.647499	2.37383	38.1851	126.424	71.7209	214.488	28.1877	150.914	43.5332	63.574	ANGPT2	ENST00000415216	285	NM_001147	chr8:006360349-006360290	GO:0007165|GO:0016525|GO:0005102|GO:0007275|GO:0005576|GO:0005615|GO:0030154		Hs.583870	0	0	0	0	0	0	0	0	0	0	1	1	1	1
23093	141	133	ref|NM_001002292|ens|ENST00000354777|gb|AK301613|gb|BX538320	18007	0	A_33_P3280721	WLS	NM_001002292	ref|Homo sapiens wntless homolog (Drosophila) (WLS), transcript variant 2, mRNA [NM_001002292]	2.40867e-11	3.30849	1.72617	11.7188	33.3184	123.05	1808.95	5984.9	1483.76	7950.85	1440.52	7886.76	43.235	64.094	GPR177	ENST00000354777	79971	NM_001002292	chr1:068564267-068564208	GO:0016020|GO:0016021|GO:0004871|GO:0043123		Hs.647659	0	0	0	0	0	0	0	0	0	0	1	1	1	1
3004	19	52	ref|NM_004956|ref|NM_001163147|ref|NM_001163148|ref|NM_001163150	2817	0	A_33_P3401156	ETV1	NM_004956	ref|Homo sapiens ets variant 1 (ETV1), transcript variant 1, mRNA [NM_004956]	4.81587e-10	3.30569	1.72495	6.16232	0.718631	2.59767	41.4033	136.866	73.6222	230.778	30.7845	166.631	42.8377	64.1464	ETV1	ENST00000399357	2115	NM_004956	chr7:013933454-013933395	GO:0043565|GO:0006355|GO:0003700|GO:0006366|GO:0005634		Hs.22634	0	0	0	0	0	0	0	0	0	0	1	1	1	1
50785	310	109	ref|NM_007115|ens|ENST00000460812|ens|ENST00000243347|gb|AJ419936	35631	0	A_23_P165624	TNFAIP6	NM_007115	ref|Homo sapiens tumor necrosis factor, alpha-induced protein 6 (TNFAIP6), mRNA [NM_007115]	2.47882e-11	3.30479	1.72456	11.0537	20.9914	78.8147	1146.76	3789.81	945.238	5071.64	902.256	5008.1	42.9821	63.5427	TNFAIP6	ENST00000243347	7130	NM_007115	chr2:152226595-152226654	GO:0005515|GO:0007165|GO:0006954|GO:0005540|GO:0007267|GO:0007155		Hs.437322	0	0	0	0	0	0	0	0	0	0	1	1	1	1
47341	289	109	ref|NM_002982|ens|ENST00000225831|gb|S69738|gb|M24545	172	0	A_23_P89431	CCL2	NM_002982	ref|Homo sapiens chemokine (C-C motif) ligand 2 (CCL2), mRNA [NM_002982]	2.58326e-11	3.29847	1.7218	15.0276	308.412	1312.37	17883	58986.4	13407.4	83544.5	13364.1	83480.9	43.332	63.6107	CCL2	ENST00000225831	6347	NM_002982	chr17:032584050-032584109	GO:0009408|GO:0045471|GO:0031100|GO:0019079|GO:0005615|GO:0009617|GO:0005737|GO:0006954|GO:0006935|GO:0006959|GO:0031727|GO:0043025|GO:0032496|GO:0007179|GO:0004871|GO:0007155|GO:0043200|GO:0008201|GO:0010332|GO:0046677|GO:0048010|GO:0014823|GO:0001666|GO		Hs.303649	0	0	0	0	0	0	0	0	0	0	1	1	1	1
8392	52	28	ref|NM_006206|ens|ENST00000257290|gb|M21574	5369	0	A_23_P300033	PDGFRA	NM_006206	ref|Homo sapiens platelet-derived growth factor receptor, alpha polypeptide (PDGFRA), mRNA [NM_006206]	2.68382e-11	3.29319	1.71949	12.6141	60.8533	235.701	3753.17	12359.9	2674.24	15002.7	2631.01	14939.3	43.2353	63.3825	PDGFRA	ENST00000257290	5156	NM_006206	chr4:055163989-055164048	GO:0005018|GO:0005886|GO:0030324|GO:0048705|GO:0048146|GO:0042803|GO:0030539|GO:0046777|GO:0010035|GO:0000166|GO:0030198|GO:0060021|GO:0042475|GO:0005021|GO:0004872|GO:0009725|GO:0034097|GO:0032355|GO:0001775|GO:0048010|GO:0048839|GO:0030335|GO:0046982|GO		Hs.74615	0	0	0	0	0	0	0	0	0	0	1	1	1	1
2930	18	142	ref|NM_002982|ens|ENST00000225831|gb|S69738|gb|M24545	172	0	A_23_P89431	CCL2	NM_002982	ref|Homo sapiens chemokine (C-C motif) ligand 2 (CCL2), mRNA [NM_002982]	3.04376e-11	3.27565	1.71178	15.0283	319.868	1318.49	18137.8	59412.9	13538.4	82808.9	13496.2	82746.2	42.193	62.7581	CCL2	ENST00000225831	6347	NM_002982	chr17:032584050-032584109	GO:0009408|GO:0045471|GO:0031100|GO:0019079|GO:0005615|GO:0009617|GO:0005737|GO:0006954|GO:0006935|GO:0006959|GO:0031727|GO:0043025|GO:0032496|GO:0007179|GO:0004871|GO:0007155|GO:0043200|GO:0008201|GO:0010332|GO:0046677|GO:0048010|GO:0014823|GO:0001666|GO		Hs.303649	0	0	0	0	0	0	0	0	0	0	1	1	1	1
18452	113	84	ref|NR_002832|ref|NR_033314|gb|EF689031|gb|EF689037	14738	0	A_33_P3323842	BDNF-AS1	NR_002832	ref|Homo sapiens BDNF antisense RNA 1 (non-protein coding) (BDNF-AS1), transcript variant BT2B, non-coding RNA [NR_002832]	2.10606e-08	3.27175	1.71006	5.44975	0.432247	1.55244	22.9551	75.1034	63.5349	163.791	19.1746	99.6205	44.3603	64.1702	BDNFOS		497258	NR_002832	chr11:027699226-027699285			Hs.675323	0	0	0	0	0	0	0	0	0	0	1	1	1	1
47760	292	36	ref|NM_005261|ref|NM_181702|ens|ENST00000297596|ens|ENST00000396194	33791	0	A_23_P257043	GEM	NM_005261	ref|Homo sapiens GTP binding protein overexpressed in skeletal muscle (GEM), transcript variant 1, mRNA [NM_005261]	3.20276e-11	3.26937	1.70901	10.8047	17.1105	64.4898	963.201	3149.06	806.575	4263.48	762.039	4198.37	44.5363	65.1013	GEM	ENST00000297596	2669	NM_005261	chr8:095262007-095261948	GO:0005516|GO:0006955|GO:0000287|GO:0005886|GO:0000166|GO:0007264|GO:0003924|GO:0009898|GO:0019003|GO:0005525|GO:0007166		Hs.654463	0	0	0	0	0	0	0	0	0	0	1	1	1	1
4176	26	76	ref|NM_001353|ref|NM_001135241|ens|ENST00000439082|ens|ENST00000434459	3712	0	A_24_P152968	AKR1C1	NM_001353	ref|Homo sapiens aldo-keto reductase family 1, member C1 (dihydrodiol dehydrogenase 1; 20-alpha (3-alpha)-hydroxysteroid dehydrogenase) (AKR1C1), mRNA [NM_001353]	3.63224e-11	3.26361	1.70647	8.78654	4.44359	15.8561	241.011	786.568	232.659	1091.49	189.919	1026.73	42.74	64.7529	AKR1C1	ENST00000439082	1645	NM_001353	chr10:005005636-005005695	GO:0031406|GO:0042632|GO:0046683|GO:0047718|GO:0032052|GO:0006805|GO:0007586|GO:0047006|GO:0005829|GO:0030299|GO:0004033|GO:0005737|GO:0015721|GO:0047115|GO:0016491|GO:0051260|GO:0008206|GO:0047042|GO:0055114		Hs.460260	0	0	0	0	0	0	0	0	0	0	1	1	1	1
44316	271	36	ref|NM_001146037|ref|NM_001128588|ref|NM_001146036|ref|NM_015865	29364	0	A_23_P55616	SLC14A1	NM_001146037	ref|Homo sapiens solute carrier family 14 (urea transporter), member 1 (Kidd blood group) (SLC14A1), transcript variant 4, mRNA [NM_001146037]	2.39139e-10	3.26316	1.70627	6.49064	0.870332	3.16936	48.703	158.926	84.1395	271.698	39.1531	206.532	44.9864	65.1652	SLC14A1	ENST00000321925	6563	NM_001146037	chr18:043330241-043330300	GO:0005886|GO:0005887|GO:0034450|GO:0006810|GO:0005372|GO:0015204|GO:0006833|GO:0015840		Hs.101307	0	0	0	0	0	0	0	0	0	0	1	1	1	1
39375	241	15	ref|NM_002374|ref|NM_001039538|ref|NM_031847|ref|NM_031845	28752	0	A_33_P3214665	MAP2	NM_002374	ref|Homo sapiens microtubule-associated protein 2 (MAP2), transcript variant 1, mRNA [NM_002374]	7.79045e-11	3.26239	1.70593	7.14153	1.3601	4.98502	80.6719	263.183	106.383	390.404	61.3073	325.174	45.0756	65.2302	MAP2	ENST00000411786	4133	NM_002374	chr2:210598712-210598771	GO:0005516|GO:0001578|GO:0005875|GO:0005874|GO:0016358|GO:0005622|GO:0005737|GO:0043198|GO:0005198|GO:0018107|GO:0043025|GO:0007026|GO:0019719|GO:0019718|GO:0005856		Hs.368281	0	0	0	0	0	0	0	0	0	0	1	1	1	1
8428	52	64	ref|NM_004956|ref|NM_001163147|ref|NM_001163148|ref|NM_001163150	2817	0	A_33_P3401156	ETV1	NM_004956	ref|Homo sapiens ets variant 1 (ETV1), transcript variant 1, mRNA [NM_004956]	3.03968e-10	3.25641	1.70328	6.41642	0.859815	3.03732	46.6709	151.98	80.6596	260.064	37.2899	195.649	43.3697	64.415	ETV1	ENST00000399357	2115	NM_004956	chr7:013933454-013933395	GO:0043565|GO:0006355|GO:0003700|GO:0006366|GO:0005634		Hs.22634	0	0	0	0	0	0	0	0	0	0	1	1	1	1
50269	307	85	ref|NM_020182|ref|NM_199171|ref|NM_199169|ref|NM_199170	1696	0	A_24_P413126	PMEPA1	NM_020182	ref|Homo sapiens prostate transmembrane protein, androgen induced 1 (PMEPA1), transcript variant 1, mRNA [NM_020182]	3.51615e-11	3.25609	1.70314	11.4095	26.6258	100.761	1449.36	4719.25	1203.16	6444.82	1159.61	6381.48	43.5521	63.3326	PMEPA1	ENST00000265626	56937	NM_020182	chr20:056223548-056223489	GO:0005515|GO:0003674|GO:0005886|GO:0050699|GO:0016021|GO:0030521		Hs.517155	0	0	0	0	0	0	0	0	0	0	1	1	1	1
18847	115	151	ref|NM_014424|ens|ENST00000375714|ens|ENST00000311890|ens|ENST00000442459	1937	0	A_23_P103703	HSPB7	NM_014424	ref|Homo sapiens heat shock 27kDa protein family, member 7 (cardiovascular) (HSPB7), mRNA [NM_014424]	2.01268e-08	3.25242	1.70152	5.47407	0.461208	1.56948	24.7066	80.3564	62.5435	163.848	19.7409	100.081	42.8026	63.7671	HSPB7	ENST00000375714	27129	NM_014424	chr1:016341448-016341389	GO:0006986|GO:0009408|GO:0008016|GO:0008022		Hs.502612	0	0	0	0	0	0	0	0	0	0	1	1	1	1
51739	316	79	ref|NM_014751|ens|ENST00000520771|ens|ENST00000518547|ens|ENST00000354184	35511	0	A_23_P347632	MTSS1	NM_014751	ref|Homo sapiens metastasis suppressor 1 (MTSS1), mRNA [NM_014751]	1.69552e-10	3.25089	1.70083	6.68415	1.02672	3.73524	54.8632	178.354	88.4524	299.167	44.8092	235.988	43.6431	63.1788	MTSS1	ENST00000378017	9788	NM_014751	chr8:125563314-125563255	GO:0017124|GO:0030036|GO:0005102|GO:0006928|GO:0030139|GO:0015629|GO:0001726|GO:0003785|GO:0007165|GO:0005737|GO:0046847|GO:0007155|GO:0007169|GO:0008093		Hs.336994	0	0	0	0	0	0	0	0	0	0	1	1	1	1
20964	128	136	ref|NM_000442|gb|BC022512|gb|CR625538|gb|CR595917	16427	0	A_23_P252471	PECAM1	NM_000442	ref|Homo sapiens platelet/endothelial cell adhesion molecule (PECAM1), mRNA [NM_000442]	1.64658e-06	3.24506	1.69825	4.8735	0.302911	1.03191	15.9224	51.6691	55.9535	130.07	13.0085	66.0563	42.945	64.0135	PECAM1		5175	NM_000442	chr17:062400603-062400544	GO:0005515|GO:0007165|GO:0008037|GO:0005886|GO:0031092|GO:0016021|GO:0007155|GO:0005615		Hs.514412	0	0	0	0	0	0	0	0	0	0	1	1	0	1
58541	357	157	ref|NM_018941|ens|ENST00000331222|gb|AK096736	24340	0	A_23_P407206	CLN8	NM_018941	ref|Homo sapiens ceroid-lipofuscinosis, neuronal 8 (epilepsy, progressive with mental retardation) (CLN8), mRNA [NM_018941]	5.4218e-11	3.24357	1.69758	7.79823	2.39539	8.01102	136.411	442.458	140.818	560.977	99.3449	498.723	41.4733	62.2546	CLN8	ENST00000331222	2055	NM_018941	chr8:001734642-001734701	GO:0044265|GO:0008361|GO:0008219|GO:0060041|GO:0005783|GO:0045494|GO:0050881|GO:0050884|GO:0050885|GO:0007628|GO:0044257|GO:0046513|GO:0008203|GO:0008306|GO:0060052|GO:0005793|GO:0008610|GO:0043066|GO:0021522|GO:0051348|GO:0007399|GO:0045861|GO:0016020|GO		Hs.127675	0	0	0	0	0	0	0	0	0	0	1	1	1	1
13508	83	60	ens|ENST00000415621|gb|AK057165|gb|AK294581|ens|ENST00000301679	11190	0	A_33_P3256914	ENST00000415621	ENST00000415621	ens|Rho GDP dissociation inhibitor (GDI) gamma [Source:HGNC Symbol;Acc:680] [ENST00000415621]	9.11291e-09	3.22776	1.69053	5.63605	0.498792	1.74448	27.0949	87.4558	65.8444	177.556	21.9128	112.86	43.9317	64.6955		ENST00000301679		AK057165	chr16:318911-318970			Hs.513225	0	0	0	0	0	0	0	0	0	0	1	1	1	1
5998	37	94	ref|NM_006206|ens|ENST00000257290|gb|M21574	5369	0	A_23_P300033	PDGFRA	NM_006206	ref|Homo sapiens platelet-derived growth factor receptor, alpha polypeptide (PDGFRA), mRNA [NM_006206]	4.40223e-11	3.2252	1.68939	12.8107	71.5271	260.995	3831.68	12357.9	3108.85	16900.3	3065.98	16835.8	42.8646	64.5062	PDGFRA	ENST00000257290	5156	NM_006206	chr4:055163989-055164048	GO:0005018|GO:0005886|GO:0030324|GO:0048705|GO:0048146|GO:0042803|GO:0030539|GO:0046777|GO:0010035|GO:0000166|GO:0030198|GO:0060021|GO:0042475|GO:0005021|GO:0004872|GO:0009725|GO:0034097|GO:0032355|GO:0001775|GO:0048010|GO:0048839|GO:0030335|GO:0046982|GO		Hs.74615	0	0	0	0	0	0	0	0	0	0	1	1	1	1
12398	76	98	ens|ENST00000420762|gb|BF216856	10250	0	A_33_P3400993	ENST00000420762	ENST00000420762	gb|601883092F1 NIH_MGC_57 Homo sapiens cDNA clone IMAGE:4095431 5', mRNA sequence [BF216856]	9.85122e-08	3.21015	1.68264	5.2779	0.397046	1.3711	20.4736	65.7235	60.5238	151.333	17.2011	87.5093	43.3227	63.824	LOC728510		728510	XM_001127601	chr1:219608565-219608506			Hs.673941	0	0	0	0	0	0	0	0	0	0	1	1	1	1
37724	231	4	ref|NM_020311|ens|ENST00000272928|gb|AF030297|gb|BC036661	11709	0	A_23_P131676	CXCR7	NM_020311	ref|Homo sapiens chemokine (C-X-C motif) receptor 7 (CXCR7), mRNA [NM_020311]	1.6711e-10	3.20619	1.68086	6.87728	1.1452	4.11955	70.4548	225.892	96.1591	334.591	51.3338	269.235	44.8253	65.3554	CXCR7	ENST00000272928	57007	NM_020311	chr2:237490783-237490842	GO:0005515|GO:0008150|GO:0007165|GO:0007186|GO:0005886|GO:0004930|GO:0044419|GO:0004872|GO:0016021		Hs.471751	0	0	0	0	0	0	0	0	0	0	1	1	1	1
1829	12	25	ref|NM_020639|ens|ENST00000352483|ens|ENST00000332512|gb|AK027424	1599	0	A_24_P125871	RIPK4	NM_020639	ref|Homo sapiens receptor-interacting serine-threonine kinase 4 (RIPK4), mRNA [NM_020639]	1.31466e-10	3.20386	1.67981	7.06405	1.35426	4.87663	87.6098	280.69	100.609	372.826	57.8739	309.384	42.7348	63.4422	RIPK4	ENST00000352483	54101	NM_020639	chr21:043159692-043159633	GO:0005737|GO:0016020|GO:0000166|GO:0004674|GO:0006468|GO:0004872|GO:0005524|GO:0016740|GO:0019898		Hs.517310	0	0	0	0	0	0	0	0	0	0	1	1	1	1
15386	94	134	ref|NM_019018|ens|ENST00000274217|gb|CR591591|gb|AK001989	12504	0	A_23_P133438	FAM105A	NM_019018	ref|Homo sapiens family with sequence similarity 105, member A (FAM105A), mRNA [NM_019018]	3.59201e-07	3.20204	1.67899	5.10388	0.362705	1.20469	18.6068	59.5798	57.6957	140.935	15.3566	77.0098	42.3391	63.925	FAM105A	ENST00000274217	54491	NM_019018	chr5:014610510-014610569			Hs.155085	0	0	0	0	0	0	0	0	0	0	1	1	0	1
44756	273	148	ref|NM_022103|ref|NR_030740|ens|ENST00000360227|ens|ENST00000452518	3013	0	A_23_P101623	ZNF667	NM_022103	ref|Homo sapiens zinc finger protein 667 (ZNF667), transcript variant 1, mRNA [NM_022103]	4.1112e-10	3.20151	1.67875	6.44835	0.916003	3.1101	49.6874	159.075	81.3696	259.065	38.9012	196.034	42.4684	63.0315	ZNF667	ENST00000360227	63934	NM_022103	chr19:056952634-056952575	GO:0005622|GO:0006355|GO:0008270|GO:0005634|GO:0003677|GO:0046872	NP186143	Hs.676605	0	0	0	0	0	0	0	0	0	0	1	1	1	1
61293	374	121	ref|NM_001147|ref|NM_001118887|ref|NM_001118888|ens|ENST00000415216	9647	0	A_23_P60079	ANGPT2	NM_001147	ref|Homo sapiens angiopoietin 2 (ANGPT2), transcript variant 1, mRNA [NM_001147]	1.86275e-09	3.1936	1.67518	6.01017	0.679904	2.30768	38.5061	122.973	70.6512	208.233	28.5945	145.278	42.0567	62.9541	ANGPT2	ENST00000415216	285	NM_001147	chr8:006360349-006360290	GO:0007165|GO:0016525|GO:0005102|GO:0007275|GO:0005576|GO:0005615|GO:0030154		Hs.583870	0	0	0	0	0	0	0	0	0	0	1	1	1	1
10831	67	7	ref|NM_004163|gb|U57093|gb|AF329499|gb|BC027474	5803	0	A_23_P107612	RAB27B	NM_004163	ref|Homo sapiens RAB27B, member RAS oncogene family (RAB27B), mRNA [NM_004163]	6.98093e-11	3.19315	1.67498	8.12251	2.74086	10.1337	181.968	581.051	164.81	706.667	120.753	643.196	44.0566	63.4709	RAB27B	ENST00000262094	5874	NM_004163	chr18:052556632-052556691	GO:0005515|GO:0042589|GO:0005794|GO:0016020|GO:0000166|GO:0007264|GO:0017157|GO:0003924|GO:0031225|GO:0015031|GO:0005525		Hs.25318	0	0	0	0	0	0	0	0	0	0	1	1	1	1
19916	122	72	ref|NM_001086|ens|ENST00000232892|gb|AK290628|gb|CR624107	15638	0	A_23_P80570	AADAC	NM_001086	ref|Homo sapiens arylacetamide deacetylase (esterase) (AADAC), mRNA [NM_001086]	6.98582e-11	3.1829	1.67034	8.42281	3.39572	12.0235	184.174	586.207	195.535	844.512	151.052	779.666	44.4831	64.8452	AADAC	ENST00000232892	13	NM_001086	chr3:151545783-151545842	GO:0004091|GO:0005792|GO:0016020|GO:0005783|GO:0008152|GO:0019213|GO:0005789|GO:0016021|GO:0016298		Hs.506908	0	0	0	0	0	0	0	0	0	0	1	1	1	1
19739	121	59	ref|NM_014992|ens|ENST00000351081|ens|ENST00000360909|ens|ENST00000358498	15622	0	A_23_P54116	DAAM1	NM_014992	ref|Homo sapiens dishevelled associated activator of morphogenesis 1 (DAAM1), mRNA [NM_014992]	6.5595e-11	3.17277	1.66574	10.6261	15.4221	55.5914	862.666	2737.04	732.05	3698.62	687.473	3633.27	44.577	65.3567	DAAM1	ENST00000351081	23002	NM_014992	chr14:059835594-059835653	GO:0005737|GO:0030036|GO:0017048|GO:0003779|GO:0016043		Hs.654934	0	0	0	0	0	0	0	0	0	0	1	1	1	1
2670	17	46	ref|NM_031956|ens|ENST00000504425|ens|ENST00000508306|ens|ENST00000325106	2521	0	A_23_P92517	TTC29	NM_031956	ref|Homo sapiens tetratricopeptide repeat domain 29 (TTC29), mRNA [NM_031956]	6.53001e-07	3.16864	1.66386	5.05539	0.341407	1.1826	20.0547	63.5461	57.4286	139.619	14.6164	75.6499	42.8122	63.9692	TTC29	ENST00000325106	83894	NM_031956		GO:0005488		Hs.378893	0	0	0	0	0	0	0	0	0	0	1	1	0	1
35118	215	22	ref|NM_001166579|ref|NM_001088|ens|ENST00000250615|ens|ENST00000392492	13171	0	A_33_P3246763	AANAT	NM_001166579	ref|Homo sapiens aralkylamine N-acetyltransferase (AANAT), transcript variant 1, mRNA [NM_001166579]	2.35685e-07	3.16747	1.66333	5.19358	0.357504	1.26715	21.0331	66.6218	61.5814	147.744	16.2177	82.5768	45.3637	65.1674	AANAT	ENST00000250615	15	NM_001166579	chr17:074466138-074466197	GO:0051412|GO:0014070|GO:0032868|GO:0030187|GO:0051591|GO:0010043|GO:0005829|GO:0051592|GO:0005737|GO:0034695|GO:0004060|GO:0008152|GO:0007623|GO:0004059|GO:0046688|GO:0034097|GO:0016740|GO:0008415		Hs.431417	0	0	0	0	0	0	0	0	0	0	1	1	1	1
12352	76	52	ref|NM_003107|ens|ENST00000244745|gb|AJ420500|gb|AV753260	8116	0	A_24_P911676	SOX4	NM_003107	ref|Homo sapiens SRY (sex determining region Y)-box 4 (SOX4), mRNA [NM_003107]	7.10523e-11	3.16501	1.66221	9.62128	7.86198	28.0062	440.871	1395.36	387.046	1870.95	343.371	1806.45	43.6749	64.5017	SOX4	ENST00000244745	6659	NM_003107	chr6:021598001-021598060	GO:0005515|GO:0008284|GO:0043066|GO:0003700|GO:0043065|GO:0050821|GO:0030177|GO:0005634|GO:0007507|GO:0005737|GO:0030217|GO:0031017|GO:0002328|GO:0045893|GO:0060070		Hs.643910	0	0	0	0	0	0	0	0	0	0	1	1	1	1
49031	299	159	ref|NM_145071|ref|NM_013324|ens|ENST00000348721|ens|ENST00000443053	34743	0	A_23_P144096	CISH	NM_145071	ref|Homo sapiens cytokine inducible SH2-containing protein (CISH), transcript variant 2, mRNA [NM_145071]	2.34651e-10	3.16082	1.6603	6.86898	1.25763	4.15944	68.9013	217.785	94.725	321.175	52.7673	258.925	41.9577	62.2499	CISH	ENST00000348721	1154	NM_145071	chr3:050644082-050644023	GO:0005515|GO:0007242|GO:0003674|GO:0019941|GO:0009968|GO:0005575|GO:0001558		Hs.655334	0	0	0	0	0	0	0	0	0	0	1	1	1	1
51321	313	153	ref|NM_014992|ens|ENST00000351081|ens|ENST00000360909|ens|ENST00000358498	15622	0	A_23_P54116	DAAM1	NM_014992	ref|Homo sapiens dishevelled associated activator of morphogenesis 1 (DAAM1), mRNA [NM_014992]	7.20919e-11	3.16062	1.66021	10.4233	14.4481	49.6266	806.775	2549.91	648.634	3170.83	606.646	3108.2	41.988	62.6317	DAAM1	ENST00000351081	23002	NM_014992	chr14:059835594-059835653	GO:0005737|GO:0030036|GO:0017048|GO:0003779|GO:0016043		Hs.654934	0	0	0	0	0	0	0	0	0	0	1	1	1	1
32732	200	96	ref|NM_001031743|ens|ENST00000489338|ens|ENST00000369562|ens|ENST00000507897	24437	0	A_23_P421054	C6orf165	NM_001031743	ref|Homo sapiens chromosome 6 open reading frame 165 (C6orf165), mRNA [NM_001031743]	1.03195e-06	3.14194	1.65166	5.01175	0.322589	1.12675	17.3988	54.6659	59.0889	136.311	14.4122	72.2174	44.6767	64.0937	C6orf165	ENST00000369562	154313	NM_001031743	chr6:088140808-088140867			Hs.82921	0	0	0	0	0	0	0	0	0	0	1	1	0	1
21754	133	106	ref|NM_004934|ref|NM_001167667|ens|ENST00000507958|ens|ENST00000274170	17066	0	A_23_P84118	CDH18	NM_004934	ref|Homo sapiens cadherin 18, type 2 (CDH18), transcript variant 1, mRNA [NM_004934]	3.27402e-10	3.138	1.64984	6.77462	1.10873	3.82732	58.7966	184.504	93.1087	308.848	48.9547	244.869	44.154	63.9792	CDH18	ENST00000274170	1016	NM_004934	chr5:019473231-019473172	GO:0005515|GO:0005886|GO:0005509|GO:0016021|GO:0007155|GO:0007156		Hs.317632	0	0	0	0	0	0	0	0	0	0	1	1	1	1
9766	60	90	ref|NM_019062|ens|ENST00000375121|gb|AK000232|gb|AK222991	8225	0	A_23_P126248	RNF186	NM_019062	ref|Homo sapiens ring finger protein 186 (RNF186), mRNA [NM_019062]	7.16883e-10	3.13242	1.64728	6.43234	0.891134	3.01178	46.4143	145.389	81.8605	257.558	38.574	193.358	43.2864	64.2005	RNF186	ENST00000375121	54546	NM_019062	chr1:020140713-020140654	GO:0005515|GO:0016020|GO:0008270|GO:0016021|GO:0046872		Hs.124835	0	0	0	0	0	0	0	0	0	0	1	1	1	1
41554	254	62	ref|NM_001621|ens|ENST00000242057|ens|ENST00000463496|ens|ENST00000401808	30080	0	A_33_P3316800	AHR	NM_001621	ref|Homo sapiens aryl hydrocarbon receptor (AHR), mRNA [NM_001621]	9.28096e-11	3.12802	1.64525	10.2429	11.9552	42.8539	655.895	2051.66	573.231	2840.61	528.984	2775.84	44.2471	64.7745	AHR	ENST00000242057	196	NM_001621	chr7:017382763-017382822	GO:0003700|GO:0006366|GO:0045899|GO:0051879|GO:0006950|GO:0006915|GO:0005634|GO:0007165|GO:0005737|GO:0007049|GO:0004879|GO:0009410|GO:0045893|GO:0008134		Hs.171189	0	0	0	0	0	0	0	0	0	0	1	1	1	1
59831	365	135	ref|NM_022036|ref|NM_018653|ens|ENST00000342648|ens|ENST00000417745	40925	0	A_23_P38167	GPRC5C	NM_022036	ref|Homo sapiens G protein-coupled receptor, family C, group 5, member C (GPRC5C), transcript variant 1, mRNA [NM_022036]	1.07998e-10	3.11489	1.63918	9.0456	5.61794	18.8207	321.707	1002.08	277.116	1250.14	235.243	1187.07	41.8735	63.0726	GPRC5C	ENST00000342648	55890	NM_022036	chr17:072443413-072443472	GO:0005515|GO:0007165|GO:0007186|GO:0005886|GO:0005887|GO:0004930|GO:0004872|GO:0031410		Hs.446438	0	0	0	0	0	0	0	0	0	0	1	1	1	1
8983	55	127	ref|NM_007148|ens|ENST00000299604|ens|ENST00000453070|ens|ENST00000461366	7799	0	A_23_P107116	RNF112	NM_007148	ref|Homo sapiens ring finger protein 112 (RNF112), mRNA [NM_007148]	1.23131e-10	3.10689	1.63547	8.50046	3.83113	12.6922	196.414	610.237	204.171	873.878	161.909	810.055	42.2614	63.8229	RNF112	ENST00000299604	7732	NM_007148	chr17:019320489-019320548	GO:0005515|GO:0003924|GO:0008270|GO:0005525|GO:0046872		Hs.189482	0	0	0	0	0	0	0	0	0	0	1	1	1	1
30126	184	114	ref|NM_020639|ens|ENST00000352483|ens|ENST00000332512|gb|AK027424	1599	0	A_24_P125871	RIPK4	NM_020639	ref|Homo sapiens receptor-interacting serine-threonine kinase 4 (RIPK4), mRNA [NM_020639]	1.91892e-10	3.10323	1.63377	7.45366	1.76463	6.09124	95.93	297.693	123.186	454.977	78.6282	390.816	44.5579	64.1603	RIPK4	ENST00000352483	54101	NM_020639	chr21:043159692-043159633	GO:0005737|GO:0016020|GO:0000166|GO:0004674|GO:0006468|GO:0004872|GO:0005524|GO:0016740|GO:0019898		Hs.517310	0	0	0	0	0	0	0	0	0	0	1	1	1	1
61589	376	89	ref|NM_006033|ens|ENST00000261292|gb|AF118767|gb|CR610175	10603	0	A_24_P125469	LIPG	NM_006033	ref|Homo sapiens lipase, endothelial (LIPG), mRNA [NM_006033]	5.36032e-09	3.09711	1.63092	5.92601	0.636599	2.20419	35.3575	109.506	69.9348	197.543	27.203	135.892	42.7318	61.6516	LIPG	ENST00000261292	9388	NM_006033	chr18:047118360-047118419	GO:0042632|GO:0005515|GO:0032376|GO:0004806|GO:0007584|GO:0008283|GO:0043691|GO:0005576|GO:0004465|GO:0005615|GO:0050746|GO:0016042|GO:0010983|GO:0016787|GO:0034375|GO:0055091|GO:0008970|GO:0008201|GO:0009395		Hs.465102	0	0	0	0	0	0	0	0	0	0	1	1	1	1
57947	354	55	ref|NM_007148|ens|ENST00000299604|ens|ENST00000453070|ens|ENST00000461366	7799	0	A_23_P107116	RNF112	NM_007148	ref|Homo sapiens ring finger protein 112 (RNF112), mRNA [NM_007148]	1.35977e-10	3.09563	1.63023	8.44301	3.54942	12.4337	192.928	597.234	197.81	847.905	154.329	784.787	43.4801	63.1178	RNF112	ENST00000299604	7732	NM_007148	chr17:019320489-019320548	GO:0005515|GO:0003924|GO:0008270|GO:0005525|GO:0046872		Hs.189482	0	0	0	0	0	0	0	0	0	0	1	1	1	1
57803	353	75	ref|NM_007115|ens|ENST00000460812|ens|ENST00000243347|gb|AJ419936	35631	0	A_23_P165624	TNFAIP6	NM_007115	ref|Homo sapiens tumor necrosis factor, alpha-induced protein 6 (TNFAIP6), mRNA [NM_007115]	1.19428e-10	3.09459	1.62975	11.0695	21.6478	79.0192	1199.34	3711.47	983.375	4975.93	939.955	4913.74	43.4203	62.1841	TNFAIP6	ENST00000243347	7130	NM_007115	chr2:152226595-152226654	GO:0005515|GO:0007165|GO:0006954|GO:0005540|GO:0007267|GO:0007155		Hs.437322	0	0	0	0	0	0	0	0	0	0	1	1	1	1
15923	98	15	ref|NM_007148|ens|ENST00000299604|ens|ENST00000453070|ens|ENST00000461366	7799	0	A_23_P107116	RNF112	NM_007148	ref|Homo sapiens ring finger protein 112 (RNF112), mRNA [NM_007148]	1.40238e-10	3.09351	1.62925	8.37384	3.31275	11.7485	206.41	638.532	191.13	813.326	146.813	749.528	44.3176	63.7976	RNF112	ENST00000299604	7732	NM_007148	chr17:019320489-019320548	GO:0005515|GO:0003924|GO:0008270|GO:0005525|GO:0046872		Hs.189482	0	0	0	0	0	0	0	0	0	0	1	1	1	1
9530	59	18	ref|NM_003107|ens|ENST00000244745|gb|AJ420500|gb|AV753260	8116	0	A_24_P911676	SOX4	NM_003107	ref|Homo sapiens SRY (sex determining region Y)-box 4 (SOX4), mRNA [NM_003107]	1.35563e-10	3.08288	1.62428	9.39207	6.7545	24.2035	429.281	1323.42	337.884	1597.23	294.311	1533.86	43.5726	63.3736	SOX4	ENST00000244745	6659	NM_003107	chr6:021598001-021598060	GO:0005515|GO:0008284|GO:0043066|GO:0003700|GO:0043065|GO:0050821|GO:0030177|GO:0005634|GO:0007507|GO:0005737|GO:0030217|GO:0031017|GO:0002328|GO:0045893|GO:0060070		Hs.643910	0	0	0	0	0	0	0	0	0	0	1	1	1	1
58350	356	130	ref|NM_004163|gb|U57093|gb|AF329499|gb|BC027474	5803	0	A_23_P107612	RAB27B	NM_004163	ref|Homo sapiens RAB27B, member RAS oncogene family (RAB27B), mRNA [NM_004163]	1.68612e-10	3.07286	1.61958	8.27482	3.31623	10.8642	185.789	570.905	181.415	751.561	139.384	688.214	42.0308	63.3467	RAB27B	ENST00000262094	5874	NM_004163	chr18:052556632-052556691	GO:0005515|GO:0042589|GO:0005794|GO:0016020|GO:0000166|GO:0007264|GO:0017157|GO:0003924|GO:0031225|GO:0015031|GO:0005525		Hs.25318	0	0	0	0	0	0	0	0	0	0	1	1	1	1
33351	204	59	ref|NM_007168|ens|ENST00000430352|ens|ENST00000269080|gb|AB527097	4012	0	A_23_P118615	ABCA8	NM_007168	ref|Homo sapiens ATP-binding cassette, sub-family A (ABC1), member 8 (ABCA8), mRNA [NM_007168]	5.39925e-09	3.07075	1.61859	5.96893	0.630395	2.13449	34.4839	105.891	72.9767	204.186	28.2166	139.044	44.7602	65.1417	ABCA8	ENST00000430352	10351	NM_007168	chr17:066865909-066865850	GO:0005886|GO:0000166|GO:0006810|GO:0042626|GO:0016021|GO:0016887|GO:0005524		Hs.58351	0	0	0	0	0	0	0	0	0	0	1	1	1	1
52565	321	85	ref|NM_007148|ens|ENST00000299604|ens|ENST00000453070|ens|ENST00000461366	7799	0	A_23_P107116	RNF112	NM_007148	ref|Homo sapiens ring finger protein 112 (RNF112), mRNA [NM_007148]	1.64244e-10	3.06994	1.61821	8.51514	3.74514	13.0449	201.855	619.683	206.256	885.279	162.789	822.247	43.4667	63.0319	RNF112	ENST00000299604	7732	NM_007148	chr17:019320489-019320548	GO:0005515|GO:0003924|GO:0008270|GO:0005525|GO:0046872		Hs.189482	0	0	0	0	0	0	0	0	0	0	1	1	1	1
41174	252	10	ref|NM_003202|ref|NM_001134851|ref|NM_213648|ref|NM_201634	3113	0	A_23_P7582	TCF7	NM_003202	ref|Homo sapiens transcription factor 7 (T-cell specific, HMG-box) (TCF7), transcript variant 1, mRNA [NM_003202]	2.00933e-09	3.06788	1.61724	6.24639	0.757125	2.59707	45.1069	138.382	78.8537	234.951	33.9771	169.634	44.8765	65.3174	TCF7	ENST00000342854	6932	NM_003202	chr5:133483237-133483296	GO:0005515|GO:0006955|GO:0006357|GO:0003702|GO:0005634|GO:0016055|GO:0003677|GO:0045449		Hs.573153	0	0	0	0	0	0	0	0	0	0	1	1	1	1
31574	193	86	ref|NM_007148|ens|ENST00000299604|ens|ENST00000453070|ens|ENST00000461366	7799	0	A_23_P107116	RNF112	NM_007148	ref|Homo sapiens ring finger protein 112 (RNF112), mRNA [NM_007148]	1.7424e-10	3.0622	1.61457	8.52729	3.70829	12.8029	201.178	616.046	209.476	889.524	164.985	825.079	44.4908	64.4446	RNF112	ENST00000299604	7732	NM_007148	chr17:019320489-019320548	GO:0005515|GO:0003924|GO:0008270|GO:0005525|GO:0046872		Hs.189482	0	0	0	0	0	0	0	0	0	0	1	1	1	1
15620	96	40	ref|NM_000475|ens|ENST00000378970|gb|BC011564|gb|S74720	5513	0	A_23_P73632	NR0B1	NM_000475	ref|Homo sapiens nuclear receptor subfamily 0, group B, member 1 (NR0B1), mRNA [NM_000475]	2.26891e-07	3.05519	1.61126	5.30187	0.407006	1.35018	22.8861	69.9214	61.7317	151.683	17.8572	87.142	43.8745	64.5409	NR0B1	ENST00000378970	190	NM_000475	chrX:030322698-030322639	GO:0006694|GO:0003700|GO:0030325|GO:0003723|GO:0021983|GO:0003707|GO:0033144|GO:0035258|GO:0043434|GO:0003706|GO:0005634|GO:0007283|GO:0043433|GO:0042803|GO:0060008|GO:0005737|GO:0003690|GO:0008104|GO:0042788|GO:0030238|GO:0010033|GO:0003714|GO:0019904|GO		Hs.268490	0	0	0	0	0	0	0	0	0	0	1	1	1	1
56374	344	122	ref|NM_002374|ref|NM_001039538|ref|NM_031847|ref|NM_031845	28752	0	A_33_P3214665	MAP2	NM_002374	ref|Homo sapiens microtubule-associated protein 2 (MAP2), transcript variant 1, mRNA [NM_002374]	4.14693e-10	3.05485	1.6111	7.04788	1.41693	4.59611	77.4542	236.611	102.163	355.93	59.8931	292.327	42.2697	63.6031	MAP2	ENST00000411786	4133	NM_002374	chr2:210598712-210598771	GO:0005516|GO:0001578|GO:0005875|GO:0005874|GO:0016358|GO:0005622|GO:0005737|GO:0043198|GO:0005198|GO:0018107|GO:0043025|GO:0007026|GO:0019719|GO:0019718|GO:0005856		Hs.368281	0	0	0	0	0	0	0	0	0	0	1	1	1	1
51836	317	12	ref|NM_007148|ens|ENST00000299604|ens|ENST00000453070|ens|ENST00000461366	7799	0	A_23_P107116	RNF112	NM_007148	ref|Homo sapiens ring finger protein 112 (RNF112), mRNA [NM_007148]	2.01005e-10	3.04421	1.60607	8.53315	3.76074	12.6529	215.187	655.074	208.932	897.227	165.045	831.51	43.8863	65.7168	RNF112	ENST00000299604	7732	NM_007148	chr17:019320489-019320548	GO:0005515|GO:0003924|GO:0008270|GO:0005525|GO:0046872		Hs.189482	0	0	0	0	0	0	0	0	0	0	1	1	1	1
43354	265	58	ref|NM_000550|ens|ENST00000381137|ens|ENST00000388918|gb|BC052608	19110	0	A_23_P94403	TYRP1	NM_000550	ref|Homo sapiens tyrosinase-related protein 1 (TYRP1), mRNA [NM_000550]	2.33294e-10	3.04314	1.60556	7.98156	2.55815	8.65796	138.868	422.594	157.951	627.512	113.56	562.539	44.3915	64.9736	TYRP1	ENST00000381137	7306	NM_000550	chr9:012709800-012709859	GO:0005515|GO:0033162|GO:0046982|GO:0005507|GO:0043438|GO:0032438|GO:0030318|GO:0042803|GO:0046872|GO:0016020|GO:0042438|GO:0043473|GO:0016021|GO:0016716|GO:0055114		Hs.270279	0	0	0	0	0	0	0	0	0	0	1	1	1	1
60808	371	128	ref|NM_004750|ens|ENST00000392386|gb|AF059293|gb|AF178684	41444	0	A_33_P3252286	CRLF1	NM_004750	ref|Homo sapiens cytokine receptor-like factor 1 (CRLF1), mRNA [NM_004750]	1.89531e-10	3.03998	1.60406	9.51886	7.83002	25.9851	451.518	1372.61	370.488	1701.16	328.531	1638.12	41.9579	63.0407	CRLF1	ENST00000392386	9244	NM_004750	chr19:018704106-018704047	GO:0019955|GO:0005576|GO:0004872|GO:0005615		Hs.114948	0	0	0	0	0	0	0	0	0	0	1	1	1	1
26254	161	14		20120	0	A_19_P00810403	lincRNA:chr7:22610674-22610775_F	lincRNA:chr7:22610674-22610775_F	lincRNA:chr7:22610674-22610775 forward strand	5.32336e-10	3.03793	1.60309	6.96099	1.2431	4.2653	76.2738	231.715	101.296	341.318	56.1368	276.494	45.1586	64.824					chr7:22610678-22610737				0	0	0	0	0	0	0	0	0	0	1	1	1	1
56215	343	127	ref|NM_000189|ens|ENST00000290573|gb|CR600120|gb|CR749202	38935	0	A_32_P175739	HK2	NM_000189	ref|Homo sapiens hexokinase 2 (HK2), mRNA [NM_000189]	1.95469e-10	3.03236	1.60044	11.8299	38.3671	128.722	2150.38	6520.73	1661.13	8250.2	1618.93	8186.61	42.1958	63.599	HK2	ENST00000290573	3099	NM_000189	chrX:079825084-079825025	GO:0005975|GO:0005741|GO:0004396|GO:0005524|GO:0005536|GO:0006096|GO:0005829|GO:0005739|GO:0000166|GO:0007595|GO:0016020|GO:0016301|GO:0046835|GO:0006006|GO:0016740		Hs.591588	0	0	0	0	0	0	0	0	0	0	1	1	1	1
25931	159	19	ref|NM_030622|ens|ENST00000301173|ens|ENST00000310054|gb|AK296087	19904	0	A_33_P3348782	CYP2S1	NM_030622	ref|Homo sapiens cytochrome P450, family 2, subfamily S, polypeptide 1 (CYP2S1), mRNA [NM_030622]	5.39687e-10	3.03111	1.59985	6.99047	1.27238	4.33293	76.7637	232.679	102.579	346.474	57.4374	281.505	45.1416	64.9688	CYP2S1	ENST00000301173	29785	NM_030622	chr19:041712616-041712675	GO:0005792|GO:0070330|GO:0016020|GO:0005783|GO:0008401|GO:0005789|GO:0009055|GO:0046872|GO:0055114|GO:0020037|GO:0019898		Hs.98370	0	0	0	0	0	0	0	0	0	0	1	1	1	1
45949	281	29		32804	0	A_19_P00322276	lincRNA:chr4:124571445-124851509_F	lincRNA:chr4:124571445-124851509_F	lincRNA:chr4:124571445-124851509 forward strand	3.98664e-10	3.03007	1.59935	7.26865	1.55156	5.25089	87.4132	264.868	114.436	406.769	69.5866	341.695	44.8493	65.0737					chr4:124851450-124851509				0	0	0	0	0	0	0	0	0	0	1	1	1	1
45798	280	42	ref|NM_007168|ens|ENST00000430352|ens|ENST00000269080|gb|AB527097	4012	0	A_23_P118615	ABCA8	NM_007168	ref|Homo sapiens ATP-binding cassette, sub-family A (ABC1), member 8 (ABCA8), mRNA [NM_007168]	1.08298e-08	3.02958	1.59912	5.87907	0.595848	1.99254	32.7552	99.2348	71.3478	195.283	26.6394	130.026	44.7084	65.2564	ABCA8	ENST00000430352	10351	NM_007168	chr17:066865909-066865850	GO:0005886|GO:0000166|GO:0006810|GO:0042626|GO:0016021|GO:0016887|GO:0005524		Hs.58351	0	0	0	0	0	0	0	0	0	0	1	1	1	1
39029	238	161	ref|NM_020247|ens|ENST00000478406|ens|ENST00000366777|ens|ENST00000366778	28515	0	A_23_P85598	ADCK3	NM_020247	ref|Homo sapiens aarF domain containing kinase 3 (ADCK3), nuclear gene encoding mitochondrial protein, mRNA [NM_020247]	1.52135e-09	3.02359	1.59626	6.46035	0.953591	3.05078	52.6866	159.303	83.0698	253.907	40.5482	191.226	42.5216	62.6811	CABC1	ENST00000366777	56997	NM_020247	chr1:227174695-227174754	GO:0005739|GO:0008219|GO:0001666|GO:0000166|GO:0016301|GO:0005524|GO:0016740	NP287657	Hs.118241	0	0	0	0	0	0	0	0	0	0	1	1	1	1
21833	134	21	gb|AK091836|gb|AX747210	16950	0	A_24_P359067	LOC100130357	AK091836	gb|Homo sapiens cDNA FLJ34517 fis, clone HLUNG2006781. [AK091836]	8.83553e-08	3.02339	1.59617	5.48626	0.454588	1.52665	27.1339	82.0364	65.0976	163.463	20.3443	98.7677	44.7533	64.6957					chr6:013279765-013279706				0	0	0	0	0	0	0	0	0	0	1	1	1	1
54093	330	137		37593	0	A_19_P00317094	lincRNA:chrX:115034966-115085422_R	lincRNA:chrX:115034966-115085422_R	lincRNA:chrX:115034966-115085422 reverse strand	1.9028e-08	3.01719	1.59321	5.77513	0.595955	1.88274	32.5156	98.1059	67.2979	182.723	25.1301	119.338	42.1678	63.3854					chrX:115062778-115062719				0	0	0	0	0	0	0	0	0	0	1	1	1	1
4566	28	138	ref|NM_030594|ref|NM_001079535|ref|NM_001079533|ref|NM_001079534	4088	0	A_33_P3268838	CPEB1	NM_030594	ref|Homo sapiens cytoplasmic polyadenylation element binding protein 1 (CPEB1), transcript variant 1, mRNA [NM_030594]	2.33008e-10	3.0155	1.5924	9.34457	6.93595	22.8939	364.307	1098.57	334.85	1507.3	292.656	1444.22	42.1941	63.0831	CPEB1	ENST00000398592	64506	NM_030594	chr15:082827696-082827637	GO:0006397|GO:0005737|GO:0030054|GO:0005886|GO:0000932|GO:0045211|GO:0003723|GO:0045202|GO:0014069|GO:0042995|GO:0030425|GO:0006417		Hs.547988	0	0	0	0	0	0	0	0	0	0	1	1	1	1
7800	48	92	ref|NM_148170|ref|NM_001114173|ens|ENST00000415415|ens|ENST00000393302	6695	0	A_33_P3283480	CTSC	NM_148170	ref|Homo sapiens cathepsin C (CTSC), transcript variant 2, mRNA [NM_148170]	2.59138e-10	3.00547	1.58759	9.00117	5.35688	17.695	281.921	847.304	273.657	1202.94	230.608	1138.6	43.0489	64.346	CTSC	ENST00000415415	1075	NM_148170	chr11:088054087-088054028	GO:0004197|GO:0031404|GO:0006955|GO:0010033|GO:0005794|GO:0005783|GO:0007568|GO:0006508|GO:0008233|GO:0043621|GO:0005764|GO:0042802		Hs.128065	0	0	0	0	0	0	0	0	0	0	1	1	1	1
5317	33	69	ref|NM_001200|ens|ENST00000378827|gb|HH837107|gb|HI214748	2893	0	A_33_P3237150	BMP2	NM_001200	ref|Homo sapiens bone morphogenetic protein 2 (BMP2), mRNA [NM_001200]	9.27039e-10	2.99783	1.58392	6.80598	1.18099	3.82179	64.1472	192.302	93.7391	311.196	50.7591	246.656	42.98	64.5394	BMP2	ENST00000378827	650	NM_001200	chr20:006760810-006760869	GO:0001658|GO:0016566|GO:0008285|GO:0051216|GO:0007267|GO:0046332|GO:0042698|GO:0009790|GO:0005615|GO:0042803|GO:0060317|GO:0005737|GO:0045941|GO:0006954|GO:0032582|GO:0045944|GO:0009887|GO:0042475|GO:0032526|GO:0030501|GO:0019904|GO:0031988|GO:0010862|GO		Hs.73853	0	0	0	0	0	0	0	0	0	0	1	1	1	1
53612	327	148	ref|NM_003154|ref|NM_001009181|ens|ENST00000246895|ens|ENST00000381060	26406	0	A_33_P3265783	STATH	NM_003154	ref|Homo sapiens statherin (STATH), transcript variant 1, mRNA [NM_003154]	5.74684e-07	2.99574	1.58291	5.21759	0.410938	1.27643	22.4981	67.3986	59.2093	143.186	17.2448	80.2868	41.9645	62.8993	STATH	ENST00000246895	6779	NM_003154	chr4:070867943-070868002	GO:0005515|GO:0030345|GO:0030197|GO:0001503|GO:0046848|GO:0005576|GO:0030502|GO:0031214|GO:0046541		Hs.654495	0	0	0	0	0	0	0	0	0	0	1	1	1	1
9001	55	145	ref|NM_012257|ens|ENST00000417005|ens|ENST00000468410|ens|ENST00000222574	262	0	A_23_P215787	HBP1	NM_012257	ref|Homo sapiens HMG-box transcription factor 1 (HBP1), mRNA [NM_012257]	2.91718e-10	2.99148	1.58086	8.95687	5.35745	17.2826	281.648	842.543	268.512	1154.42	226.276	1091.28	42.2358	63.1431	HBP1	ENST00000417005	26959	NM_012257	chr7:106842145-106842204	GO:0005515|GO:0030528|GO:0007050|GO:0005634|GO:0016055|GO:0003677|GO:0045449		Hs.162032	0	0	0	0	0	0	0	0	0	0	1	1	1	1
53376	326	76	ref|NM_019859|ref|NM_019860|ref|NM_000872|ens|ENST00000336152	10072	0	A_23_P500381	HTR7	NM_019859	ref|Homo sapiens 5-hydroxytryptamine (serotonin) receptor 7 (adenylate cyclase-coupled) (HTR7), transcript variant d, mRNA [NM_019859]	2.7528e-10	2.99044	1.58036	11.4827	29.1729	102.223	1596.61	4774.56	1316.02	6499.05	1272.41	6436.09	43.6161	62.9612	HTR7	ENST00000336152	3363	NM_019859	chr10:092500843-092500784	GO:0007165|GO:0004993|GO:0005886|GO:0007187|GO:0005887|GO:0004930|GO:0030594|GO:0008015|GO:0007623|GO:0007268|GO:0007192	NP801539	Hs.73739	0	0	0	0	0	0	0	0	0	0	1	1	1	1
8684	53	156	ref|NM_033128|ref|NM_001112706|ens|ENST00000341757|ens|ENST00000445618	7583	0	A_23_P157136	SCIN	NM_033128	ref|Homo sapiens scinderin (SCIN), transcript variant 2, mRNA [NM_033128]	1.12854e-08	2.98782	1.5791	5.93805	0.668589	2.11583	35.6198	106.426	70.7955	195.136	28.3671	132.509	42.4283	62.6274	SCIN	ENST00000341757	85477	NM_033128	chr7:012692343-012692402	GO:0008285|GO:0043065|GO:0051047|GO:0005509|GO:0005546|GO:0051693|GO:0045010|GO:0051014|GO:0005545|GO:0043234|GO:0005737|GO:0045654|GO:0051015|GO:0017156|GO:0001786|GO:0005856|GO:0005938		Hs.655515	0	0	0	0	0	0	0	0	0	0	1	1	1	1
41817	255	161	ref|NM_001005340|ref|NM_002510|ens|ENST00000435486|ens|ENST00000453162	21768	0	A_23_P134426	GPNMB	NM_001005340	ref|Homo sapiens glycoprotein (transmembrane) nmb (GPNMB), transcript variant 1, mRNA [NM_001005340]	2.91709e-10	2.98468	1.57758	10.1778	12.4473	40.7093	697.607	2082.14	569.4	2608.1	527.057	2545.57	42.3432	62.5305	GPNMB	ENST00000435486	10457	NM_001005340	chr7:023314496-023314555	GO:0042470|GO:0008285|GO:0005178|GO:0016020|GO:0005887|GO:0016023|GO:0030282|GO:0007155|GO:0008201|GO:0001649		Hs.190495	0	0	0	0	0	0	0	0	0	0	1	1	1	1
12876	79	84	ref|NM_007148|ens|ENST00000299604|ens|ENST00000453070|ens|ENST00000461366	7799	0	A_23_P107116	RNF112	NM_007148	ref|Homo sapiens ring finger protein 112 (RNF112), mRNA [NM_007148]	3.47166e-10	2.9756	1.57318	8.60445	4.03885	13.3654	214.723	638.929	220.756	920.22	176.945	856.161	43.8107	64.0581	RNF112	ENST00000299604	7732	NM_007148	chr17:019320489-019320548	GO:0005515|GO:0003924|GO:0008270|GO:0005525|GO:0046872		Hs.189482	0	0	0	0	0	0	0	0	0	0	1	1	1	1
26464	162	60	ref|NM_194312|ens|ENST00000343063|ens|ENST00000409169|ens|ENST00000409506	20184	0	A_33_P3392829	ESPNL	NM_194312	ref|Homo sapiens espin-like (ESPNL), mRNA [NM_194312]	7.94089e-10	2.96869	1.56983	7.08328	1.38268	4.52638	76.1212	225.98	107.07	361.349	62.133	295.963	44.9368	65.3862	ESPNL	ENST00000343063	339768	NM_194312	chr2:239040850-239040909			Hs.127724	0	0	0	0	0	0	0	0	0	0	1	1	1	1
54365	332	81	ref|NM_007148|ens|ENST00000299604|ens|ENST00000453070|ens|ENST00000461366	7799	0	A_23_P107116	RNF112	NM_007148	ref|Homo sapiens ring finger protein 112 (RNF112), mRNA [NM_007148]	3.88355e-10	2.96473	1.5679	8.47515	3.70703	12.5165	200.554	594.589	204.625	848.575	161.153	785.794	43.4723	62.7806	RNF112	ENST00000299604	7732	NM_007148	chr17:019320489-019320548	GO:0005515|GO:0003924|GO:0008270|GO:0005525|GO:0046872		Hs.189482	0	0	0	0	0	0	0	0	0	0	1	1	1	1
42562	260	86	ref|NM_022740|ref|NM_001113239|ens|ENST00000263551|ens|ENST00000406875	30720	0	A_24_P681011	HIPK2	NM_022740	ref|Homo sapiens homeodomain interacting protein kinase 2 (HIPK2), transcript variant 1, mRNA [NM_022740]	3.54111e-10	2.96311	1.56711	9.61579	8.06001	27.4459	435.329	1289.93	396.293	1809.68	352.552	1746.06	43.7409	63.6182	HIPK2	ENST00000263551	28996	NM_022740	chr7:139246970-139246911	GO:0008284|GO:0046330|GO:0046332|GO:0005634|GO:0009952|GO:0060395|GO:0007224|GO:0030514|GO:0005737|GO:0043524|GO:0000166|GO:0050882|GO:0045944|GO:0007628|GO:0006978|GO:0045449|GO:0030511|GO:0005813|GO:0031965|GO:0003714|GO:0046790|GO:0006915|GO:0000122|GO		Hs.397465	0	0	0	0	0	0	0	0	0	0	1	1	1	1
1239	8	91	ref|NM_002658|ref|NM_001145031|ens|ENST00000496777|ens|ENST00000446342	1119	0	A_23_P24104	PLAU	NM_002658	ref|Homo sapiens plasminogen activator, urokinase (PLAU), transcript variant 1, mRNA [NM_002658]	3.47713e-10	2.96198	1.56656	15.5318	460.596	1766.17	27072	80186.7	19530.8	115230	19488.5	115165	42.3115	65.206	PLAU	ENST00000446342	5328	NM_002658	chr10:075677050-075677109	GO:0001666|GO:0004252|GO:0005886|GO:0007566|GO:0014909|GO:0005576|GO:0001525|GO:0007165|GO:0006935|GO:0007596|GO:0042127|GO:0006508|GO:0043403|GO:0008233|GO:0042730		Hs.77274	0	0	0	0	0	0	0	0	0	0	1	1	1	1
35000	214	68	ref|NM_024628|ref|NM_001195483|ens|ENST00000314584|ens|ENST00000483944	25860	0	A_33_P3298861	SLC12A8	NM_024628	ref|Homo sapiens solute carrier family 12 (potassium/chloride transporters), member 8 (SLC12A8), transcript variant 1, mRNA [NM_024628]	6.51667e-10	2.95909	1.56515	7.36596	1.70288	5.55838	91.8746	271.865	119.825	425.3	75.4926	360.452	44.3324	64.8484	SLC12A8	ENST00000314584	84561	NM_024628	chr3:124802842-124802783	GO:0031404|GO:0016020|GO:0030955|GO:0016021|GO:0055085|GO:0006813|GO:0015293|GO:0006811		Hs.658514	0	0	0	0	0	0	0	0	0	0	1	1	1	1
48145	294	93	ref|NM_007168|ens|ENST00000430352|ens|ENST00000269080|gb|AB527097	4012	0	A_23_P118615	ABCA8	NM_007168	ref|Homo sapiens ATP-binding cassette, sub-family A (ABC1), member 8 (ABCA8), mRNA [NM_007168]	1.42238e-08	2.95627	1.56378	5.94411	0.647934	2.12136	34.4584	101.868	71.7209	197.791	28.1992	134.424	43.5217	63.3668	ABCA8	ENST00000430352	10351	NM_007168	chr17:066865909-066865850	GO:0005886|GO:0000166|GO:0006810|GO:0042626|GO:0016021|GO:0016887|GO:0005524		Hs.58351	0	0	0	0	0	0	0	0	0	0	1	1	1	1
53488	327	24	ref|NM_007148|ens|ENST00000299604|ens|ENST00000453070|ens|ENST00000461366	7799	0	A_23_P107116	RNF112	NM_007148	ref|Homo sapiens ring finger protein 112 (RNF112), mRNA [NM_007148]	4.23409e-10	2.95303	1.5622	8.53799	3.85659	12.5467	213.803	631.368	212.238	885.095	168.537	819.759	43.701	65.3365	RNF112	ENST00000299604	7732	NM_007148	chr17:019320489-019320548	GO:0005515|GO:0003924|GO:0008270|GO:0005525|GO:0046872		Hs.189482	0	0	0	0	0	0	0	0	0	0	1	1	1	1
57426	351	26		39557	0	A_19_P00322407	lincRNA:chr6:147163036-147237021_R	lincRNA:chr6:147163036-147237021_R	lincRNA:chr6:147163036-147237021 reverse strand	4.04519e-10	2.95291	1.56214	8.88721	4.95834	16.063	272.687	805.22	257.357	1112.02	214.164	1046.85	43.1927	65.1716					chr6:147163096-147163037				0	0	0	0	0	0	0	0	0	0	1	1	1	1
20204	124	32	ref|NM_000777|ref|NR_033807|ref|NR_033808|ref|NR_033809	15810	0	A_23_P8801	CYP3A5	NM_000777	ref|Homo sapiens cytochrome P450, family 3, subfamily A, polypeptide 5 (CYP3A5), transcript variant 1, mRNA [NM_000777]	3.9199e-07	2.95007	1.56075	5.32584	0.415058	1.3407	23.9101	70.5363	62.9756	152.049	18.4717	87.09	44.5039	64.9587	CYP3A5	ENST00000222982	1577	NM_000777	chr7:099245958-099245899	GO:0005792|GO:0070330|GO:0019825|GO:0016020|GO:0005783|GO:0005789|GO:0009055|GO:0046872|GO:0008202|GO:0055114|GO:0020037|GO:0019898		Hs.695915	0	0	0	0	0	0	0	0	0	0	1	1	1	1
34291	210	15	ref|NM_024911|ref|NM_001193334|ens|ENST00000370973|ens|ENST00000370976	25385	0	A_24_P256380	WLS	NM_024911	ref|Homo sapiens wntless homolog (Drosophila) (WLS), transcript variant 1, mRNA [NM_024911]	3.99783e-10	2.94593	1.55872	10.812	17.8113	61.5744	1092.49	3218.41	850.837	4077.09	805.607	4011.94	45.2301	65.156	GPR177	ENST00000370973	79971	NM_024911	chr1:068591687-068591628	GO:0016020|GO:0016021|GO:0004871|GO:0043123		Hs.647659	0	0	0	0	0	0	0	0	0	0	1	1	1	1
60836	371	156	ref|NM_020737|ens|ENST00000338305|gb|AB033072|gb|AK291474	41472	0	A_32_P82111	LRFN2	NM_020737	ref|Homo sapiens leucine rich repeat and fibronectin type III domain containing 2 (LRFN2), mRNA [NM_020737]	5.42422e-10	2.93688	1.55429	8.05551	3.00819	9.13073	175.381	515.073	166.024	630.238	124.603	568.028	41.4212	62.2106	LRFN2	ENST00000338305	57497	NM_020737	chr6:040359466-040359407	GO:0005515|GO:0016020|GO:0016021		Hs.250015	0	0	0	0	0	0	0	0	0	0	1	1	1	1
22389	137	85	ens|ENST00000375322|gb|AB209539|gb|CR619928	17465	0	A_33_P3246505	ENST00000375322	ENST00000375322	ens|mitogen-activated protein kinase kinase kinase 8 [Source:HGNC Symbol;Acc:6860] [ENST00000375322]	5.52547e-10	2.93666	1.55418	8.0099	2.66013	8.70153	143.032	420.038	163.091	624.955	118.532	560.536	44.5588	64.4181		ENST00000375322		CR619928	chr10:30728298-30728357			Hs.432453	0	0	0	0	0	0	0	0	0	0	1	1	1	1
28607	175	71	ref|NM_001005340|ref|NM_002510|ens|ENST00000435486|ens|ENST00000453162	21768	0	A_23_P134426	GPNMB	NM_001005340	ref|Homo sapiens glycoprotein (transmembrane) nmb (GPNMB), transcript variant 1, mRNA [NM_001005340]	4.9576e-10	2.92093	1.54643	10.3938	13.6456	45.7156	754.432	2203.64	654.209	3034.65	609.54	2969.69	44.6695	64.9601	GPNMB	ENST00000435486	10457	NM_001005340	chr7:023314496-023314555	GO:0042470|GO:0008285|GO:0005178|GO:0016020|GO:0005887|GO:0016023|GO:0030282|GO:0007155|GO:0008201|GO:0001649		Hs.190495	0	0	0	0	0	0	0	0	0	0	1	1	1	1
16252	100	16	ref|NM_139155|ref|NM_080722|ens|ENST00000373208|ens|ENST00000373207	13042	0	A_24_P275073	ADAMTS14	NM_139155	ref|Homo sapiens ADAM metallopeptidase with thrombospondin type 1 motif, 14 (ADAMTS14), transcript variant 1, mRNA [NM_139155]	5.59841e-10	2.92084	1.54638	8.48999	3.69359	12.371	229.066	669.065	208	853.561	163.684	789.724	44.3157	63.8366	ADAMTS14	ENST00000373208	140766	NM_139155	chr10:072522132-072522191	GO:0030574|GO:0006508|GO:0005578|GO:0008270|GO:0008233|GO:0005576|GO:0004222|GO:0046872		Hs.352156	0	0	0	0	0	0	0	0	0	0	1	1	1	1
38200	233	152	ref|NM_018015|ref|NM_001184782|ens|ENST00000372544|ens|ENST00000421550	28090	0	A_23_P96369	CXorf57	NM_018015	ref|Homo sapiens chromosome X open reading frame 57 (CXorf57), transcript variant 1, mRNA [NM_018015]	3.48695e-09	2.91592	1.54395	6.47422	0.97089	3.01126	53.1047	154.849	84.2857	253.595	41.5204	190.374	42.7653	63.2208	CXorf57	ENST00000372544	55086	NM_018015	chrX:105922517-105922576			Hs.274267	0	0	0	0	0	0	0	0	0	0	1	1	1	1
44854	274	82	ref|NM_002658|ref|NM_001145031|ens|ENST00000496777|ens|ENST00000446342	1119	0	A_23_P24104	PLAU	NM_002658	ref|Homo sapiens plasminogen activator, urokinase (PLAU), transcript variant 1, mRNA [NM_002658]	5.18377e-10	2.91459	1.54329	15.5607	460.792	1820.2	27033.8	78792.5	20169.8	116138	20126.1	116075	43.6772	63.7705	PLAU	ENST00000446342	5328	NM_002658	chr10:075677050-075677109	GO:0001666|GO:0004252|GO:0005886|GO:0007566|GO:0014909|GO:0005576|GO:0001525|GO:0007165|GO:0006935|GO:0007596|GO:0042127|GO:0006508|GO:0043403|GO:0008233|GO:0042730		Hs.77274	0	0	0	0	0	0	0	0	0	0	1	1	1	1
23598	144	146	ref|NM_001338|ref|NR_024387|ens|ENST00000400162|ens|ENST00000306618	18261	0	A_23_P57268	CXADR	NM_001338	ref|Homo sapiens coxsackie virus and adenovirus receptor (CXADR), mRNA [NM_001338]	6.61692e-09	2.911	1.54151	6.2532	0.827843	2.55121	44.674	130.046	78.7442	227.093	35.6638	163.145	43.0804	63.9481	CXADR	ENST00000400162	1525	NM_001338	chr21:018938329-018938388	GO:0005515|GO:0060044|GO:0005794|GO:0005886|GO:0005576|GO:0045216|GO:0007507|GO:0048739|GO:0005737|GO:0005912|GO:0005887|GO:0005911|GO:0044419|GO:0004872|GO:0005923|GO:0007005|GO:0007155		Hs.634837	0	0	0	0	0	0	0	0	0	0	1	1	1	1
10305	63	137	ref|NM_012342|ens|ENST00000375533|gb|CR592169|gb|AK290639	8819	0	A_23_P52207	BAMBI	NM_012342	ref|Homo sapiens BMP and activin membrane-bound inhibitor homolog (Xenopus laevis) (BAMBI), mRNA [NM_012342]	5.44679e-10	2.9088	1.54042	13.5062	124.04	407.049	6600.76	19200.3	5275.3	25933.2	5233.11	25869.7	42.1888	63.5542	BAMBI	ENST00000375533	25805	NM_012342	chr10:028971551-028971610	GO:0005737|GO:0016020|GO:0007179|GO:0016021		Hs.533336	0	0	0	0	0	0	0	0	0	0	1	1	1	1
12120	74	148	ref|NM_019859|ref|NM_019860|ref|NM_000872|ens|ENST00000336152	10072	0	A_23_P500381	HTR7	NM_019859	ref|Homo sapiens 5-hydroxytryptamine (serotonin) receptor 7 (adenylate cyclase-coupled) (HTR7), transcript variant d, mRNA [NM_019859]	5.50955e-10	2.9077	1.53988	11.4312	29.8557	95.2637	1601.5	4656.7	1307.62	6090.43	1265.25	6027.16	42.3789	63.2682	HTR7	ENST00000336152	3363	NM_019859	chr10:092500843-092500784	GO:0007165|GO:0004993|GO:0005886|GO:0007187|GO:0005887|GO:0004930|GO:0030594|GO:0008015|GO:0007623|GO:0007268|GO:0007192	NP801539	Hs.73739	0	0	0	0	0	0	0	0	0	0	1	1	1	1
56075	342	151	ref|NM_024893|ens|ENST00000376862|gb|AK024282|gb|BC030637	38767	0	A_23_P251043	TMEM90B	NM_024893	ref|Homo sapiens transmembrane protein 90B (TMEM90B), mRNA [NM_024893]	6.83767e-10	2.90679	1.53943	8.13211	3.14491	9.57056	176.019	511.649	173	662.279	131.262	599.626	41.7379	62.6532	TMEM90B	ENST00000376862	79953	NM_024893	chr20:024647022-024647081	GO:0009607|GO:0016020|GO:0016021		Hs.124638	0	0	0	0	0	0	0	0	0	0	1	1	1	1
6193	38	125	ref|NM_002658|ref|NM_001145031|ens|ENST00000496777|ens|ENST00000446342	1119	0	A_23_P24104	PLAU	NM_002658	ref|Homo sapiens plasminogen activator, urokinase (PLAU), transcript variant 1, mRNA [NM_002658]	5.90274e-10	2.8994	1.53575	15.5985	493.443	1852.32	27888.4	80859.6	20892.1	118133	20849.8	118070	42.2537	63.7417	PLAU	ENST00000446342	5328	NM_002658	chr10:075677050-075677109	GO:0001666|GO:0004252|GO:0005886|GO:0007566|GO:0014909|GO:0005576|GO:0001525|GO:0007165|GO:0006935|GO:0007596|GO:0042127|GO:0006508|GO:0043403|GO:0008233|GO:0042730		Hs.77274	0	0	0	0	0	0	0	0	0	0	1	1	1	1
7138	44	86	ref|NM_002658|ref|NM_001145031|ens|ENST00000496777|ens|ENST00000446342	1119	0	A_23_P24104	PLAU	NM_002658	ref|Homo sapiens plasminogen activator, urokinase (PLAU), transcript variant 1, mRNA [NM_002658]	5.90791e-10	2.89929	1.5357	15.6059	483.841	1850.01	28126.4	81546.7	20884.7	119392	20841.6	119327	43.0753	64.5006	PLAU	ENST00000446342	5328	NM_002658	chr10:075677050-075677109	GO:0001666|GO:0004252|GO:0005886|GO:0007566|GO:0014909|GO:0005576|GO:0001525|GO:0007165|GO:0006935|GO:0007596|GO:0042127|GO:0006508|GO:0043403|GO:0008233|GO:0042730		Hs.77274	0	0	0	0	0	0	0	0	0	0	1	1	1	1
44553	272	109	ref|NM_002658|ref|NM_001145031|ens|ENST00000496777|ens|ENST00000446342	1119	0	A_23_P24104	PLAU	NM_002658	ref|Homo sapiens plasminogen activator, urokinase (PLAU), transcript variant 1, mRNA [NM_002658]	5.91625e-10	2.89913	1.53562	15.56	463.12	1814.84	27491.8	79702.4	20242.5	115595	20198.9	115531	43.6148	63.659	PLAU	ENST00000446342	5328	NM_002658	chr10:075677050-075677109	GO:0001666|GO:0004252|GO:0005886|GO:0007566|GO:0014909|GO:0005576|GO:0001525|GO:0007165|GO:0006935|GO:0007596|GO:0042127|GO:0006508|GO:0043403|GO:0008233|GO:0042730		Hs.77274	0	0	0	0	0	0	0	0	0	0	1	1	1	1
4318	27	54	ref|NM_002658|ref|NM_001145031|ens|ENST00000496777|ens|ENST00000446342	1119	0	A_23_P24104	PLAU	NM_002658	ref|Homo sapiens plasminogen activator, urokinase (PLAU), transcript variant 1, mRNA [NM_002658]	6.12278e-10	2.89513	1.53363	15.5131	451.912	1756.62	28411.6	82255.3	19451.3	112734	19408.3	112670	42.9471	64.1404	PLAU	ENST00000446342	5328	NM_002658	chr10:075677050-075677109	GO:0001666|GO:0004252|GO:0005886|GO:0007566|GO:0014909|GO:0005576|GO:0001525|GO:0007165|GO:0006935|GO:0007596|GO:0042127|GO:0006508|GO:0043403|GO:0008233|GO:0042730		Hs.77274	0	0	0	0	0	0	0	0	0	0	1	1	1	1
57987	354	95	ref|NM_020747|ens|ENST00000505686|ens|ENST00000306315|ens|ENST00000395398	39797	0	A_23_P169978	ZNF608	NM_020747	ref|Homo sapiens zinc finger protein 608 (ZNF608), mRNA [NM_020747]	1.54042e-06	2.89361	1.53287	5.17361	0.391478	1.24354	21.2252	61.4175	59.5227	140.341	16.7461	77.7875	42.7766	62.5534	ZNF608	ENST00000306315	57507	NM_020747	chr5:123973545-123973486	GO:0005622|GO:0008270|GO:0046872		Hs.266616	0	0	0	0	0	0	0	0	0	0	1	1	1	1
13494	83	46	ref|NM_002658|ref|NM_001145031|ens|ENST00000496777|ens|ENST00000446342	1119	0	A_23_P24104	PLAU	NM_002658	ref|Homo sapiens plasminogen activator, urokinase (PLAU), transcript variant 1, mRNA [NM_002658]	6.36969e-10	2.89054	1.53134	15.6031	475.603	1849.23	29474.2	85196.3	20829.3	119254	20785.6	119190	43.7037	64.4537	PLAU	ENST00000446342	5328	NM_002658	chr10:075677050-075677109	GO:0001666|GO:0004252|GO:0005886|GO:0007566|GO:0014909|GO:0005576|GO:0001525|GO:0007165|GO:0006935|GO:0007596|GO:0042127|GO:0006508|GO:0043403|GO:0008233|GO:0042730		Hs.77274	0	0	0	0	0	0	0	0	0	0	1	1	1	1
57746	353	18	ref|NM_000189|ens|ENST00000290573|gb|CR600120|gb|CR749202	38935	0	A_32_P175739	HK2	NM_000189	ref|Homo sapiens hexokinase 2 (HK2), mRNA [NM_000189]	6.48219e-10	2.88864	1.53039	11.8895	39.7369	128.039	2237.09	6462.15	1755.7	8471.05	1712.61	8405.4	43.0987	65.6472	HK2	ENST00000290573	3099	NM_000189	chrX:079825084-079825025	GO:0005975|GO:0005741|GO:0004396|GO:0005524|GO:0005536|GO:0006096|GO:0005829|GO:0005739|GO:0000166|GO:0007595|GO:0016020|GO:0016301|GO:0046835|GO:0006006|GO:0016740		Hs.591588	0	0	0	0	0	0	0	0	0	0	1	1	1	1
6382	39	150	ref|NM_004226|ens|ENST00000263955	5738	0	A_24_P636882	STK17B	NM_004226	ref|Homo sapiens serine/threonine kinase 17b (STK17B), mRNA [NM_004226]	7.09465e-10	2.88751	1.52983	8.82011	4.96086	15.5454	263.526	760.934	251.868	1037.26	209.615	974.571	42.2538	62.6918	STK17B	ENST00000263955	9262	NM_004226	chr2:196998732-196998674	GO:0005515|GO:0000166|GO:0004674|GO:0006915|GO:0006468|GO:0005634|GO:0006917|GO:0015629|GO:0005524|GO:0016740|GO:0007243		Hs.88297	0	0	0	0	0	0	0	0	0	0	1	1	1	1
24702	151	102	ref|NM_000550|ens|ENST00000381137|ens|ENST00000388918|gb|BC052608	19110	0	A_23_P94403	TYRP1	NM_000550	ref|Homo sapiens tyrosinase-related protein 1 (TYRP1), mRNA [NM_000550]	8.88328e-10	2.88205	1.52709	7.97939	2.62712	8.48564	141.618	408.149	161.833	607.389	117.216	543.356	44.6176	64.0324	TYRP1	ENST00000381137	7306	NM_000550	chr9:012709800-012709859	GO:0005515|GO:0033162|GO:0046982|GO:0005507|GO:0043438|GO:0032438|GO:0030318|GO:0042803|GO:0046872|GO:0016020|GO:0042438|GO:0043473|GO:0016021|GO:0016716|GO:0055114		Hs.270279	0	0	0	0	0	0	0	0	0	0	1	1	1	1
33585	205	129	ens|ENST00000401931	25101	0	A_33_P3243230	ENST00000401931	ENST00000401931	ens|interleukin 8 [Source:HGNC Symbol;Acc:6025] [ENST00000401931]	1.42237e-09	2.87908	1.52561	7.24047	1.6066	5.08213	87.4265	251.708	114.479	387.833	70.5602	324.067	43.919	63.766		ENST00000401931			chr4:74607982-74608041				0	0	0	0	0	0	0	0	0	0	1	1	1	1
55683	340	87	ref|NM_014585|ens|ENST00000261024|gb|AK223236|gb|CR606641	9160	0	A_23_P102391	SLC40A1	NM_014585	ref|Homo sapiens solute carrier family 40 (iron-regulated transporter), member 1 (SLC40A1), mRNA [NM_014585]	4.59503e-09	2.87866	1.5254	6.491	0.96425	3.09754	51.9445	149.53	84.8889	256.822	41.6719	194.145	43.2169	62.6772	SLC40A1	ENST00000261024	30061	NM_014585	chr2:190425809-190425750	GO:0006879|GO:0005737|GO:0005886|GO:0005506|GO:0005887|GO:0005381|GO:0006826|GO:0009653|GO:0008021|GO:0006811		Hs.643005	0	0	0	0	0	0	0	0	0	0	1	1	1	1
23471	144	19	ref|NM_005461|ens|ENST00000396967|ens|ENST00000373313|gb|AK027324	14384	0	A_33_P3220837	MAFB	NM_005461	ref|Homo sapiens v-maf musculoaponeurotic fibrosarcoma oncogene homolog B (avian) (MAFB), mRNA [NM_005461]	2.03887e-09	2.8785	1.52532	6.93413	1.26209	4.07267	76.0477	218.903	101.622	328.511	56.6981	263.75	44.9241	64.761	MAFB	ENST00000396967	9935	NM_005461	chr20:039315666-039315607	GO:0005667|GO:0003700|GO:0042472|GO:0007379|GO:0007585|GO:0005634|GO:0007423|GO:0021572|GO:0043565|GO:0021571|GO:0005737|GO:0045647|GO:0045944|GO:0035284|GO:0008134		Hs.169487	0	0	0	0	0	0	0	0	0	0	1	1	1	1
44379	271	99	ref|NM_007168|ens|ENST00000430352|ens|ENST00000269080|gb|AB527097	4012	0	A_23_P118615	ABCA8	NM_007168	ref|Homo sapiens ATP-binding cassette, sub-family A (ABC1), member 8 (ABCA8), mRNA [NM_007168]	2.2562e-08	2.87024	1.52117	5.99663	0.680966	2.16592	36.2319	103.994	73.3077	200.667	29.6972	137.283	43.6104	63.3833	ABCA8	ENST00000430352	10351	NM_007168	chr17:066865909-066865850	GO:0005886|GO:0000166|GO:0006810|GO:0042626|GO:0016021|GO:0016887|GO:0005524		Hs.58351	0	0	0	0	0	0	0	0	0	0	1	1	1	1
55050	336	110	ref|NM_014585|ens|ENST00000261024|gb|AK223236|gb|CR606641	9160	0	A_23_P102391	SLC40A1	NM_014585	ref|Homo sapiens solute carrier family 40 (iron-regulated transporter), member 1 (SLC40A1), mRNA [NM_014585]	5.84771e-09	2.86968	1.52089	6.42191	0.93782	2.90326	50.5756	145.136	82.4773	247.614	39.9154	184.176	42.5619	63.4377	SLC40A1	ENST00000261024	30061	NM_014585	chr2:190425809-190425750	GO:0006879|GO:0005737|GO:0005886|GO:0005506|GO:0005887|GO:0005381|GO:0006826|GO:0009653|GO:0008021|GO:0006811		Hs.643005	0	0	0	0	0	0	0	0	0	0	1	1	1	1
35285	216	25	ref|NM_024841|ref|NM_001160167|ref|NM_001160169|ref|NM_001160168	7147	0	A_23_P116512	PRR5L	NM_024841	ref|Homo sapiens proline rich 5 like (PRR5L), transcript variant 2, mRNA [NM_024841]	1.11207e-09	2.86897	1.52053	7.71746	2.14615	6.96985	125.995	361.477	142.975	519.35	97.5306	454.186	45.4444	65.1644	PRR5L	ENST00000378867	79899	NM_024841	chr11:036486438-036486497			Hs.19987	0	0	0	0	0	0	0	0	0	0	1	1	1	1
52831	323	23	ref|NM_022103|ref|NR_030740|ens|ENST00000360227|ens|ENST00000452518	3013	0	A_23_P101623	ZNF667	NM_022103	ref|Homo sapiens zinc finger protein 667 (ZNF667), transcript variant 1, mRNA [NM_022103]	4.33866e-09	2.86001	1.51602	6.58715	1.02001	3.16627	56.2938	161.001	88.4524	272.333	44.6643	206.967	43.788	65.3662	ZNF667	ENST00000360227	63934	NM_022103	chr19:056952634-056952575	GO:0005622|GO:0006355|GO:0008270|GO:0005634|GO:0003677|GO:0046872	NP186143	Hs.676605	0	0	0	0	0	0	0	0	0	0	1	1	1	1
47601	291	41	ref|NM_012342|ens|ENST00000375533|gb|CR592169|gb|AK290639	8819	0	A_23_P52207	BAMBI	NM_012342	ref|Homo sapiens BMP and activin membrane-bound inhibitor homolog (Xenopus laevis) (BAMBI), mRNA [NM_012342]	8.33443e-10	2.85956	1.5158	13.523	118.583	403.297	6743.44	19283.3	5317.82	26340.7	5273.36	26275.5	44.4698	65.1518	BAMBI	ENST00000375533	25805	NM_012342	chr10:028971551-028971610	GO:0005737|GO:0016020|GO:0007179|GO:0016021		Hs.533336	0	0	0	0	0	0	0	0	0	0	1	1	1	1
34629	212	25	ref|NM_014585|ens|ENST00000261024|gb|AK223236|gb|CR606641	9160	0	A_23_P102391	SLC40A1	NM_014585	ref|Homo sapiens solute carrier family 40 (iron-regulated transporter), member 1 (SLC40A1), mRNA [NM_014585]	7.42356e-09	2.85893	1.51548	6.36524	0.844124	2.71782	49.5	141.517	83.8158	242.316	38.3656	177.139	45.4502	65.1768	SLC40A1	ENST00000261024	30061	NM_014585	chr2:190425809-190425750	GO:0006879|GO:0005737|GO:0005886|GO:0005506|GO:0005887|GO:0005381|GO:0006826|GO:0009653|GO:0008021|GO:0006811		Hs.643005	0	0	0	0	0	0	0	0	0	0	1	1	1	1
45079	275	143	ref|NM_013447|ref|NM_152919|ref|NM_152916|ref|NM_152920	32329	0	A_23_P502336	EMR2	NM_013447	ref|Homo sapiens egf-like module containing, mucin-like, hormone receptor-like 2 (EMR2), transcript variant 1, mRNA [NM_013447]	1.15908e-06	2.85121	1.51157	5.25909	0.425083	1.28109	22.9089	65.3181	60.6591	144.318	18.0938	81.0511	42.5653	63.2671	EMR2	ENST00000315576	30817	NM_013447	chr19:014843917-014843858	GO:0005886|GO:0007218|GO:0004930|GO:0005509|GO:0016021	NP287504	Hs.531619	0	0	0	0	0	0	0	0	0	0	1	1	1	1
6592	41	32	ref|NM_007193|ens|ENST00000359299|ens|ENST00000507278|ens|ENST00000393751	5808	0	A_23_P58328	ANXA10	NM_007193	ref|Homo sapiens annexin A10 (ANXA10), mRNA [NM_007193]	9.26783e-10	2.84747	1.50968	12.8879	79.1071	265.923	4883.94	13906.9	3450.27	16924.4	3407.2	16861	43.0707	63.4056	ANXA10	ENST00000359299	11199	NM_007193	chr4:169108564-169108623	GO:0005739|GO:0005544|GO:0005509		Hs.188401	0	0	0	0	0	0	0	0	0	0	1	1	1	1
32662	200	26	ref|NM_018941|ens|ENST00000331222|gb|AK096736	24340	0	A_23_P407206	CLN8	NM_018941	ref|Homo sapiens ceroid-lipofuscinosis, neuronal 8 (epilepsy, progressive with mental retardation) (CLN8), mRNA [NM_018941]	1.30082e-09	2.84479	1.50832	7.83181	2.33114	7.50999	137.33	390.675	151.477	554.864	106.004	489.662	45.473	65.2014	CLN8	ENST00000331222	2055	NM_018941	chr8:001734642-001734701	GO:0044265|GO:0008361|GO:0008219|GO:0060041|GO:0005783|GO:0045494|GO:0050881|GO:0050884|GO:0050885|GO:0007628|GO:0044257|GO:0046513|GO:0008203|GO:0008306|GO:0060052|GO:0005793|GO:0008610|GO:0043066|GO:0021522|GO:0051348|GO:0007399|GO:0045861|GO:0016020|GO		Hs.127675	0	0	0	0	0	0	0	0	0	0	1	1	1	1
13092	80	136	ens|ENST00000517927|gb|AL389942|gb|EU147785|gb|DQ658414	10802	0	A_33_P3718269	ENST00000517927	ENST00000517927	gb|Homo sapiens mRNA full length insert cDNA clone EUROIMAGE 2005635. [AL389942]	9.73969e-10	2.84425	1.50805	9.77651	9.62476	29.6425	503.728	1432.73	449.326	1953.54	407.036	1889.79	42.2905	63.7527	LOC285628		285628	AL389942	chr5:159914327-159914386			Hs.604728	0	0	0	0	0	0	0	0	0	0	1	1	1	1
34333	210	57	ref|NM_001855|ens|ENST00000375001|gb|L25286|gb|BG104905	249	0	A_23_P112554	COL15A1	NM_001855	ref|Homo sapiens collagen, type XV, alpha 1 (COL15A1), mRNA [NM_001855]	5.83644e-09	2.84356	1.5077	6.51404	0.953493	3.00158	52.3428	148.84	87.5122	260.707	42.7144	195.556	44.7978	65.1511	COL15A1	ENST00000375001	1306	NM_001855	chr9:101832765-101832824	GO:0005515|GO:0007275|GO:0005576|GO:0001525|GO:0007155|GO:0005582|GO:0030154|GO:0005604|GO:0005201		Hs.409034	0	0	0	0	0	0	0	0	0	0	1	1	1	1
31391	192	67	ref|NM_007168|ens|ENST00000430352|ens|ENST00000269080|gb|AB527097	4012	0	A_23_P118615	ABCA8	NM_007168	ref|Homo sapiens ATP-binding cassette, sub-family A (ABC1), member 8 (ABCA8), mRNA [NM_007168]	3.12246e-08	2.84292	1.50737	5.96897	0.657749	2.05755	35.6605	101.38	73.9512	198.707	29.3418	133.718	44.6094	64.9891	ABCA8	ENST00000430352	10351	NM_007168	chr17:066865909-066865850	GO:0005886|GO:0000166|GO:0006810|GO:0042626|GO:0016021|GO:0016887|GO:0005524		Hs.58351	0	0	0	0	0	0	0	0	0	0	1	1	1	1
61998	379	6	ref|NM_012153|ens|ENST00000257831|ens|ENST00000450654|gb|AF170583	31986	0	A_23_P203540	EHF	NM_012153	ref|Homo sapiens ets homologous factor (EHF), mRNA [NM_012153]	6.08864e-09	2.84281	1.50732	6.49985	0.991655	2.92502	55.7041	158.356	84.4894	261.255	42.0677	194.694	42.4217	66.5617	EHF	ENST00000257831	26298	NM_012153	chr11:034681911-034681970	GO:0043565|GO:0005515|GO:0003700|GO:0008283|GO:0030855|GO:0007275|GO:0005634|GO:0045893		Hs.653859	0	0	0	0	0	0	0	0	0	0	1	1	1	1
38317	234	105	ref|NM_030594|ref|NM_001079535|ref|NM_001079533|ref|NM_001079534	4088	0	A_33_P3268838	CPEB1	NM_030594	ref|Homo sapiens cytoplasmic polyadenylation element binding protein 1 (CPEB1), transcript variant 1, mRNA [NM_030594]	1.06092e-09	2.83621	1.50396	9.40535	7.05753	23.1021	387.375	1098.67	356.816	1534.95	312.532	1471.26	44.2835	63.6852	CPEB1	ENST00000398592	64506	NM_030594	chr15:082827696-082827637	GO:0006397|GO:0005737|GO:0030054|GO:0005886|GO:0000932|GO:0045211|GO:0003723|GO:0045202|GO:0014069|GO:0042995|GO:0030425|GO:0006417		Hs.547988	0	0	0	0	0	0	0	0	0	0	1	1	1	1
48781	298	73	ref|NM_005574|ref|NM_001142316|ref|NM_001142315|ens|ENST00000456680	7086	0	A_23_P53126	LMO2	NM_005574	ref|Homo sapiens LIM domain only 2 (rhombotin-like 1) (LMO2), transcript variant 1, mRNA [NM_005574]	1.75909e-09	2.83611	1.50392	7.43351	1.8407	5.80267	98.1134	278.261	124.372	434.698	80.5899	370.797	43.7822	63.9011	LMO2	ENST00000456680	4005	NM_005574	chr11:033880302-033880243	GO:0005515|GO:0043234|GO:0001568|GO:0045647|GO:0008270|GO:0007275|GO:0005634|GO:0035162|GO:0003677|GO:0046872	NP1200300	Hs.34560	0	0	0	0	0	0	0	0	0	0	1	1	1	1
17758	109	46	ref|NM_006273|ens|ENST00000394627|ens|ENST00000394630|ens|ENST00000200307	14230	0	A_23_P78037	CCL7	NM_006273	ref|Homo sapiens chemokine (C-C motif) ligand 7 (CCL7), mRNA [NM_006273]	1.06245e-09	2.83219	1.50192	11.4403	28.8471	92.945	1645.99	4661.76	1320.44	6115.85	1276.2	6050.75	44.2401	65.1003	CCL7	ENST00000394627	6354	NM_006273	chr17:032598800-032598859	GO:0008009|GO:0007165|GO:0006955|GO:0006954|GO:0006935|GO:0007267|GO:0006874|GO:0005576|GO:0008201|GO:0005615		Hs.251526	0	0	0	0	0	0	0	0	0	0	1	1	1	1
21762	133	114	ref|NM_003239|ens|ENST00000238682|gb|CR611616|gb|J03241	17073	0	A_23_P88404	TGFB3	NM_003239	ref|Homo sapiens transforming growth factor, beta 3 (TGFB3), mRNA [NM_003239]	3.11688e-09	2.82875	1.50016	6.93341	1.31552	4.05346	69.4329	196.408	101.4	323.3	57.6085	259.324	43.7915	63.9759	TGFB3	ENST00000238682	7043	NM_003239	chr14:076424963-076424904	GO:0043627|GO:0043932|GO:0051491|GO:0030879|GO:0009790|GO:0048702|GO:0005615|GO:0005114|GO:0042802|GO:0043524|GO:0043025|GO:0051781|GO:0007565|GO:0048839|GO:0030501|GO:0009986|GO:0046982|GO:0048286|GO:0007568|GO:0045740|GO:0060391|GO:0001701|GO:0045216|GO		Hs.592317	0	0	0	0	0	0	0	0	0	0	1	1	1	1
28837	176	137	ref|NM_002422|ens|ENST00000299855|gb|AK223283|gb|X05232	16139	0	A_23_P161698	MMP3	NM_002422	ref|Homo sapiens matrix metallopeptidase 3 (stromelysin 1, progelatinase) (MMP3), mRNA [NM_002422]	1.1136e-09	2.82666	1.4991	13.1148	93.5133	302.481	5218.7	14751.5	4104.34	19439.7	4060.92	19375.6	43.4261	64.0556	MMP3	ENST00000299855	4314	NM_002422	chr11:102706753-102706694	GO:0005509|GO:0005578|GO:0005576|GO:0005615|GO:0043231|GO:0008152|GO:0030574|GO:0006508|GO:0008233|GO:0008270|GO:0004222|GO:0034097|GO:0043200		Hs.375129	0	0	0	0	0	0	0	0	0	0	1	1	1	1
11430	70	114	ref|NM_005479	9524	0	A_33_P3367899	FRAT1	NM_005479	ref|Homo sapiens frequently rearranged in advanced T-cell lymphomas (FRAT1), mRNA [NM_005479]	2.31296e-07	2.82122	1.49632	5.57294	0.527386	1.57127	26.8523	75.7562	65.2727	164.523	22.5378	100.538	42.7349	63.985	FRAT1		10023	NM_005479	chr10:099081604-099081663	GO:0005737|GO:0000578|GO:0016055		Hs.126057	0	0	0	0	0	0	0	0	0	0	1	1	1	1
3837	24	65	ref|NM_002658|ref|NM_001145031|ens|ENST00000496777|ens|ENST00000446342	1119	0	A_23_P24104	PLAU	NM_002658	ref|Homo sapiens plasminogen activator, urokinase (PLAU), transcript variant 1, mRNA [NM_002658]	1.21465e-09	2.81687	1.49409	15.5519	472.803	1767.83	28881.1	81354.3	20269.8	114149	20227	114085	42.781	64.5339	PLAU	ENST00000446342	5328	NM_002658	chr10:075677050-075677109	GO:0001666|GO:0004252|GO:0005886|GO:0007566|GO:0014909|GO:0005576|GO:0001525|GO:0007165|GO:0006935|GO:0007596|GO:0042127|GO:0006508|GO:0043403|GO:0008233|GO:0042730		Hs.77274	0	0	0	0	0	0	0	0	0	0	1	1	1	1
9083	56	63	ref|NM_001014448|ref|NM_001014447|ref|NM_003652|ens|ENST00000514302	7695	0	A_23_P58251	CPZ	NM_001014448	ref|Homo sapiens carboxypeptidase Z (CPZ), transcript variant 3, mRNA [NM_001014448]	1.06423e-05	2.81585	1.49357	4.95723	0.3371	1.023	18.2405	51.3623	58.093	130.302	14.646	65.8919	43.447	64.4105	CPZ	ENST00000360986	8532	NM_001014448		GO:0006508|GO:0005578|GO:0008270|GO:0008233|GO:0005576|GO:0016055|GO:0046872|GO:0008237|GO:0004181		Hs.78068	0	0	0	0	0	0	0	0	0	0	1	1	0	1
31473	192	149	ref|NM_005658|ref|NM_001190945|ref|NM_001190947|ens|ENST00000373887	23615	0	A_24_P89891	TRAF1	NM_005658	ref|Homo sapiens TNF receptor-associated factor 1 (TRAF1), transcript variant 1, mRNA [NM_005658]	2.54789e-06	2.80508	1.48804	5.18377	0.401726	1.19574	21.9653	61.6145	60.5366	139.829	17.3494	76.1472	43.1872	63.6821	TRAF1	ENST00000373887	7185	NM_005658	chr9:123664733-123664674	GO:0005515|GO:0007165|GO:0005737|GO:0006461|GO:0042981|GO:0008270		Hs.531251	0	0	0	0	0	0	0	0	0	0	1	1	1	1
20602	126	102	ref|NM_002422|ens|ENST00000299855|gb|AK223283|gb|X05232	16139	0	A_23_P161698	MMP3	NM_002422	ref|Homo sapiens matrix metallopeptidase 3 (stromelysin 1, progelatinase) (MMP3), mRNA [NM_002422]	1.35559e-09	2.8046	1.4878	13.2095	98.3566	323.378	5368.32	15056	4381.46	20749.3	4337.36	20685.3	44.0983	63.9663	MMP3	ENST00000299855	4314	NM_002422	chr11:102706753-102706694	GO:0005509|GO:0005578|GO:0005576|GO:0005615|GO:0043231|GO:0008152|GO:0030574|GO:0006508|GO:0008233|GO:0008270|GO:0004222|GO:0034097|GO:0043200		Hs.375129	0	0	0	0	0	0	0	0	0	0	1	1	1	1
18922	116	62	ref|NM_022783|ens|ENST00000286234|gb|AK022490|gb|AK225168	14939	0	A_23_P60166	DEPTOR	NM_022783	ref|Homo sapiens DEP domain containing MTOR-interacting protein (DEPTOR), mRNA [NM_022783]	1.49742e-09	2.80197	1.48644	8.86263	4.89093	15.2812	269.263	754.467	261.951	1061.54	217.484	996.337	44.4668	65.2	DEPDC6	ENST00000286234	64798	NM_022783	chr8:121062582-121062641	GO:0005622|GO:0005515|GO:0007242|GO:0045792|GO:0032007|GO:0042981|GO:0006469		Hs.112981	0	0	0	0	0	0	0	0	0	0	1	1	1	1
23020	141	60	ref|NM_001912|ref|NM_145918|ens|ENST00000375894|ens|ENST00000340342	340	0	A_23_P94533	CTSL1	NM_001912	ref|Homo sapiens cathepsin L1 (CTSL1), transcript variant 1, mRNA [NM_001912]	1.43255e-09	2.79843	1.48462	14.792	278.212	984.989	16433.5	45988	12520.6	64569	12475.7	64503.5	44.8425	65.4865	CTSL1	ENST00000340342	1514	NM_001912	chr9:090345326-090345385	GO:0004197|GO:0042277|GO:0030984|GO:0004177|GO:0006508|GO:0008233|GO:0005625|GO:0005576|GO:0005764		Hs.418123	0	0	0	0	0	0	0	0	0	0	1	1	1	1
29427	180	71	ref|NM_001010934|ens|ENST00000423064|gb|CR600867|gb|AB208900	22217	0	A_33_P3276718	HGF	NM_001010934	ref|Homo sapiens hepatocyte growth factor (hepapoietin A; scatter factor) (HGF), transcript variant 5, mRNA [NM_001010934]	1.6892e-09	2.79778	1.48428	8.32685	3.37292	10.5471	183.906	514.528	195.167	749.833	150.536	684.896	44.6308	64.9371	HGF	ENST00000423064	3082	NM_001010934	chr7:081380346-081380287	GO:0005515|GO:0048012|GO:0046982|GO:0004252|GO:0005576|GO:0006916|GO:0001837|GO:0003824|GO:0001889|GO:0000187|GO:0000902|GO:0007067|GO:0060665|GO:0006508|GO:0031093|GO:0051450|GO:0008083		Hs.396530	0	0	0	0	0	0	0	0	0	0	1	1	1	1
29606	181	86	ref|NM_152405|ens|ENST00000396135|ens|ENST00000282259|ens|ENST00000396137	22454	0	A_33_P3217689	JMY	NM_152405	ref|Homo sapiens junction mediating and regulatory protein, p53 cofactor (JMY), mRNA [NM_152405]	1.91904e-09	2.79195	1.48127	8.04312	2.78424	8.69603	150.547	420.321	168.675	625.075	124.102	560.608	44.5731	64.4671	JMY	ENST00000396135	133746	NM_152405	chr5:078622942-078623001	GO:0005515|GO:0051091|GO:0006281|GO:0006357|GO:0003713|GO:0007050|GO:0005634|GO:0003779|GO:0006917|GO:0006974		Hs.482605	0	0	0	0	0	0	0	0	0	0	1	1	1	1
13706	84	94	ref|NM_014585|ens|ENST00000261024|gb|AK223236|gb|CR606641	9160	0	A_23_P102391	SLC40A1	NM_014585	ref|Homo sapiens solute carrier family 40 (iron-regulated transporter), member 1 (SLC40A1), mRNA [NM_014585]	1.18026e-08	2.78839	1.47943	6.4144	0.927905	2.81719	48.3228	134.743	84.0476	243.69	40.4523	179.85	43.5953	63.8402	SLC40A1	ENST00000261024	30061	NM_014585	chr2:190425809-190425750	GO:0006879|GO:0005737|GO:0005886|GO:0005506|GO:0005887|GO:0005381|GO:0006826|GO:0009653|GO:0008021|GO:0006811		Hs.643005	0	0	0	0	0	0	0	0	0	0	1	1	1	1
56093	343	5	ref|NM_032947|ens|ENST00000324552|gb|CR615940|gb|CR618199	38786	0	A_23_P414273	C5orf62	NM_032947	ref|Homo sapiens chromosome 5 open reading frame 62 (C5orf62), mRNA [NM_032947]	1.57325e-09	2.78803	1.47925	13.9714	165.878	542.388	9903.49	27611.3	7218.88	36022.6	7175.62	35956.4	43.2584	66.2928	C5orf62	ENST00000324552	85027	NM_032947	chr5:150176190-150176249	GO:0016020|GO:0016021		Hs.29444	0	0	0	0	0	0	0	0	0	0	1	1	1	1
40188	246	8	gb|AK093004|gb|AK000939|gb|AX747850	29153	0	A_33_P3735158	LOC286272	AK093004	gb|Homo sapiens cDNA FLJ35685 fis, clone SPLEN2019257. [AK093004]	2.24361e-08	2.78449	1.47742	6.2005	0.769977	2.39664	46.2682	128.834	79.3778	221.978	34.531	156.626	44.8468	65.3522	LOC286272		286272	AK093004	chr9:69135853-69135912			Hs.648390	0	0	0	0	0	0	0	0	0	0	1	1	1	1
12268	75	132	ref|NM_032606|ens|ENST00000378703|ens|ENST00000409445|ens|ENST00000409004	10300	0	A_32_P209208	CAPS2	NM_032606	ref|Homo sapiens calcyphosine 2 (CAPS2), mRNA [NM_032606]	7.72066e-06	2.78054	1.47537	5.03699	0.372165	1.07383	18.9402	52.6642	57.9778	132.378	15.725	68.5453	42.2528	63.8324	CAPS2	ENST00000378703	84698	NM_032606	chr12:075669900-075669841	GO:0005509		Hs.407154	0	0	0	0	0	0	0	0	0	0	1	1	0	1
53219	325	83	ref|NM_177403|ref|NM_001164522|gb|AK122657|gb|AK127140	37131	0	A_23_P252541	RAB7B	NM_177403	ref|Homo sapiens RAB7B, member RAS oncogene family (RAB7B), transcript variant 1, mRNA [NM_177403]	2.04928e-09	2.77909	1.47461	8.22063	3.21599	10.1145	173.127	481.136	183.316	699.263	139.835	636.349	43.4811	62.9143	RAB7B		338382	NM_177403		GO:0000166|GO:0007264|GO:0015031|GO:0005525|GO:0005764		Hs.534612	0	0	0	0	0	0	0	0	0	0	1	1	1	1
16062	98	154	ref|NM_003900|ref|NM_001142298|ref|NM_001142299|ens|ENST00000402874	8352	0	A_23_P81399	SQSTM1	NM_003900	ref|Homo sapiens sequestosome 1 (SQSTM1), transcript variant 1, mRNA [NM_003900]	1.72421e-09	2.77791	1.474	14.4553	237.16	785.376	13571.8	37701.2	10177.4	49857.2	10134.7	49793.8	42.7336	63.4012	SQSTM1	ENST00000402874	8878	NM_003900	chr5:179263709-179263768	GO:0005515|GO:0043130|GO:0030971|GO:0008624|GO:0006511|GO:0007242|GO:0005770|GO:0006950|GO:0006915|GO:0005634|GO:0006916|GO:0046872|GO:0030154|GO:0005829|GO:0005737|GO:0006955|GO:0008104|GO:0045944|GO:0016197|GO:0005080|GO:0008270|GO:0005654|GO:0043122|GO		Hs.437277	0	0	0	0	0	0	0	0	0	0	1	1	1	1
16594	102	30	ref|NM_000185|ens|ENST00000406799|ens|ENST00000215727|gb|CR456573	1790	0	A_33_P3241511	SERPIND1	NM_000185	ref|Homo sapiens serpin peptidase inhibitor, clade D (heparin cofactor), member 1 (SERPIND1), mRNA [NM_000185]	2.2051e-09	2.77473	1.47235	8.09623	2.92686	9.05045	170.634	473.463	172.763	645.842	128.768	581.582	43.9952	64.26	SERPIND1	ENST00000406799	3053	NM_000185	chr22:021141453-021141512	GO:0006935|GO:0007596|GO:0004867|GO:0005576|GO:0008201		Hs.474270	0	0	0	0	0	0	0	0	0	0	1	1	1	1
43481	266	21	ref|NM_022910|ref|NM_001130487|ref|NM_020465|ens|ENST00000421602	31216	0	A_23_P140748	NDRG4	NM_022910	ref|Homo sapiens NDRG family member 4 (NDRG4), transcript variant 3, mRNA [NM_022910]	1.85107e-09	2.77073	1.47027	10.7169	17.2497	55.9252	1017.1	2818.11	823.238	3705.48	778.129	3640.38	45.1096	65.0937	NDRG4	ENST00000421602	65009	NM_022910	chr16:058547109-058547168	GO:0005737|GO:0006950|GO:0016049|GO:0007275|GO:0030154		Hs.322430	0	0	0	0	0	0	0	0	0	0	1	1	1	1
1933	12	129	ref|NM_000185|ens|ENST00000406799|ens|ENST00000215727|gb|CR456573	1790	0	A_33_P3241511	SERPIND1	NM_000185	ref|Homo sapiens serpin peptidase inhibitor, clade D (heparin cofactor), member 1 (SERPIND1), mRNA [NM_000185]	2.40032e-09	2.76457	1.46705	8.12021	3.11351	9.2913	162.43	449.05	173.783	651.935	131.536	588.587	42.2469	63.3482	SERPIND1	ENST00000406799	3053	NM_000185	chr22:021141453-021141512	GO:0006935|GO:0007596|GO:0004867|GO:0005576|GO:0008201		Hs.474270	0	0	0	0	0	0	0	0	0	0	1	1	1	1
2934	18	146	ref|NM_054027|ens|ENST00000284268|gb|AK054966|gb|AK001799	2694	0	A_24_P303145	ANKH	NM_054027	ref|Homo sapiens ankylosis, progressive homolog (mouse) (ANKH), mRNA [NM_054027]	5.48349e-09	2.75976	1.46454	6.96439	1.41341	4.18077	74.3419	205.166	101.837	324.023	59.6409	261.48	42.1964	62.5435	ANKH	ENST00000284268	56172	NM_054027	chr5:014705088-014705029	GO:0030500|GO:0001501|GO:0005887|GO:0019867|GO:0006810|GO:0006817|GO:0007626|GO:0005315|GO:0030504		Hs.156727	0	0	0	0	0	0	0	0	0	0	1	1	1	1
56131	343	43	ref|NM_138451|ens|ENST00000416617|ens|ENST00000299732|gb|BC013151	38831	0	A_24_P390060	IQCD	NM_138451	ref|Homo sapiens IQ motif containing D (IQCD), mRNA [NM_138451]	1.96335e-08	2.75303	1.46102	6.3375	0.881296	2.65531	47.3801	130.439	81.8409	234.818	38.3385	170.578	43.5024	64.2403	IQCD	ENST00000416617	115811	NM_138451	chr12:113633351-113633292			Hs.568276	0	0	0	0	0	0	0	0	0	0	1	1	1	1
28541	175	5	ref|NM_014585|ens|ENST00000261024|gb|AK223236|gb|CR606641	9160	0	A_23_P102391	SLC40A1	NM_014585	ref|Homo sapiens solute carrier family 40 (iron-regulated transporter), member 1 (SLC40A1), mRNA [NM_014585]	2.03321e-08	2.74843	1.45861	6.34055	0.846699	2.65172	53.5706	147.235	83.4878	236.268	38.2786	171.568	45.2092	64.7006	SLC40A1	ENST00000261024	30061	NM_014585	chr2:190425809-190425750	GO:0006879|GO:0005737|GO:0005886|GO:0005506|GO:0005887|GO:0005381|GO:0006826|GO:0009653|GO:0008021|GO:0006811		Hs.643005	0	0	0	0	0	0	0	0	0	0	1	1	1	1
4684	29	92	ref|NM_001964|ens|ENST00000239938|gb|M80583|gb|M62829	4286	0	A_23_P214080	EGR1	NM_001964	ref|Homo sapiens early growth response 1 (EGR1), mRNA [NM_001964]	2.33408e-09	2.74485	1.45672	12.2741	53.6553	165.255	2882.56	7912.19	2337.36	10756.4	2294.59	10691.7	42.7654	64.6981	EGR1	ENST00000239938	1958	NM_001964	chr5:137804891-137804950	GO:0006355|GO:0003700|GO:0016563|GO:0005634|GO:0000122|GO:0046872|GO:0005622|GO:0043565|GO:0051789|GO:0003690|GO:0045941|GO:0030217|GO:0045944|GO:0048169|GO:0007611|GO:0008270		Hs.326035	0	0	0	0	0	0	0	0	0	0	1	1	1	1
34762	212	158	ref|NM_001080487|ens|ENST00000378358|ens|ENST00000427766|ens|ENST00000411789	25766	0	A_33_P3367924	PABPN1L	NM_001080487	ref|Homo sapiens poly(A) binding protein, nuclear 1-like (cytoplasmic) (PABPN1L), mRNA [NM_001080487]	4.25409e-09	2.73236	1.45015	7.4939	2.02859	5.91055	112.604	307.674	129.95	436.45	87.0422	373.293	42.9078	63.1571	LOC390748	ENST00000378358	390748	NM_001080487	chr16:088932844-088932785	GO:0005737|GO:0003723		Hs.690706	0	0	0	0	0	0	0	0	0	0	1	1	1	1
39476	241	116	ref|NM_024841|ref|NM_001160167|ref|NM_001160169|ref|NM_001160168	7147	0	A_23_P116512	PRR5L	NM_024841	ref|Homo sapiens proline rich 5 like (PRR5L), transcript variant 2, mRNA [NM_024841]	3.76461e-09	2.73018	1.449	7.75294	2.33059	7.11296	126.719	345.966	146.933	516.178	102.817	452.554	44.1163	63.6239	PRR5L	ENST00000378867	79899	NM_024841	chr11:036486438-036486497			Hs.19987	0	0	0	0	0	0	0	0	0	0	1	1	1	1
23264	142	140	ref|NM_001145031|ref|NM_002658|ens|ENST00000372761|ens|ENST00000496777	18015	0	A_33_P3306146	PLAU	NM_001145031	ref|Homo sapiens plasminogen activator, urokinase (PLAU), transcript variant 2, mRNA [NM_001145031]	2.75644e-09	2.72735	1.4475	10.7912	19.4162	58.6018	1060.07	2891.19	880.194	3815.31	837.082	3751.29	43.1126	64.0132	PLAU	ENST00000372761	5328	NM_001145031	chr10:075674614-075674673	GO:0001666|GO:0004252|GO:0005886|GO:0007566|GO:0014909|GO:0005576|GO:0001525|GO:0007165|GO:0006935|GO:0007596|GO:0042127|GO:0006508|GO:0043403|GO:0008233|GO:0042730		Hs.77274	0	0	0	0	0	0	0	0	0	0	1	1	1	1
26871	164	139	ref|NM_005211|ens|ENST00000394307|ens|ENST00000286301|ens|ENST00000504875	6848	0	A_23_P110791	CSF1R	NM_005211	ref|Homo sapiens colony stimulating factor 1 receptor (CSF1R), mRNA [NM_005211]	3.00663e-09	2.7263	1.44694	8.79272	4.87991	14.5242	266.025	725.263	254.725	994.375	211.404	930.322	43.3213	64.0533	CSF1R	ENST00000394307	1436	NM_005211	chr5:149432920-149432861	GO:0005886|GO:0008283|GO:0007275|GO:0005524|GO:0042803|GO:0043235|GO:0007165|GO:0019955|GO:0000166|GO:0005887|GO:0005011|GO:0004872|GO:0006468|GO:0007169|GO:0016740		Hs.586219	0	0	0	0	0	0	0	0	0	0	1	1	1	1
37754	231	34	ref|NM_002203|ens|ENST00000296585	27724	0	A_32_P178800	ITGA2	NM_002203	ref|Homo sapiens integrin, alpha 2 (CD49B, alpha 2 subunit of VLA-2 receptor) (ITGA2), mRNA [NM_002203]	2.78294e-09	2.72625	1.44692	10.896	19.5476	62.6443	1144.86	3121.16	935.175	4146.7	889.662	4081.55	45.5126	65.1544	ITGA2	ENST00000296585	3673	NM_002203	chr5:052389637-052389696	GO:0014070|GO:0005518|GO:0030879|GO:0033591|GO:0042995|GO:0014075|GO:0051971|GO:0060100|GO:0042802|GO:0051789|GO:0001894|GO:0044419|GO:0009887|GO:0033343|GO:0008305|GO:0000287|GO:0046982|GO:0014850|GO:0005509|GO:0045785|GO:0005178|GO:0031346|GO:0032967|GO		Hs.482077	0	0	0	0	0	0	0	0	0	0	1	1	1	1
24087	147	143	ref|NM_001855|ens|ENST00000375001|gb|L25286|gb|BG104905	249	0	A_23_P112554	COL15A1	NM_001855	ref|Homo sapiens collagen, type XV, alpha 1 (COL15A1), mRNA [NM_001855]	1.427e-08	2.72551	1.44653	6.57094	1.0631	3.07882	57.1989	155.896	89.025	261.025	45.874	197.03	43.151	63.9954	COL15A1	ENST00000375001	1306	NM_001855	chr9:101832765-101832824	GO:0005515|GO:0007275|GO:0005576|GO:0001525|GO:0007155|GO:0005582|GO:0030154|GO:0005604|GO:0005201		Hs.409034	0	0	0	0	0	0	0	0	0	0	1	1	1	1
19740	121	60	ref|NM_024522|ens|ENST00000263693|ens|ENST00000398657|ens|ENST00000373736	15624	0	A_23_P51376	NKAIN1	NM_024522	ref|Homo sapiens Na+/K+ transporting ATPase interacting 1 (NKAIN1), mRNA [NM_024522]	4.57322e-09	2.72509	1.4463	7.48792	1.92608	5.74331	105.579	287.712	130.457	440.587	85.8725	375.25	44.5841	65.3369	NKAIN1	ENST00000263693	79570	NM_024522	chr1:031652685-031652626	GO:0005886|GO:0016021		Hs.470259	0	0	0	0	0	0	0	0	0	0	1	1	1	1
5397	33	149	ref|NM_001005404|ens|ENST00000312655|gb|AB098736	4917	0	A_24_P787947	YPEL2	NM_001005404	ref|Homo sapiens yippee-like 2 (Drosophila) (YPEL2), mRNA [NM_001005404]	4.52909e-09	2.7227	1.44504	7.53576	2.11673	6.14812	111.285	302.996	131.615	447.872	89.3867	385.216	42.2287	62.6559	YPEL2	ENST00000312655	388403	NM_001005404	chr17:057478707-057478766	GO:0005730|GO:0005634		Hs.463613	0	0	0	0	0	0	0	0	0	0	1	1	1	1
31405	192	81	ref|NM_001093725	23521	0	A_32_P96036	MEX3A	NM_001093725	ref|Homo sapiens mex-3 homolog A (C. elegans) (MEX3A), mRNA [NM_001093725]	2.90104e-09	2.72187	1.4446	10.77	18.4005	57.6872	1010.32	2749.97	862.386	3792.45	817.935	3727.83	44.4518	64.6214	MEX3A		92312	NM_001093725	chr1:156042043-156041984	GO:0005515|GO:0005737|GO:0000932|GO:0003723|GO:0008270|GO:0005634|GO:0046872		Hs.591496	0	0	0	0	0	0	0	0	0	0	1	1	1	1
52237	319	85	ref|NM_016010|ens|ENST00000450609|gb|AK094296	36584	0	A_24_P397903	FAM164A	NM_016010	ref|Homo sapiens family with sequence similarity 164, member A (FAM164A), mRNA [NM_016010]	5.35065e-06	2.72007	1.44364	5.16075	0.393374	1.18625	20.9485	56.9815	60.5789	137.895	17.1025	74.8211	43.4764	63.0737	FAM164A	ENST00000450609	51101	NM_016010	chr8:079631797-079631856			Hs.271876	0	0	0	0	0	0	0	0	0	0	1	1	1	1
33190	203	62	ref|NM_007168|ens|ENST00000430352|ens|ENST00000269080|gb|AB527097	4012	0	A_23_P118615	ABCA8	NM_007168	ref|Homo sapiens ATP-binding cassette, sub-family A (ABC1), member 8 (ABCA8), mRNA [NM_007168]	1.53535e-07	2.71948	1.44333	5.82642	0.608616	1.82139	33.1324	90.1028	71.8293	183.537	27.1764	118.485	44.6528	65.052	ABCA8	ENST00000430352	10351	NM_007168	chr17:066865909-066865850	GO:0005886|GO:0000166|GO:0006810|GO:0042626|GO:0016021|GO:0016887|GO:0005524		Hs.58351	0	0	0	0	0	0	0	0	0	0	1	1	1	1
3210	20	94	ref|NM_001200|ens|ENST00000378827|gb|HH837107|gb|HI214748	2893	0	A_33_P3237150	BMP2	NM_001200	ref|Homo sapiens bone morphogenetic protein 2 (BMP2), mRNA [NM_001200]	9.92235e-09	2.71755	1.44231	6.81655	1.26258	3.64286	66.234	179.994	96.3	301.325	53.7379	236.424	42.5621	64.9006	BMP2	ENST00000378827	650	NM_001200	chr20:006760810-006760869	GO:0001658|GO:0016566|GO:0008285|GO:0051216|GO:0007267|GO:0046332|GO:0042698|GO:0009790|GO:0005615|GO:0042803|GO:0060317|GO:0005737|GO:0045941|GO:0006954|GO:0032582|GO:0045944|GO:0009887|GO:0042475|GO:0032526|GO:0030501|GO:0019904|GO:0031988|GO:0010862|GO		Hs.73853	0	0	0	0	0	0	0	0	0	0	1	1	1	1
43031	263	63	ref|NM_014737|ref|NM_170774|ens|ENST00000379376|ens|ENST00000474232	31080	0	A_23_P166087	RASSF2	NM_014737	ref|Homo sapiens Ras association (RalGDS/AF-6) domain family member 2 (RASSF2), transcript variant 1, mRNA [NM_014737]	3.21412e-09	2.71212	1.43942	9.93891	10.4233	32.3055	569.978	1545.85	504.605	2157.21	460.432	2092.44	44.1732	64.7703	RASSF2	ENST00000379376	9770	NM_014737	chr20:004760842-004760783	GO:0005515|GO:0007165|GO:0007049|GO:0005634		Hs.631504	0	0	0	0	0	0	0	0	0	0	1	1	1	1
45473	278	45	ref|NM_024409|ens|ENST00000295440|ens|ENST00000409852|gb|E03596	26177	0	A_23_P301942	NPPC	NM_024409	ref|Homo sapiens natriuretic peptide C (NPPC), mRNA [NM_024409]	9.53927e-07	2.71176	1.43923	5.46591	0.473821	1.41415	25.9279	70.3105	65.8409	157.546	21.1673	92.2864	44.6736	65.2591	NPPC	ENST00000295440	4880	NM_024409	chr2:232790250-232790191	GO:0001666|GO:0051053|GO:0008285|GO:0042493|GO:0045471|GO:0005576|GO:0048513|GO:0051428|GO:0048660|GO:0009791|GO:0005615|GO:0042803|GO:0019229|GO:0045669|GO:0050880|GO:0005179|GO:0045909|GO:0040014|GO:0008217|GO:0030828		Hs.247916	0	0	0	0	0	0	0	0	0	0	1	1	1	1
53712	328	84	ref|NM_020731|ens|ENST00000316418|gb|AB033060|gb|BC151852	16923	0	A_23_P358709	AHRR	NM_020731	ref|Homo sapiens aryl-hydrocarbon receptor repressor (AHRR), mRNA [NM_020731]	3.37021e-09	2.70799	1.43722	9.63818	8.61517	26.981	469.67	1271.86	417.605	1759.93	374.173	1697.03	43.4319	62.8972	AHRR	ENST00000316418	57491	NM_020731	chr5:000438030-000438089	GO:0007165|GO:0006355|GO:0005737|GO:0030528|GO:0005634|GO:0004871|GO:0003677		Hs.50823	0	0	0	0	0	0	0	0	0	0	1	1	1	1
49383	302	19	ref|NM_014737|ref|NM_170774|ens|ENST00000379376|ens|ENST00000474232	31080	0	A_23_P166087	RASSF2	NM_014737	ref|Homo sapiens Ras association (RalGDS/AF-6) domain family member 2 (RASSF2), transcript variant 1, mRNA [NM_014737]	3.40095e-09	2.70613	1.43623	9.92267	10.2648	31.6833	589.741	1595.91	499.279	2135.84	454.957	2070.49	44.3219	65.3496	RASSF2	ENST00000379376	9770	NM_014737	chr20:004760842-004760783	GO:0005515|GO:0007165|GO:0007049|GO:0005634		Hs.631504	0	0	0	0	0	0	0	0	0	0	1	1	1	1
18026	110	150	ref|NM_005461|ens|ENST00000396967|ens|ENST00000373313|gb|AK027324	14384	0	A_33_P3220837	MAFB	NM_005461	ref|Homo sapiens v-maf musculoaponeurotic fibrosarcoma oncogene homolog B (avian) (MAFB), mRNA [NM_005461]	7.13582e-09	2.70135	1.43368	7.20159	1.67329	4.75708	89.5793	241.985	114.233	366.721	71.5015	303.022	42.731	63.6991	MAFB	ENST00000396967	9935	NM_005461	chr20:039315666-039315607	GO:0005667|GO:0003700|GO:0042472|GO:0007379|GO:0007585|GO:0005634|GO:0007423|GO:0021572|GO:0043565|GO:0021571|GO:0005737|GO:0045647|GO:0045944|GO:0035284|GO:0008134		Hs.169487	0	0	0	0	0	0	0	0	0	0	1	1	1	1
19859	122	15	ref|NM_005574|ref|NM_001142316|ref|NM_001142315|ens|ENST00000456680	7086	0	A_23_P53126	LMO2	NM_005574	ref|Homo sapiens LIM domain only 2 (rhombotin-like 1) (LMO2), transcript variant 1, mRNA [NM_005574]	5.95843e-09	2.70015	1.43304	7.43919	1.85485	5.66167	114.002	307.822	127.558	427.605	82.8769	363.416	44.6813	64.1888	LMO2	ENST00000456680	4005	NM_005574	chr11:033880302-033880243	GO:0005515|GO:0043234|GO:0001568|GO:0045647|GO:0008270|GO:0007275|GO:0005634|GO:0035162|GO:0003677|GO:0046872	NP1200300	Hs.34560	0	0	0	0	0	0	0	0	0	0	1	1	1	1
8251	51	51	ref|NM_203314|ref|NM_004051|ref|NM_203315|ens|ENST00000392379	7156	0	A_33_P3252359	BDH1	NM_203314	ref|Homo sapiens 3-hydroxybutyrate dehydrogenase, type 1 (BDH1), nuclear gene encoding mitochondrial protein, transcript variant 3, mRNA [NM_203314]	7.22037e-09	2.69989	1.4329	7.2073	1.63269	4.82123	91.377	246.708	113.977	373.046	70.6839	308.963	43.2929	64.0839	BDH1	ENST00000392379	622	NM_203314	chr3:197236713-197236654	GO:0005739|GO:0005488|GO:0005759|GO:0016491|GO:0005743|GO:0003858|GO:0055114		Hs.274539	0	0	0	0	0	0	0	0	0	0	1	1	1	1
22310	137	6	ref|NM_153487|ens|ENST00000297153|gb|AK092308|gb|AX747471	17360	0	A_23_P310460	MDGA1	NM_153487	ref|Homo sapiens MAM domain containing glycosylphosphatidylinositol anchor 1 (MDGA1), mRNA [NM_153487]	3.67529e-09	2.69821	1.432	9.80017	9.24666	29.6578	602.842	1626.59	462.698	1967.86	417.542	1903.67	45.156	64.1879	MDGA1	ENST00000373401	266727	NM_153487	chr6:037600354-037600295	GO:0003674|GO:0005886|GO:0007420|GO:0007275|GO:0001764|GO:0046658|GO:0030154|GO:0021527|GO:0007399		Hs.437993	0	0	0	0	0	0	0	0	0	0	1	1	1	1
42306	258	158	ref|NR_003002|ref|NR_003138|gb|AF492209|gb|AK097876	30603	0	A_33_P3338360	SCARNA13	NR_003002	ref|Homo sapiens small Cajal body-specific RNA 13 (SCARNA13), guide RNA [NR_003002]	4.368e-09	2.69017	1.4277	8.52713	4.21086	12.1799	232.904	626.552	220.783	825.435	178.413	762.807	42.3697	62.6281	SCARNA13		677768	NR_003002	chr14:095999751-095999692			Hs.722636	0	0	0	0	0	0	0	0	0	0	1	1	1	1
9331	57	147	ref|NM_148170|ref|NM_001114173|ens|ENST00000415415|ens|ENST00000393302	6695	0	A_33_P3283480	CTSC	NM_148170	ref|Homo sapiens cathepsin C (CTSC), transcript variant 2, mRNA [NM_148170]	4.19449e-09	2.68866	1.42689	8.98455	5.75775	16.7115	304.049	817.484	285.636	1117.41	243.368	1054.32	42.2679	63.0894	CTSC	ENST00000415415	1075	NM_148170	chr11:088054087-088054028	GO:0004197|GO:0031404|GO:0006955|GO:0010033|GO:0005794|GO:0005783|GO:0007568|GO:0006508|GO:0008233|GO:0043621|GO:0005764|GO:0042802		Hs.128065	0	0	0	0	0	0	0	0	0	0	1	1	1	1
60422	369	70	ref|NM_000499|ens|ENST00000379727|ens|ENST00000395048|ens|ENST00000395049	31750	0	A_23_P163402	CYP1A1	NM_000499	ref|Homo sapiens cytochrome P450, family 1, subfamily A, polypeptide 1 (CYP1A1), mRNA [NM_000499]	1.49626e-08	2.6875	1.42626	6.73163	1.17491	3.58939	64.4954	173.331	94.2826	283.522	50.9324	221.744	43.3502	61.7777	CYP1A1	ENST00000379727	1543	NM_000499	chr15:075012621-075012562	GO:0014070|GO:0046685|GO:0017144|GO:0017143|GO:0033189|GO:0009792|GO:0010041|GO:0032502|GO:0016711|GO:0032496|GO:0070576|GO:0046677|GO:0005792|GO:0070330|GO:0042359|GO:0060137|GO:0009635|GO:0006778|GO:0055093|GO:0045750|GO:0019899|GO:0019898|GO:0020037|GO		Hs.72912	0	0	0	0	0	0	0	0	0	0	1	1	1	1
45157	276	57	ref|NM_014585|ens|ENST00000261024|gb|AK223236|gb|CR606641	9160	0	A_23_P102391	SLC40A1	NM_014585	ref|Homo sapiens solute carrier family 40 (iron-regulated transporter), member 1 (SLC40A1), mRNA [NM_014585]	1.84706e-08	2.68556	1.42522	6.6248	1.0684	3.16405	57.6793	154.901	91.675	270.675	47.3533	205.672	44.3217	65.0028	SLC40A1	ENST00000261024	30061	NM_014585	chr2:190425809-190425750	GO:0006879|GO:0005737|GO:0005886|GO:0005506|GO:0005887|GO:0005381|GO:0006826|GO:0009653|GO:0008021|GO:0006811		Hs.643005	0	0	0	0	0	0	0	0	0	0	1	1	1	1
35831	219	79	ens|ENST00000508366|ref|XR_108587|ref|XR_112744|ref|XR_113751	26524	0	A_33_P3261520	ENST00000508366	ENST00000508366	ref|PREDICTED: Homo sapiens hypothetical LOC645079 (FLJ41309), partial miscRNA [XR_108587]	2.49492e-07	2.6854	1.42514	5.77944	0.599007	1.76737	32.0021	85.9384	70.617	178.575	26.454	114.046	44.1631	64.5287	FLJ41309		645079	AK123303	chr5:81682257-81682316			Hs.364045	0	0	0	0	0	0	0	0	0	0	1	1	1	1
41474	253	146	ref|NM_006528|gb|AK024817|gb|AK313260|gb|DQ892533	18546	0	A_23_P393620	TFPI2	NM_006528	ref|Homo sapiens tissue factor pathway inhibitor 2 (TFPI2), mRNA [NM_006528]	4.08053e-09	2.68495	1.4249	16.5538	947.218	3614.41	59357.7	159373	40532.3	228657	40489.6	228594	42.7458	63.2451	TFPI2	ENST00000451238	7980	NM_006528	chr7:093516634-093516575	GO:0007596|GO:0004867|GO:0005578|GO:0005576|GO:0030414|GO:0005201	NP1186420	Hs.438231	0	0	0	0	0	0	0	0	0	0	1	1	1	1
47474	290	78	ref|NM_001006630|ref|NM_001006627|ref|NM_001006626|ref|NM_000739	1883	0	A_23_P145606	CHRM2	NM_001006630	ref|Homo sapiens cholinergic receptor, muscarinic 2 (CHRM2), transcript variant 1, mRNA [NM_001006630]	5.16569e-09	2.6803	1.42239	8.17262	3.15357	9.46149	168.411	451.392	181.523	667.932	137.82	604.085	43.7029	63.8467	CHRM2	ENST00000320658	1129	NM_001006630	chr7:136700790-136700849	GO:0030054|GO:0005886|GO:0004930|GO:0008016|GO:0005624|GO:0006940|GO:0030425|GO:0032279|GO:0007399|GO:0004981|GO:0007165|GO:0032280|GO:0005887|GO:0045211|GO:0008144|GO:0007207|GO:0043025|GO:0043679|GO:0004872|GO:0007188		Hs.535891	0	0	0	0	0	0	0	0	0	0	1	1	1	1
12084	74	112	ref|NM_019055|ens|ENST00000306534|ens|ENST00000319925|ens|ENST00000374963	6671	0	A_23_P344421	ROBO4	NM_019055	ref|Homo sapiens roundabout homolog 4, magic roundabout (Drosophila) (ROBO4), mRNA [NM_019055]	6.9904e-09	2.68012	1.4223	7.47611	2.01114	5.75369	102.967	275.965	129.026	431.789	86.1766	367.856	42.8497	63.9339	ROBO4	ENST00000306534	54538	NM_019055	chr11:124754315-124754256	GO:0030334|GO:0007275|GO:0004872|GO:0016021|GO:0001525|GO:0030154		Hs.524121	0	0	0	0	0	0	0	0	0	0	1	1	1	1
24639	151	39	ref|NM_001017402|ref|NM_000228|ref|NM_001127641|ens|ENST00000367030	19031	0	A_33_P3338121	LAMB3	NM_001017402	ref|Homo sapiens laminin, beta 3 (LAMB3), transcript variant 2, mRNA [NM_001017402]	4.37014e-09	2.67961	1.42202	9.8936	10.0053	30.6536	581.83	1559.08	495.486	2074.05	450.464	2008.53	45.0227	65.5234	LAMB3	ENST00000367030	3914	NM_001017402	chr1:209788415-209788356	GO:0008544|GO:0050873|GO:0005198|GO:0005576|GO:0007155|GO:0032403|GO:0005604		Hs.497636	0	0	0	0	0	0	0	0	0	0	1	1	1	1
48115	294	63	ref|NM_004172|ref|NM_001166695|ens|ENST00000381918|ens|ENST00000427100	30976	0	A_24_P286114	SLC1A3	NM_004172	ref|Homo sapiens solute carrier family 1 (glial high affinity glutamate transporter), member 3 (SLC1A3), transcript variant 1, mRNA [NM_004172]	3.47103e-08	2.67738	1.42082	6.374	0.906069	2.67592	48.439	129.69	83.8372	237.116	39.8529	172.611	43.9844	64.5053	SLC1A3	ENST00000381918	6507	NM_004172	chr5:036688204-036688263	GO:0005515|GO:0043005|GO:0005886|GO:0007605|GO:0005314|GO:0070779|GO:0005743|GO:0045202|GO:0031223|GO:0016323|GO:0010035|GO:0048667|GO:0043197|GO:0050885|GO:0006810|GO:0043025|GO:0006835|GO:0043205|GO:0009416|GO:0017153|GO:0046677|GO:0015293|GO:0009986|GO		Hs.481918	0	0	0	0	0	0	0	0	0	0	1	1	1	1
31582	193	94	ref|NM_001004439|ens|ENST00000423218|ens|ENST00000315757|gb|AF109681	23753	0	A_23_P206022	ITGA11	NM_001004439	ref|Homo sapiens integrin, alpha 11 (ITGA11), mRNA [NM_001004439]	4.4804e-09	2.67602	1.42009	10.4087	14.3894	44.785	793.482	2123.38	687.809	2937.36	643.116	2873.2	44.6936	64.1554	ITGA11	ENST00000423218	22801	NM_001004439	chr15:068594130-068594071	GO:0008305|GO:0007517|GO:0000287|GO:0016020|GO:0007160|GO:0007229|GO:0006929|GO:0005518|GO:0005509|GO:0004872|GO:0016021|GO:0007155		Hs.436416	0	0	0	0	0	0	0	0	0	0	1	1	1	1
16531	101	131	ref|NM_003202|ref|NM_001134851|ref|NM_213648|ref|NM_201634	3113	0	A_23_P7582	TCF7	NM_003202	ref|Homo sapiens transcription factor 7 (T-cell specific, HMG-box) (TCF7), transcript variant 1, mRNA [NM_003202]	4.31589e-08	2.676	1.42008	6.29311	0.897589	2.5185	46.2573	123.785	80.6739	225.13	38.16	161.146	42.5139	63.9849	TCF7	ENST00000342854	6932	NM_003202	chr5:133483237-133483296	GO:0005515|GO:0006955|GO:0006357|GO:0003702|GO:0005634|GO:0016055|GO:0003677|GO:0045449		Hs.573153	0	0	0	0	0	0	0	0	0	0	1	1	1	1
4741	29	149	ref|NM_004973|ens|ENST00000341776|ens|ENST00000397311	4382	0	A_23_P214876	JARID2	NM_004973	ref|Homo sapiens jumonji, AT rich interactive domain 2 (JARID2), mRNA [NM_004973]	4.58261e-09	2.67373	1.41885	10.3458	14.7086	43.5684	788.207	2107.45	663.209	2789.56	620.99	2726.97	42.2195	62.5905	JARID2	ENST00000341776	3720	NM_004973	chr6:015521805-015521864	GO:0005515|GO:0016564|GO:0008285|GO:0005634|GO:0007275|GO:0048538|GO:0000122|GO:0007417|GO:0048536|GO:0003677|GO:0001889|GO:0005622|GO:0045449		Hs.630189	0	0	0	0	0	0	0	0	0	0	1	1	1	1
45012	275	76	ref|NM_005737|ens|ENST00000390645|ens|ENST00000339728|gb|AJ579851	32247	0	A_33_P3323722	ARL4C	NM_005737	ref|Homo sapiens ADP-ribosylation factor-like 4C (ARL4C), mRNA [NM_005737]	4.65841e-09	2.67157	1.41769	10.7682	18.7803	57.7094	1017.92	2719.45	865.585	3765	821.825	3700.87	43.76	64.1294	ARL4C	ENST00000390645	10123	NM_005737	chr2:235401768-235401709	GO:0005622|GO:0000166|GO:0007264|GO:0003924|GO:0005634|GO:0005525		Hs.111554	0	0	0	0	0	0	0	0	0	0	1	1	1	1
2150	14	18	ref|NM_001006630|ref|NM_001006627|ref|NM_001006626|ref|NM_000739	1883	0	A_23_P145606	CHRM2	NM_001006630	ref|Homo sapiens cholinergic receptor, muscarinic 2 (CHRM2), transcript variant 1, mRNA [NM_001006630]	6.34489e-09	2.66834	1.41594	7.88952	2.60764	7.95271	174.927	466.763	154.487	566.872	111.665	503.553	42.8222	63.3184	CHRM2	ENST00000320658	1129	NM_001006630	chr7:136700790-136700849	GO:0030054|GO:0005886|GO:0004930|GO:0008016|GO:0005624|GO:0006940|GO:0030425|GO:0032279|GO:0007399|GO:0004981|GO:0007165|GO:0032280|GO:0005887|GO:0045211|GO:0008144|GO:0007207|GO:0043025|GO:0043679|GO:0004872|GO:0007188		Hs.535891	0	0	0	0	0	0	0	0	0	0	1	1	1	1
54961	336	21	ref|NM_000599|ens|ENST00000233813|gb|BC073984|gb|L27560	5422	0	A_23_P383009	IGFBP5	NM_000599	ref|Homo sapiens insulin-like growth factor binding protein 5 (IGFBP5), mRNA [NM_000599]	4.81368e-09	2.66758	1.41553	13.8063	151.646	475.229	8710.53	23236	6641.93	31168	6598.41	31102.5	43.5118	65.4474	IGFBP5	ENST00000233813	3488	NM_000599	chr2:217537226-217537167	GO:0048630|GO:0017148|GO:0007242|GO:0043569|GO:0031994|GO:0048662|GO:0005576|GO:0001558|GO:0016942|GO:0014912|GO:0001649		Hs.607212	0	0	0	0	0	0	0	0	0	0	1	1	1	1
33403	204	111	ref|NM_004522|ens|ENST00000435030|ens|ENST00000334436|ens|ENST00000397413	24871	0	A_32_P154473	KIF5C	NM_004522	ref|Homo sapiens kinesin family member 5C (KIF5C), mRNA [NM_004522]	8.02156e-06	2.66505	1.41416	5.15493	0.387092	1.14663	21.0365	56.0632	61.975	137.4	17.2952	73.3928	44.6798	64.0072	KIF5C	ENST00000435030	3800	NM_004522	chr2:149883078-149883137	GO:0005515|GO:0043005|GO:0008045|GO:0005871|GO:0005737|GO:0006996|GO:0000166|GO:0035253|GO:0005874|GO:0003777|GO:0005524|GO:0007018		Hs.660699	0	0	0	0	0	0	0	0	0	0	1	1	1	1
21815	134	3	ref|NM_020731|ens|ENST00000316418|gb|AB033060|gb|BC151852	16923	0	A_23_P358709	AHRR	NM_020731	ref|Homo sapiens aryl-hydrocarbon receptor repressor (AHRR), mRNA [NM_020731]	5.21128e-09	2.66302	1.41306	9.38958	6.98988	22.1951	461.987	1230.28	361.526	1486.47	316.278	1422.39	45.248	64.0857	AHRR	ENST00000316418	57491	NM_020731	chr5:000438030-000438089	GO:0007165|GO:0006355|GO:0005737|GO:0030528|GO:0005634|GO:0004871|GO:0003677		Hs.50823	0	0	0	0	0	0	0	0	0	0	1	1	1	1
16860	103	132	ref|NM_024841|ref|NM_001160167|ref|NM_001160169|ref|NM_001160168	7147	0	A_23_P116512	PRR5L	NM_024841	ref|Homo sapiens proline rich 5 like (PRR5L), transcript variant 2, mRNA [NM_024841]	6.86241e-09	2.66296	1.41303	7.81247	2.57125	7.22126	133.153	354.583	151.897	526.051	109.364	462.065	42.5334	63.9868	PRR5L	ENST00000378867	79899	NM_024841	chr11:036486438-036486497			Hs.19987	0	0	0	0	0	0	0	0	0	0	1	1	1	1
43521	266	61	ref|NM_003239|ens|ENST00000238682|gb|CR611616|gb|J03241	17073	0	A_23_P88404	TGFB3	NM_003239	ref|Homo sapiens transforming growth factor, beta 3 (TGFB3), mRNA [NM_003239]	1.78896e-08	2.66168	1.41234	6.76646	1.18643	3.48393	63.8423	169.928	96.7045	290.704	52.4751	225.872	44.2294	64.8325	TGFB3	ENST00000238682	7043	NM_003239	chr14:076424963-076424904	GO:0043627|GO:0043932|GO:0051491|GO:0030879|GO:0009790|GO:0048702|GO:0005615|GO:0005114|GO:0042802|GO:0043524|GO:0043025|GO:0051781|GO:0007565|GO:0048839|GO:0030501|GO:0009986|GO:0046982|GO:0048286|GO:0007568|GO:0045740|GO:0060391|GO:0001701|GO:0045216|GO		Hs.592317	0	0	0	0	0	0	0	0	0	0	1	1	1	1
39471	241	111	ref|NM_024841|ref|NM_001160167|ref|NM_001160169|ref|NM_001160168	7147	0	A_23_P116512	PRR5L	NM_024841	ref|Homo sapiens proline rich 5 like (PRR5L), transcript variant 2, mRNA [NM_024841]	7.18379e-09	2.66133	1.41215	7.74633	2.34528	6.99426	127.208	338.544	147.75	508.75	103.583	445.111	44.1666	63.6395	PRR5L	ENST00000378867	79899	NM_024841	chr11:036486438-036486497			Hs.19987	0	0	0	0	0	0	0	0	0	0	1	1	1	1
36767	225	31	ref|NM_033260|ens|ENST00000296839|gb|BC053850|gb|BE566458	27083	0	A_32_P164246	FOXQ1	NM_033260	ref|Homo sapiens forkhead box Q1 (FOXQ1), mRNA [NM_033260]	5.28632e-09	2.65972	1.41127	9.86095	9.68474	30.1097	569.799	1515.51	486.316	2026.89	440.801	1961.74	45.515	65.153	FOXQ1	ENST00000296839	94234	NM_033260	chr6:001314629-001314688	GO:0043565|GO:0006355|GO:0003700|GO:0005634|GO:0031069		Hs.591352	0	0	0	0	0	0	0	0	0	0	1	1	1	1
36430	223	22	ref|NM_003637|ens|ENST00000369304|gb|AF112345|gb|AK074563	26866	0	A_33_P3263432	ITGA10	NM_003637	ref|Homo sapiens integrin, alpha 10 (ITGA10), mRNA [NM_003637]	8.51486e-09	2.65925	1.41102	7.47715	1.89239	5.67897	111.464	296.41	131.116	435.233	85.7849	370.068	45.3314	65.1646	ITGA10	ENST00000369304	8515	NM_003637	chr1:145543808-145543867	GO:0008305|GO:0000287|GO:0007160|GO:0005886|GO:0007229|GO:0005518|GO:0005509|GO:0004872|GO:0016021|GO:0007155		Hs.158237	0	0	0	0	0	0	0	0	0	0	1	1	1	1
49924	305	68	ref|NM_006273|ens|ENST00000394627|ens|ENST00000394630|ens|ENST00000200307	14230	0	A_23_P78037	CCL7	NM_006273	ref|Homo sapiens chemokine (C-C motif) ligand 7 (CCL7), mRNA [NM_006273]	5.32709e-09	2.65721	1.40991	11.3914	28.9074	89.0562	1576.3	4188.55	1311.45	5756.68	1267.6	5692.75	43.8504	63.9231	CCL7	ENST00000394627	6354	NM_006273	chr17:032598800-032598859	GO:0008009|GO:0007165|GO:0006955|GO:0006954|GO:0006935|GO:0007267|GO:0006874|GO:0005576|GO:0008201|GO:0005615		Hs.251526	0	0	0	0	0	0	0	0	0	0	1	1	1	1
4060	25	124	ref|NM_001197|ens|ENST00000216115|gb|FV052572|gb|X89986	3793	0	A_23_P404667	BIK	NM_001197	ref|Homo sapiens BCL2-interacting killer (apoptosis-inducing) (BIK), mRNA [NM_001197]	9.79989e-08	2.65075	1.4064	6.09745	0.78792	2.20962	40.3909	107.066	75.55	204.55	33.2942	140.82	42.2558	63.7304	BIK	ENST00000216115	638	NM_001197	chr22:043525495-043525554	GO:0005515|GO:0016020|GO:0042981|GO:0016021|GO:0007283|GO:0006917|GO:0005740|GO:0008584		Hs.475055	0	0	0	0	0	0	0	0	0	0	1	1	1	1
6194	38	126	ref|NM_000599|ens|ENST00000233813|gb|BC073984|gb|L27560	5422	0	A_23_P383009	IGFBP5	NM_000599	ref|Homo sapiens insulin-like growth factor binding protein 5 (IGFBP5), mRNA [NM_000599]	5.80335e-09	2.64807	1.40494	13.8909	167.631	511.642	8941.82	23678.5	7123.73	32651.8	7081.48	32588.2	42.2444	63.6934	IGFBP5	ENST00000233813	3488	NM_000599	chr2:217537226-217537167	GO:0048630|GO:0017148|GO:0007242|GO:0043569|GO:0031994|GO:0048662|GO:0005576|GO:0001558|GO:0016942|GO:0014912|GO:0001649		Hs.607212	0	0	0	0	0	0	0	0	0	0	1	1	1	1
25901	158	153	ref|NM_001432|ens|ENST00000244869|gb|D30783	19863	0	A_23_P41344	EREG	NM_001432	ref|Homo sapiens epiregulin (EREG), mRNA [NM_001432]	3.19283e-07	2.64533	1.40345	5.79597	0.632923	1.77108	34.7241	91.8568	70.5	176.75	27.3259	112.966	43.1741	63.7838	EREG	ENST00000244869	2069	NM_001432	chr4:075254009-075254068	GO:0005515|GO:0005154|GO:0005886|GO:0019221|GO:0042700|GO:0050680|GO:0007267|GO:0048146|GO:0001819|GO:0001556|GO:0005615|GO:0030154|GO:0007173|GO:0009887|GO:0016481|GO:0051781|GO:0048160|GO:0045410|GO:0051151|GO:0045741|GO:0045740|GO:0045840|GO:0005576|GO		Hs.115263	0	0	0	0	0	0	0	0	0	0	1	1	1	1
12847	79	55	ref|NM_054027|ens|ENST00000284268|gb|CR613693|gb|AB046801	10455	0	A_24_P371628	ANKH	NM_054027	ref|Homo sapiens ankylosis, progressive homolog (mouse) (ANKH), mRNA [NM_054027]	8.01028e-09	2.63899	1.39999	8.01552	2.85926	8.27548	157.605	415.919	169	599.422	125.209	534.798	43.7907	64.6244	ANKH	ENST00000284268	56172	NM_054027	chr5:014709858-014709799	GO:0030500|GO:0001501|GO:0005887|GO:0019867|GO:0006810|GO:0006817|GO:0007626|GO:0005315|GO:0030504		Hs.156727	0	0	0	0	0	0	0	0	0	0	1	1	1	1
23968	147	24	ref|NM_006528|gb|AK024817|gb|AK313260|gb|DQ892533	18546	0	A_23_P393620	TFPI2	NM_006528	ref|Homo sapiens tissue factor pathway inhibitor 2 (TFPI2), mRNA [NM_006528]	6.57908e-09	2.63507	1.39784	16.5803	913.315	3594.83	62770.5	165405	41131.4	233747	41086.4	233682	44.986	65.005	TFPI2	ENST00000451238	7980	NM_006528	chr7:093516634-093516575	GO:0007596|GO:0004867|GO:0005578|GO:0005576|GO:0030414|GO:0005201	NP1186420	Hs.438231	0	0	0	0	0	0	0	0	0	0	1	1	1	1
42263	258	115	ref|NM_003020|ref|NM_001144757|ens|ENST00000475752|ens|ENST00000300175	28385	0	A_23_P62081	SCG5	NM_003020	ref|Homo sapiens secretogranin V (7B2 protein) (SCG5), transcript variant 2, mRNA [NM_003020]	6.88298e-09	2.63045	1.39531	12.5823	66.2562	203.313	3675.65	9668.63	2947.3	13016.4	2903.48	12952.6	43.822	63.7078	SCG5	ENST00000494364	6447	NM_003020	chr15:032989106-032989165	GO:0004857|GO:0016486|GO:0007218|GO:0046883|GO:0006810|GO:0005576|GO:0051082|GO:0030141|GO:0005525|GO:0006886		Hs.156540	0	0	0	0	0	0	0	0	0	0	1	1	1	1
2271	14	139	ref|NM_199186|ref|NM_001724|ens|ENST00000418040|ens|ENST00000393132	2102	0	A_23_P70843	BPGM	NM_199186	ref|Homo sapiens 2,3-bisphosphoglycerate mutase (BPGM), transcript variant 2, mRNA [NM_199186]	7.04231e-09	2.62808	1.39401	12.9142	86.7092	258.98	4665.65	12261.7	3702.09	16343.1	3659.89	16280.2	42.2088	62.8627	BPGM	ENST00000418040	669	NM_199186	chr7:134364406-134364465	GO:0016787|GO:0007585|GO:0004082|GO:0005975|GO:0004083|GO:0048821|GO:0008152|GO:0016853|GO:0004619|GO:0006096		Hs.198365	0	0	0	0	0	0	0	0	0	0	1	1	1	1
10958	67	134	ref|NM_001190981|ref|NM_175767|ref|NM_002184|ens|ENST00000522633	9311	0	A_33_P3233834	IL6ST	NM_001190981	ref|Homo sapiens interleukin 6 signal transducer (gp130, oncostatin M receptor) (IL6ST), transcript variant 3, mRNA [NM_001190981]	7.25138e-09	2.62582	1.39277	10.5064	16.5901	47.4249	865.076	2271.53	742.649	3084.49	700.429	3020.79	42.2197	63.6963	IL6ST	ENST00000396816	3572	NM_175767	chr5:055260096-055260037	GO:0005138|GO:0004921|GO:0008284|GO:0005886|GO:0004924|GO:0004923|GO:0042803|GO:0070110|GO:0014911|GO:0002675|GO:0042102|GO:0004872|GO:0004897|GO:0034097|GO:0002821|GO:0008593|GO:0010613|GO:0070106|GO:0007584|GO:0042517|GO:0004915|GO:0051481|GO:0005977|GO	NP1400573	Hs.532082	0	0	0	0	0	0	0	0	0	0	1	1	1	1
889	6	69	ref|NM_004951|ens|ENST00000376414|gb|AB464515|gb|AK292091	764	0	A_23_P25566	GPR183	NM_004951	ref|Homo sapiens G protein-coupled receptor 183 (GPR183), mRNA [NM_004951]	1.28665e-07	2.62275	1.39108	6.09347	0.778682	2.18213	43.2059	113.318	75.2	206.533	32.9215	141.629	42.2785	64.9041	GPR183	ENST00000376414	1880	NM_004951	chr13:099947433-099947374	GO:0007165|GO:0007186|GO:0005886|GO:0045028|GO:0005887|GO:0004930|GO:0006959|GO:0004872|GO:0002313		Hs.784	0	0	0	0	0	0	0	0	0	0	1	1	1	1
32178	197	34	ref|NM_152772|ens|ENST00000299045|gb|AK314055|gb|DQ891315	24131	0	A_23_P419107	TCP11L2	NM_152772	ref|Homo sapiens t-complex 11 (mouse)-like 2 (TCP11L2), mRNA [NM_152772]	2.4987e-07	2.62108	1.39016	5.90991	0.643839	1.8874	37.1771	97.444	74.8182	188.727	29.3039	123.365	45.5143	65.3624	TCP11L2	ENST00000299045	255394	NM_152772	chr12:106740236-106740295			Hs.696047	0	0	0	0	0	0	0	0	0	0	1	1	1	1
47103	288	35	ref|NM_001004439|ens|ENST00000423218|ens|ENST00000315757|gb|AF109681	23753	0	A_23_P206022	ITGA11	NM_001004439	ref|Homo sapiens integrin, alpha 11 (ITGA11), mRNA [NM_001004439]	7.8338e-09	2.618	1.38847	10.4075	14.5003	43.7653	818.948	2144.01	692.079	2914.66	647.43	2849.55	44.6493	65.1098	ITGA11	ENST00000423218	22801	NM_001004439	chr15:068594130-068594071	GO:0008305|GO:0007517|GO:0000287|GO:0016020|GO:0007160|GO:0007229|GO:0006929|GO:0005518|GO:0005509|GO:0004872|GO:0016021|GO:0007155		Hs.436416	0	0	0	0	0	0	0	0	0	0	1	1	1	1
2004	13	36	ref|NM_002612|ens|ENST00000005178|gb|CR590426|gb|AK096428	1913	0	A_24_P243749	PDK4	NM_002612	ref|Homo sapiens pyruvate dehydrogenase kinase, isozyme 4 (PDK4), nuclear gene encoding mitochondrial protein, mRNA [NM_002612]	1.07812e-08	2.61587	1.38729	7.81856	2.52815	7.40346	156.348	408.986	150.795	535.333	108.054	471.629	42.7404	63.7039	PDK4	ENST00000005178	5166	NM_002612	chr7:095213366-095213307	GO:0005739|GO:0004740|GO:0007165|GO:0000166|GO:0005975|GO:0005759|GO:0018106|GO:0005743|GO:0006006|GO:0005524|GO:0000155|GO:0016740		Hs.8364	0	0	0	0	0	0	0	0	0	0	1	1	1	1
57216	349	144	ref|NM_022103|ref|NR_030740|ens|ENST00000360227|ens|ENST00000452518	3013	0	A_23_P101623	ZNF667	NM_022103	ref|Homo sapiens zinc finger protein 667 (ZNF667), transcript variant 1, mRNA [NM_022103]	4.26953e-08	2.6139	1.38621	6.53078	1.09264	2.96927	60.9074	159.206	87.5581	249.977	45.7172	186.999	41.8409	62.978	ZNF667	ENST00000360227	63934	NM_022103	chr19:056952634-056952575	GO:0005622|GO:0006355|GO:0008270|GO:0005634|GO:0003677|GO:0046872	NP186143	Hs.676605	0	0	0	0	0	0	0	0	0	0	1	1	1	1
41673	255	17	ref|NM_021813|ref|NM_001170794|ens|ENST00000257749|gb|AJ271878	21662	0	A_23_P30634	BACH2	NM_021813	ref|Homo sapiens BTB and CNC homology 1, basic leucine zipper transcription factor 2 (BACH2), transcript variant 1, mRNA [NM_021813]	8.12403e-08	2.6096	1.38383	6.28354	0.840018	2.45929	49.2283	128.466	82.9318	225.454	37.8606	160.281	45.0712	65.1738	BACH2	ENST00000257749	60468	NM_021813	chr6:090636664-090636605	GO:0043565|GO:0006355|GO:0003700|GO:0046983|GO:0005634		Hs.269764	0	0	0	0	0	0	0	0	0	0	1	1	1	1
11939	73	131	ref|NM_005434|ens|ENST00000272462|ref|XM_002342264|gb|BC003179	10046	0	A_24_P80204	MALL	NM_005434	ref|Homo sapiens mal, T-cell differentiation protein-like (MALL), mRNA [NM_005434]	9.23842e-09	2.60899	1.38349	8.74445	4.95017	13.7761	255.06	665.448	251.419	943.256	209.165	879.419	42.2541	63.8368	MALL	ENST00000272462	7851	NM_005434	chr2:110841931-110841872	GO:0042632|GO:0005515|GO:0005886|GO:0000139|GO:0030136|GO:0016023|GO:0045121|GO:0016021		Hs.720026	0	0	0	0	0	0	0	0	0	0	1	1	1	1
15119	93	31	ref|NM_033285|ref|NM_001135733|ens|ENST00000342697|ens|ENST00000448464	12355	0	A_23_P168882	TP53INP1	NM_033285	ref|Homo sapiens tumor protein p53 inducible nuclear protein 1 (TP53INP1), transcript variant 1, mRNA [NM_033285]	8.75623e-09	2.60855	1.38325	9.5703	8.31619	24.7578	490.513	1279.53	408.326	1649.67	364.496	1585.63	43.8297	64.0458	TP53INP1	ENST00000448464	94241	NM_033285	chr8:095938753-095938694	GO:0006950|GO:0006915|GO:0007050|GO:0005634|GO:0006917		Hs.492261	0	0	0	0	0	0	0	0	0	0	1	1	1	1
19305	118	117		15257	0	A_33_P3358851	A_33_P3358851	A_33_P3358851	Unknown	2.61268e-08	2.60735	1.38259	6.84894	1.30917	3.67153	68.1809	177.772	99.925	298.45	56.6518	234.563	43.2732	63.887					chr1:068626754-068626695				0	0	0	0	0	0	0	0	0	0	1	1	1	1
40150	245	134	ref|NM_001801|ens|ENST00000250535|gb|CR597792|gb|CR591921	29305	0	A_23_P30294	CDO1	NM_001801	ref|Homo sapiens cysteine dioxygenase, type I (CDO1), mRNA [NM_001801]	6.64603e-07	2.60576	1.38171	5.70593	0.592915	1.66975	32.0607	83.5426	69	169.622	25.6832	106.087	43.3168	63.5347	CDO1	ENST00000250535	1036	NM_001801	chr5:115140611-115140552	GO:0045471|GO:0010243|GO:0051384|GO:0051591|GO:0046872|GO:0008198|GO:0005829|GO:0006954|GO:0000097|GO:0007595|GO:0033762|GO:0016491|GO:0017172|GO:0042412|GO:0019448|GO:0043200|GO:0055114		Hs.442378	0	0	0	0	0	0	0	0	0	0	1	1	1	1
53783	328	155	ref|NM_021205|ens|ENST00000366691|ens|ENST00000493528|gb|CR616242	37411	0	A_24_P62530	RHOU	NM_021205	ref|Homo sapiens ras homolog gene family, member U (RHOU), mRNA [NM_021205]	9.3013e-09	2.60554	1.38158	9.01813	6.09541	16.9091	341.038	888.587	296.381	1118.24	254.61	1055.8	41.7708	62.4399	RHOU	ENST00000366691	58480	NM_021205	chr1:228882099-228882158	GO:0005515|GO:0030054|GO:0030036|GO:0000287|GO:0005794|GO:0005886|GO:0007264|GO:0008360|GO:0002102|GO:0003924|GO:0042995|GO:0031225|GO:0005525|GO:0005622|GO:0016601|GO:0000082|GO:0000166|GO:0005925		Hs.647774	0	0	0	0	0	0	0	0	0	0	1	1	1	1
33298	204	6	ref|NM_003202|ref|NM_001134851|ref|NM_213648|ref|NM_201634	3113	0	A_23_P7582	TCF7	NM_003202	ref|Homo sapiens transcription factor 7 (T-cell specific, HMG-box) (TCF7), transcript variant 1, mRNA [NM_003202]	6.06599e-08	2.60007	1.37855	6.43475	0.931962	2.73692	57.7526	150.161	87.0976	243.195	42.0151	178.116	45.0824	65.0789	TCF7	ENST00000342854	6932	NM_003202	chr5:133483237-133483296	GO:0005515|GO:0006955|GO:0006357|GO:0003702|GO:0005634|GO:0016055|GO:0003677|GO:0045449		Hs.573153	0	0	0	0	0	0	0	0	0	0	1	1	1	1
42246	258	98	ref|NM_021021|ens|ENST00000395601|gb|AK026095|gb|BC098573	9708	0	A_23_P95029	SNTB1	NM_021021	ref|Homo sapiens syntrophin, beta 1 (dystrophin-associated protein A1, 59kDa, basic component 1) (SNTB1), mRNA [NM_021021]	2.46165e-07	2.59909	1.37801	5.96469	0.697165	2.01369	37.1778	96.6285	74.3333	191.167	30.5348	127.734	43.7985	63.4328	SNTB1	ENST00000395601	6641	NM_021021	chr8:121550176-121550117	GO:0005516|GO:0005737|GO:0030054|GO:0006936|GO:0016010|GO:0005886|GO:0005509|GO:0045202|GO:0003779|GO:0005856		Hs.46701	0	0	0	0	0	0	0	0	0	0	1	1	1	1
33857	207	73	ref|NM_153362|ref|NM_001170423|ens|ENST00000369700|gb|CR615063	25245	0	A_23_P42397	PRSS35	NM_153362	ref|Homo sapiens protease, serine, 35 (PRSS35), transcript variant 2, mRNA [NM_153362]	1.32652e-08	2.59689	1.37678	7.7613	2.38893	6.85945	128.791	334.454	150.205	509.385	105.883	444.573	44.3224	64.8118	PRSS35	ENST00000369700	167681	NM_153362	chr6:084234849-084234908	GO:0004252|GO:0006508|GO:0005576|GO:0003824		Hs.98381	0	0	0	0	0	0	0	0	0	0	1	1	1	1
61136	373	128	ref|NM_001017402|ref|NM_000228|ref|NM_001127641|ens|ENST00000367030	19031	0	A_33_P3338121	LAMB3	NM_001017402	ref|Homo sapiens laminin, beta 3 (LAMB3), transcript variant 2, mRNA [NM_001017402]	9.84496e-09	2.59616	1.37638	9.6963	9.5792	27.1947	554.765	1440.26	443.732	1775.98	401.788	1712.99	41.9438	62.9899	LAMB3	ENST00000367030	3914	NM_001017402	chr1:209788415-209788356	GO:0008544|GO:0050873|GO:0005198|GO:0005576|GO:0007155|GO:0032403|GO:0005604		Hs.497636	0	0	0	0	0	0	0	0	0	0	1	1	1	1
[truncated: 495 more rows]

## Sheet: Significant down
FeatureNum	Row	Col	accessions	ProbeUID	ControlType	ProbeName	GeneName	SystematicName	Description	PValueLogRatio	Normalized Exprssion Ratio (By rank consistant lowess)	M	A	gBGSubSignal/gBGUsed	rBGSubSignall/rBGUsed	gProcessedSignal	rProcessedSignal	gMeanSignal	rMeanSignal	gBGSubSignal	rBGSubSignal	gBGUsed	rBGUsed	GeneSymbol	EnsemblID	EntrezGeneID	GenbankAccession	GenomicCoordinates	Go	TIGRID	UniGeneID	gIsSaturated	rIsSaturated	gIsFeatNonUnifOL	rIsFeatNonUnifOL	gIsBGNonUnifOL	rIsBGNonUnifOL	gIsFeatPopnOL	rIsFeatPopnOL	gIsBGPopnOL	rIsBGPopnOL	gIsPosAndSignif	rIsPosAndSignif	gIsWellAboveBG	rIsWellAboveBG
[truncated: 1,291 more rows]

[truncated: 1 more sheets: Column Description]
