# Supplementary material for: Substrate-dependent gene regulation of self-assembled human MSC spheroids on chitosan membranes
Source: BMC Genomics. 2014 Jan 5;15(1):10. doi: 10.1186/1471-2164-15-10 (PMC4046657; doi:10.1186/1471-2164-15-10)
Supplement: Supplementary file 3 — Additional file 3: Gene enrichment analysis. Results from gene enrichment analysis in terms of gene ontology (GO terms) and Kyoto Encyclopedia of Genes and Genomes (KEGG) pathway maps, using the DAVID program. (XLS 236 KB) [file 12864_2013_5655_MOESM3_ESM.xls]

## Sheet: GO biological_process
Category	Term	Count	%	PValue	Genes
GOTERM_BP_FAT	GO:0007049~cell cycle	122	12.1756	2.65191e-27	KIFC1, JUB, PRC1, TUBB2A, KNTC1, PKMYT1, TTK, AURKB, CDCA8, CDKN2B, CDKN2C, OIP5, MAP3K8, CCNA2, CDCA5, ASPM, CDCA3, RBL1, MND1, TACC3, AHR, ESCO2, UHRF1, KRT18, MAD2L1, SPAG5, ZWINT, DSCC1, BLM, NEDD9, ANLN, KIAA1009, SPC25, PRUNE2, TUBB, NCAPG2, FBXO5, SKA3, SKA2, SKA1, HELLS, ERCC6L, MKI67, NUF2, CDC20, NDC80, TPD52L1, HGF, RAD54L, BRCA1, RGS2, PARD6G, CHAF1B, KIF23, E2F1, E2F2, CLSPN, E2F7, C…
GOTERM_BP_FAT	GO:0022403~cell cycle phase	83	8.28343	1.78201e-25	KIF23, E2F1, KIFC1, PRC1, TUBB2A, KNTC1, PKMYT1, TTK, AURKB, RHOU, GTSE1, LATS2, FAM83D, KIF2C, CDCA8, CDKN2B, CDKN2C, OIP5, PSMC3IP, PIWIL4, FANCA, CDCA5, CCNA2, ASPM, CDCA3, CDK1, KIF11, KIF15, TPX2, NUSAP1, MND1, PBK, TACC3, UBE2C, RAD51, MAD2L1, EREG, SPAG5, FANCD2, ZWINT, BUB1B, HAUS8, GADD45A, DSCC1, BLM, NEDD9, ANLN, CEP55, KIAA1009, SPC25, PRUNE2, TUBB, NCAPG, NCAPG2, BUB1, FBXO5, SKA3, S…
GOTERM_BP_FAT	GO:0000279~M phase	73	7.28543	3.55692e-25	KIF23, KIFC1, PRC1, TUBB2A, KNTC1, PKMYT1, TTK, AURKB, LATS2, FAM83D, KIF2C, CDCA8, OIP5, PSMC3IP, PIWIL4, FANCA, CDCA5, CCNA2, ASPM, CDCA3, CDK1, KIF11, KIF15, TPX2, NUSAP1, MND1, PBK, TACC3, UBE2C, RAD51, MAD2L1, EREG, FANCD2, SPAG5, ZWINT, BUB1B, HAUS8, DSCC1, NEDD9, ANLN, CEP55, KIAA1009, SPC25, TUBB, NCAPG, NCAPG2, BUB1, FBXO5, SKA3, SKA2, SKA1, ZWILCH, HELLS, ERCC6L, TRIP13, EXO1, MKI67, DL…
GOTERM_BP_FAT	GO:0007067~mitosis	58	5.78842	5.64569e-24	KIF23, KIFC1, TUBB2A, KNTC1, PKMYT1, AURKB, LATS2, FAM83D, KIF2C, CDCA8, OIP5, CDCA5, CCNA2, ASPM, CDCA3, CDK1, KIF11, KIF15, TPX2, NUSAP1, PBK, UBE2C, MAD2L1, SPAG5, ZWINT, BUB1B, HAUS8, DSCC1, NEDD9, ANLN, CEP55, KIAA1009, SPC25, TUBB, NCAPG, NCAPG2, BUB1, SKA3, FBXO5, SKA2, SKA1, ZWILCH, HELLS, ERCC6L, DLGAP5, NUF2, KIF18A, CENPF, BIRC5, NDC80, CENPE, CDC20, HGF, CDC25C, CDC25A, CCNB1, CCNB2, …
GOTERM_BP_FAT	GO:0000280~nuclear division	58	5.78842	5.64569e-24	KIF23, KIFC1, TUBB2A, KNTC1, PKMYT1, AURKB, LATS2, FAM83D, KIF2C, CDCA8, OIP5, CDCA5, CCNA2, ASPM, CDCA3, CDK1, KIF11, KIF15, TPX2, NUSAP1, PBK, UBE2C, MAD2L1, SPAG5, ZWINT, BUB1B, HAUS8, DSCC1, NEDD9, ANLN, CEP55, KIAA1009, SPC25, TUBB, NCAPG, NCAPG2, BUB1, SKA3, FBXO5, SKA2, SKA1, ZWILCH, HELLS, ERCC6L, DLGAP5, NUF2, KIF18A, CENPF, BIRC5, NDC80, CENPE, CDC20, HGF, CDC25C, CDC25A, CCNB1, CCNB2, …
GOTERM_BP_FAT	GO:0000087~M phase of mitotic cell cycle	58	5.78842	1.49629e-23	KIF23, KIFC1, TUBB2A, KNTC1, PKMYT1, AURKB, LATS2, FAM83D, KIF2C, CDCA8, OIP5, CDCA5, CCNA2, ASPM, CDCA3, CDK1, KIF11, KIF15, TPX2, NUSAP1, PBK, UBE2C, MAD2L1, SPAG5, ZWINT, BUB1B, HAUS8, DSCC1, NEDD9, ANLN, CEP55, KIAA1009, SPC25, TUBB, NCAPG, NCAPG2, BUB1, SKA3, FBXO5, SKA2, SKA1, ZWILCH, HELLS, ERCC6L, DLGAP5, NUF2, KIF18A, CENPF, BIRC5, NDC80, CENPE, CDC20, HGF, CDC25C, CDC25A, CCNB1, CCNB2, …
GOTERM_BP_FAT	GO:0048285~organelle fission	58	5.78842	4.89026e-23	KIF23, KIFC1, TUBB2A, KNTC1, PKMYT1, AURKB, LATS2, FAM83D, KIF2C, CDCA8, OIP5, CDCA5, CCNA2, ASPM, CDCA3, CDK1, KIF11, KIF15, TPX2, NUSAP1, PBK, UBE2C, MAD2L1, SPAG5, ZWINT, BUB1B, HAUS8, DSCC1, NEDD9, ANLN, CEP55, KIAA1009, SPC25, TUBB, NCAPG, NCAPG2, BUB1, SKA3, FBXO5, SKA2, SKA1, ZWILCH, HELLS, ERCC6L, DLGAP5, NUF2, KIF18A, CENPF, BIRC5, NDC80, CENPE, CDC20, HGF, CDC25C, CDC25A, CCNB1, CCNB2, …
GOTERM_BP_FAT	GO:0022402~cell cycle process	93	9.28144	4.01658e-22	KIF23, E2F1, KIFC1, PRC1, TUBB2A, KNTC1, PKMYT1, TTK, AURKB, RHOU, GTSE1, LATS2, FAM83D, KIF2C, CDCA8, CDKN2B, CDKN2C, OIP5, PSMC3IP, PIWIL4, C11ORF82, FANCA, CCNA2, CDCA5, ASPM, CDCA3, CDK1, KIF11, KIF15, TPX2, TP53, NUSAP1, MND1, PBK, TACC3, UBE2C, JMY, RAD51, MAD2L1, EREG, SPAG5, FANCD2, ZWINT, BUB1B, HAUS8, GADD45A, DSCC1, BLM, NEDD9, ANLN, CEP55, KIAA1009, SPC25, PRUNE2, TUBB, CENPA, NCAPG, …
GOTERM_BP_FAT	GO:0000278~mitotic cell cycle	70	6.98603	4.81807e-20	E2F1, KIF23, KIFC1, PRC1, TUBB2A, KNTC1, PKMYT1, TTK, AURKB, RHOU, LATS2, GTSE1, FAM83D, KIF2C, CDCA8, CDKN2B, CDKN2C, OIP5, CDCA5, CCNA2, ASPM, CDCA3, CDK1, KIF11, KIF15, TPX2, NUSAP1, PBK, UBE2C, MAD2L1, SPAG5, ZWINT, BUB1B, HAUS8, GADD45A, DSCC1, BLM, NEDD9, ANLN, CEP55, KIAA1009, SPC25, TUBB, NCAPG, NCAPG2, CENPA, BUB1, FBXO5, SKA3, SKA2, SKA1, ZWILCH, HELLS, ERCC6L, DLGAP5, NUF2, KIF18A, CEN…
GOTERM_BP_FAT	GO:0051301~cell division	57	5.68862	7.85877e-17	KIF23, KIFC1, PRC1, KNTC1, AURKB, LATS2, FAM83D, CCNE2, CDCA8, OIP5, CDCA5, CCNA2, ASPM, CDK13, CDCA3, CDK1, KIF11, NUSAP1, UBE2C, MCM5, MAD2L1, SPAG5, ZWINT, BUB1B, CDCA7L, HAUS8, NEDD9, ANLN, KIT, CEP55, KIAA1009, SPC25, NCAPG, NCAPG2, BUB1, SKA3, FBXO5, SKA2, SKA1, ZWILCH, HELLS, ERCC6L, ERCC2, NUF2, CENPF, BIRC5, NDC80, CENPE, CDC20, RACGAP1, CDC25C, CDC25A, CCNB1, CCNB3, CCNB2, KIF20B, PARD6G
GOTERM_BP_FAT	GO:0051726~regulation of cell cycle	60	5.98802	3.48366e-16	E2F1, E2F2, PTGS2, C13ORF15, EDN1, KNTC1, TTK, PKMYT1, PDCD4, LATS2, GTSE1, CDT1, CCNE2, CDC45, CDKN2B, CDKN2C, IL1B, CCNA2, INSR, IL1A, CDK13, CDK1, CYP1A1, TP53, NUSAP1, TACC3, UBE2C, JUNB, MAD2L1, EREG, ZWINT, BUB1B, GADD45B, GADD45A, CAV2, BLM, ANLN, OBFC2A, LIF, NPM2, FAM5C, BUB1, FBXO5, ZWILCH, EGF, ERCC2, BMP2, DLGAP5, BRIP1, CENPF, BIRC5, CENPE, CDKN3, CDC25C, BRCA1, CDC25A, CCNB1, PLK4, …
GOTERM_BP_FAT	GO:0010564~regulation of cell cycle process	31	3.09381	2.36236e-13	CAV2, EDN1, KNTC1, TTK, PKMYT1, ANLN, GTSE1, CDT1, LIF, NPM2, BUB1, IL1B, FBXO5, EGF, INSR, IL1A, CDK13, CYP1A1, DLGAP5, CENPF, NUSAP1, BIRC5, CENPE, UBE2C, CDC25C, BRCA1, PLK4, MAD2L1, EREG, EPGN, KIF20B
GOTERM_BP_FAT	GO:0007346~regulation of mitotic cell cycle	35	3.49301	9.83519e-13	CAV2, EDN1, KNTC1, TTK, PKMYT1, ANLN, GTSE1, CDT1, CDKN2B, NPM2, BUB1, IL1B, FBXO5, EGF, ZWILCH, CCNA2, INSR, IL1A, CDK13, CDK1, CYP1A1, DLGAP5, TP53, CENPF, NUSAP1, BIRC5, CENPE, UBE2C, CDC25C, MAD2L1, EREG, EPGN, ZWINT, KIF20B, BUB1B
GOTERM_BP_FAT	GO:0007010~cytoskeleton organization	62	6.18762	7.24261e-12	DLC1, KIF23, MTSS1, LIMA1, PRC1, NUAK2, FERMT2, TTK, LMO7, RHOU, ACTG1, KIF2C, ANK3, TUBA1B, FMNL3, KIF11, ACTN1, NUSAP1, TACC3, UBE2C, VASP, ARHGAP26, KRT19, PLCE1, SGCG, SPAG5, ZWINT, LIMCH1, SCIN, BUB1B, HAUS8, CLN8, GADD45A, CAV2, CAV1, SHROOM3, CALD1, DIAPH3, NEDD9, ANLN, DAAM1, TPM1, SPC25, TUBB, EZR, SORBS1, CENPA, DMD, FBXO5, CNN2, CNN1, ARHGDIB, FGD4, NF2, PSRC1, KIF18A, NDC80, MID1, RAC…
GOTERM_BP_FAT	GO:0033043~regulation of organelle organization	39	3.89222	1.19217e-10	DLC1, CAV3, CAV2, CAV1, LIMA1, EDN1, TTK, PKMYT1, TPM1, S1PR1, BUB1, SKA3, IL1B, SKA2, SKA1, EGF, INSR, IL1A, CDK13, SYNPO, NF2, DLGAP5, PSRC1, CENPF, NUSAP1, CENPE, MID1, EPB49, NEXN, CDC25C, BRCA1, PLK4, PLA2G4A, MAD2L1, EREG, EPGN, MAP2, SCIN, KIF20B
GOTERM_BP_FAT	GO:0007088~regulation of mitosis	19	1.89621	4.18614e-10	CAV2, DLGAP5, EDN1, CENPF, TTK, NUSAP1, PKMYT1, CENPE, CDC25C, MAD2L1, EREG, EPGN, BUB1, KIF20B, IL1B, EGF, INSR, IL1A, CDK13
GOTERM_BP_FAT	GO:0051783~regulation of nuclear division	19	1.89621	4.18614e-10	CAV2, DLGAP5, EDN1, CENPF, TTK, NUSAP1, PKMYT1, CENPE, CDC25C, MAD2L1, EREG, EPGN, BUB1, KIF20B, IL1B, EGF, INSR, IL1A, CDK13
GOTERM_BP_FAT	GO:0007017~microtubule-based process	41	4.09182	9.24785e-10	KIF23, DNAH10, CAV2, KIFC1, CAV1, KIF4A, PRC1, TUBB2A, TUBB2C, TTK, GTSE1, KIF2C, SPC25, TUBB, CENPA, TUBB6, FBXO5, TUBB8, TUBA1A, TUBA1B, TUBA1C, KIF11, KIF5C, KIF15, PSRC1, KIF18A, NUSAP1, CENPE, NDC80, MID1, UBE2C, TACC3, BRCA1, SPAG5, ZWINT, MAP2, KIF20B, BUB1B, HAUS8, GADD45A, KIF20A
GOTERM_BP_FAT	GO:0000075~cell cycle checkpoint	23	2.29541	2.17346e-09	CDK1, BLM, TP53, KNTC1, CENPF, BRIP1, TTK, CENPE, BIRC5, OBFC2A, BRCA1, GTSE1, CDT1, CCNE2, CDC45, MAD2L1, CDKN2B, ZWINT, BUB1, BUB1B, ZWILCH, CCNA2, ERCC2
GOTERM_BP_FAT	GO:0051338~regulation of transferase activity	51	5.08982	2.47059e-09	C13ORF15, EDN1, PRKAG2, TGFB3, PKMYT1, PDCD4, LATS2, EDNRA, CCNE2, SPRY1, MAP3K4, APOA1, CDKN2B, CXCR4, CDKN2C, IL1B, INSR, GHR, RBL1, PLCE1, ADRB2, EREG, ZFYVE28, RELN, GADD45B, GADD45A, CLN8, GAP43, CAV3, CAV1, BLM, KIT, TRIB2, DGKG, EGF, THBS1, FGD4, NF2, MET, LRRN3, CENPE, HGF, CDC25C, CDKN3, CDC25A, CISH, EPGN, RGS4, DUSP9, F2R, HTR2A
GOTERM_BP_FAT	GO:0006260~DNA replication	34	3.39321	2.49832e-09	CLSPN, HMGB2, BLM, MCM10, CDT1, TK1, CCNE2, PRIM1, TYMS, CDC45, POLE2, CTGF, PRIM2, POLQ, EGF, TOP2A, GINS1, GINS2, RBBP4, DTL, GINS4, CENPF, CDC25C, BRCA1, CDC25A, MCM5, MCM6, RAD51, RFC4, RRM2, CHTF18, CHAF1B, NFIB, DSCC1
GOTERM_BP_FAT	GO:0019220~regulation of phosphate metabolic process	60	5.98802	4.21054e-09	DLC1, IL6ST, C13ORF15, PRKAG2, EDN1, TGFB3, PKMYT1, TTK, PDCD4, LATS2, EDNRA, CCNE2, SPRY1, APOA1, MAP3K4, CDKN2B, CXCR4, CDKN2C, IL1B, INSR, GHR, RBL1, PLCE1, ADRB2, EREG, ZFYVE28, PDGFRB, RELN, GADD45B, GADD45A, GAP43, CAV3, CAV1, BLM, BDKRB2, KIT, TRIB2, LIF, DGKG, EGF, THBS1, FGD4, BMP2, NF2, MET, LRRN3, ITGA2, CENPE, RCAN1, HGF, CDKN3, CDC25C, CISH, CDC25A, EPGN, RGS4, DUSP9, BARD1, F2R, HTR…
GOTERM_BP_FAT	GO:0051174~regulation of phosphorus metabolic process	60	5.98802	4.21054e-09	DLC1, IL6ST, C13ORF15, PRKAG2, EDN1, TGFB3, PKMYT1, TTK, PDCD4, LATS2, EDNRA, CCNE2, SPRY1, APOA1, MAP3K4, CDKN2B, CXCR4, CDKN2C, IL1B, INSR, GHR, RBL1, PLCE1, ADRB2, EREG, ZFYVE28, PDGFRB, RELN, GADD45B, GADD45A, GAP43, CAV3, CAV1, BLM, BDKRB2, KIT, TRIB2, LIF, DGKG, EGF, THBS1, FGD4, BMP2, NF2, MET, LRRN3, ITGA2, CENPE, RCAN1, HGF, CDKN3, CDC25C, CISH, CDC25A, EPGN, RGS4, DUSP9, BARD1, F2R, HTR…
GOTERM_BP_FAT	GO:0045859~regulation of protein kinase activity	48	4.79042	4.84324e-09	CAV3, CAV1, BLM, C13ORF15, PRKAG2, EDN1, TGFB3, PKMYT1, KIT, PDCD4, LATS2, TRIB2, EDNRA, CCNE2, SPRY1, MAP3K4, CDKN2B, CXCR4, CDKN2C, DGKG, IL1B, THBS1, EGF, INSR, GHR, FGD4, NF2, MET, LRRN3, CENPE, HGF, CDKN3, CDC25C, CISH, CDC25A, ADRB2, PLCE1, EREG, EPGN, RGS4, ZFYVE28, RELN, GADD45B, DUSP9, GADD45A, GAP43, F2R, HTR2A
GOTERM_BP_FAT	GO:0043549~regulation of kinase activity	49	4.89022	5.1375e-09	C13ORF15, EDN1, PRKAG2, TGFB3, PKMYT1, PDCD4, LATS2, EDNRA, CCNE2, SPRY1, MAP3K4, CDKN2B, CXCR4, CDKN2C, IL1B, INSR, GHR, RBL1, PLCE1, ADRB2, EREG, ZFYVE28, RELN, GADD45B, GADD45A, GAP43, CAV3, CAV1, BLM, KIT, TRIB2, DGKG, EGF, THBS1, FGD4, NF2, MET, LRRN3, CENPE, HGF, CDC25C, CDKN3, CDC25A, CISH, EPGN, RGS4, DUSP9, F2R, HTR2A
GOTERM_BP_FAT	GO:0007059~chromosome segregation	21	2.09581	7.9031e-09	KIFC1, DLGAP5, KIF18A, NUF2, CENPF, NUSAP1, NDC80, CENPE, BIRC5, BRCA1, SPC25, MAD2L1, NCAPG, HJURP, ZWINT, SKA3, SKA2, SKA1, CDCA5, TOP2A, DSCC1
GOTERM_BP_FAT	GO:0001944~vasculature development	39	3.89222	8.39621e-09	GNA13, CAV1, LMO2, EDN1, FOXO1, EDNRA, S1PR1, HEY1, MYOCD, CXCR4, CTGF, HMOX1, FOXF1, CCBE1, ROBO4, SEMA3C, IL1B, MKL2, SOX17, THBS1, EGF, FGF1, ANGPT2, PPAP2B, SCG2, ANGPTL4, CYR61, RECK, EFNB2, COL15A1, ANXA2P1, SLIT2, JUNB, KDR, EREG, EPGN, ZMIZ1, ADRA1B, PLAU
GOTERM_BP_FAT	GO:0001568~blood vessel development	38	3.79242	1.41617e-08	GNA13, CAV1, LMO2, EDN1, FOXO1, EDNRA, S1PR1, HEY1, MYOCD, CXCR4, CTGF, HMOX1, FOXF1, CCBE1, ROBO4, IL1B, SEMA3C, MKL2, SOX17, THBS1, EGF, FGF1, ANGPT2, PPAP2B, SCG2, ANGPTL4, CYR61, RECK, COL15A1, ANXA2P1, SLIT2, JUNB, KDR, EREG, EPGN, ZMIZ1, ADRA1B, PLAU
GOTERM_BP_FAT	GO:0042127~regulation of cell proliferation	82	8.18363	1.44022e-08	DLC1, NAMPT, PTGS2, IL6ST, E2F7, EDN1, ARNT2, PAX6, TGFB3, FOXO1, TTK, MXI1, CXADR, CXCL10, EDNRA, BDNF, S1PR1, CDCA7, CDKN2B, MYOCD, CDKN2C, HMOX1, IL1B, RARB, FGF1, FANCA, INSR, CCNA2, IL1A, CDK13, RBBP4, TP53, PDCD1LG2, HES1, DDR1, ADRB2, EREG, TNFSF13B, SSTR1, F3, ZMIZ1, HIPK2, SCIN, PDGFRA, NPPC, PDGFRB, ADAMTS1, CAV2, CAV1, CCL2, BLM, TBC1D8, FOXM1, SOX4, KIT, BDKRB2, LIF, IGF1R, VDR, GPNMB…
GOTERM_BP_FAT	GO:0042325~regulation of phosphorylation	57	5.68862	1.64736e-08	IL6ST, C13ORF15, PRKAG2, EDN1, TGFB3, TTK, PKMYT1, PDCD4, LATS2, EDNRA, CCNE2, SPRY1, APOA1, MAP3K4, CDKN2B, CXCR4, CDKN2C, IL1B, INSR, GHR, RBL1, PLCE1, ADRB2, EREG, ZFYVE28, PDGFRB, RELN, GADD45B, GADD45A, GAP43, CAV3, CAV1, BLM, BDKRB2, KIT, TRIB2, LIF, DGKG, EGF, THBS1, FGD4, BMP2, NF2, MET, LRRN3, CENPE, HGF, CDC25C, CDKN3, CISH, CDC25A, EPGN, RGS4, DUSP9, BARD1, F2R, HTR2A
GOTERM_BP_FAT	GO:0048514~blood vessel morphogenesis	34	3.39321	3.6452e-08	GNA13, CAV1, EDN1, EDNRA, S1PR1, MYOCD, HEY1, CXCR4, CTGF, HMOX1, FOXF1, CCBE1, ROBO4, IL1B, SEMA3C, MKL2, SOX17, THBS1, EGF, FGF1, ANGPT2, ANGPTL4, CYR61, SCG2, COL15A1, ANXA2P1, JUNB, SLIT2, KDR, EREG, EPGN, ZMIZ1, ADRA1B, PLAU
GOTERM_BP_FAT	GO:0006259~DNA metabolic process	59	5.88822	4.99189e-08	CLSPN, MCM10, CDT1, PRIM1, CCNE2, EPC2, CDC45, CTGF, FANCI, PRIM2, PSMC3IP, PIWIL4, TOP2A, FANCA, RBBP4, DTL, TP53, MND1, MCM5, ESCO2, RAD51, MCM6, JMY, UHRF1, DCLRE1B, RFC4, FANCD2, RRM2, RAD18, GADD45A, DSCC1, HMGB2, BLM, OBFC2A, TK1, TYMS, POLE2, POLQ, EGF, ASF1A, HELLS, TRIP13, ERCC2, GINS1, EXO1, DNMT3A, GINS2, RAD51AP1, GINS4, BRIP1, CENPF, CDC25C, RAD54L, BRCA1, CDC25A, CHTF18, CHAF1B, NFI…
GOTERM_BP_FAT	GO:0007242~intracellular signaling cascade	113	11.2774	6.90312e-08	GNA13, IL6ST, EDN1, TGFB3, S1PR1, MAP3K4, APOA1, TIAM2, TIAM1, CTGF, WNK4, IL1B, GNG2, RAB27B, INSR, DDAH1, CCNA2, DEPDC7, DEPDC1, GEM, PLCE1, RFC4, SPAG5, SSTR1, ZWINT, HTR7, LRRK2, UNC13C, GRB14, KALRN, CAV1, RALGPS2, RAB7B, HMGB2, CCL2, BLM, STK17B, ABCA1, VDR, P2RY6, RHOBTB1, EGF, STK38L, FGD4, ARHGDIB, KLF9, MET, BRIP1, NDC80, HGF, RGNEF, BRCA1, ULK1, RGS4, ADRA1B, PLA2G4C, GNAZ, PRKAG2, SDC…
GOTERM_BP_FAT	GO:0030334~regulation of cell migration	29	2.89421	1.14553e-07	DLC1, GNA13, JUB, IL6ST, EDN1, F2RL1, PAX6, KIT, TPM1, CXCL10, IGF1R, S1PR1, CXCR4, HMOX1, ROBO4, THBS1, INSR, NF2, ITGA2, NEXN, KDR, CLIC4, F3, RRAS2, PDGFRA, PDGFRB, HBEGF, F2R, IGFBP5
GOTERM_BP_FAT	GO:0040012~regulation of locomotion	31	3.09381	1.55408e-07	DLC1, GNA13, JUB, IL6ST, EDN1, F2RL1, PAX6, KIT, TPM1, CXCL10, IGF1R, S1PR1, CXCR4, HMOX1, ROBO4, THBS1, INSR, SCG2, NF2, ITGA2, NEXN, SLIT2, KDR, CLIC4, F3, RRAS2, PDGFRA, PDGFRB, HBEGF, F2R, IGFBP5
GOTERM_BP_FAT	GO:0008283~cell proliferation	52	5.18962	1.7398e-07	E2F1, STIL, FST, EDNRA, KIF2C, DAB2, APOA1, CXCR4, HMOX1, FRAT2, GNG2, ASPM, IL1A, CYR61, CYP1A1, KIF15, TP53, TPX2, TACC3, IFNAR2, PLCE1, UHRF1, EREG, TNFSF13B, CHRM3, BUB1B, EMP1, EHF, KIT, TRAIP, BUB1, HELLS, CSF1R, ERCC2, GINS1, NF2, MKI67, DLGAP5, MET, CENPF, ITGA2, HGF, CDC25C, TNFSF9, RACGAP1, CSRP2, CDC25A, CD274, LIPG, ADRA1B, TCF19, AREG
GOTERM_BP_FAT	GO:0051270~regulation of cell motion	31	3.09381	1.74715e-07	DLC1, GNA13, JUB, IL6ST, EDN1, F2RL1, PAX6, KIT, TPM1, CXCL10, IGF1R, S1PR1, CXCR4, HMOX1, ROBO4, SEMA3A, THBS1, INSR, NF2, ITGA2, ACTN1, NEXN, KDR, CLIC4, F3, RRAS2, PDGFRA, PDGFRB, HBEGF, F2R, IGFBP5
GOTERM_BP_FAT	GO:0007093~mitotic cell cycle checkpoint	14	1.39721	2.59592e-07	CDK1, TP53, KNTC1, TTK, CENPF, CENPE, GTSE1, MAD2L1, CDKN2B, ZWINT, BUB1, BUB1B, ZWILCH, CCNA2
GOTERM_BP_FAT	GO:0000226~microtubule cytoskeleton organization	26	2.59481	3.26473e-07	KIF23, CAV2, CAV1, PRC1, TTK, SPC25, KIF2C, TUBB, CENPA, FBXO5, TUBA1B, KIF11, PSRC1, KIF18A, NUSAP1, NDC80, UBE2C, TACC3, MID1, BRCA1, SPAG5, ZWINT, MAP2, BUB1B, HAUS8, GADD45A
GOTERM_BP_FAT	GO:0010638~positive regulation of organelle organization	19	1.89621	3.68517e-07	CAV3, CAV2, CAV1, NF2, DLGAP5, PSRC1, EDN1, NUSAP1, CENPE, TPM1, PLK4, PLA2G4A, EREG, EPGN, IL1B, EGF, INSR, IL1A, SYNPO
GOTERM_BP_FAT	GO:0007051~spindle organization	14	1.39721	4.68343e-07	KIF23, KIF11, PRC1, TTK, NDC80, TACC3, UBE2C, SPC25, TUBB, SPAG5, ZWINT, BUB1B, FBXO5, HAUS8
GOTERM_BP_FAT	GO:0051130~positive regulation of cellular component organization	29	2.89421	4.95889e-07	CAV3, CAV2, CAV1, EDN1, TGFB3, OXTR, KIT, TPM1, SORBS1, TIAM1, IL1B, NEDD4L, PTX3, EGF, INSR, IL1A, SYNPO, NF2, DLGAP5, PSRC1, ITGA2, NUSAP1, CENPE, SLIT2, AHR, PLK4, PLA2G4A, EREG, EPGN
GOTERM_BP_FAT	GO:0044057~regulation of system process	40	3.99202	7.54603e-07	CAV3, CAV1, CCL2, PTGS2, IL6ST, FST, EDN1, OXTR, BDKRB2, KIT, TPM1, BDNF, APOA1, SLC1A3, MYOCD, HMOX1, ARG2, IL1B, CNN1, SEMA3A, EGR1, COL4A4, SLC8A1, EGR2, NTF3, PMCH, ITGA2, INHBB, ADRB2, PLCE1, YWHAH, CHRM3, CHRM2, HSPB7, ADRA1B, NPPC, HBEGF, NPPB, HTR2A, F2R
GOTERM_BP_FAT	GO:0048015~phosphoinositide-mediated signaling	19	1.89621	9.23372e-07	HMGB2, EDN1, NDC80, UBE2C, EDNRA, TYMS, IGF1R, PLCE1, P2RY6, S1PR1, RFC4, CHRM2, SPAG5, ZWINT, BUB1B, HTR2B, TOP2A, F2R, HTR2A
GOTERM_BP_FAT	GO:0001525~angiogenesis	25	2.49501	1.36358e-06	GNA13, EDN1, EDNRA, S1PR1, CTGF, CXCR4, HMOX1, CCBE1, ROBO4, IL1B, SOX17, THBS1, EGF, FGF1, ANGPT2, CYR61, ANGPTL4, SCG2, COL15A1, ANXA2P1, SLIT2, KDR, EREG, EPGN, PLAU
GOTERM_BP_FAT	GO:0006940~regulation of smooth muscle contraction	12	1.1976	3.52553e-06	CAV1, ADRB2, PLCE1, PTGS2, CHRM3, MYOCD, CHRM2, EDN1, OXTR, ITGA2, CNN1, F2R
GOTERM_BP_FAT	GO:0051785~positive regulation of nuclear division	10	0.998004	3.65215e-06	EREG, EPGN, DLGAP5, EDN1, IL1B, NUSAP1, CENPE, EGF, INSR, IL1A
GOTERM_BP_FAT	GO:0045840~positive regulation of mitosis	10	0.998004	3.65215e-06	EREG, EPGN, DLGAP5, EDN1, IL1B, NUSAP1, CENPE, EGF, INSR, IL1A
GOTERM_BP_FAT	GO:0007167~enzyme linked receptor protein signaling pathway	41	4.09182	3.80497e-06	MTSS1, CCL2, IL6ST, FST, TGFB3, FOXO1, BDKRB2, KIT, GREM2, LIF, IGF1R, RGMB, SORBS1, CTGF, TIAM1, EGF, FGF1, INSR, GHR, CSF1R, BMP2, MET, HGF, KDR, RPS6KA5, DDR1, GRB10, ADRB2, PLCE1, EPHA7, EREG, HIPK2, PDGFRA, ROR1, PDGFRB, HBEGF, SMURF2, AREG, GDF15, BAMBI, BMP6
GOTERM_BP_FAT	GO:0040017~positive regulation of locomotion	19	1.89621	4.70934e-06	IL6ST, F2RL1, EDN1, ITGA2, KIT, SLIT2, KDR, CXCL10, IGF1R, S1PR1, F3, RRAS2, PDGFRA, HBEGF, PDGFRB, THBS1, INSR, F2R, SCG2
GOTERM_BP_FAT	GO:0006928~cell motion	51	5.08982	5.2101e-06	PVR, GNA13, JUB, MTSS1, PTGS2, TUBB2C, PAX6, MYLIP, ACTG1, BDNF, APOA1, CXCR4, ANK3, CTGF, IL1B, SEMA3C, SEMA3A, EGR2, NRXN3, MDGA1, KIF5C, SLIT2, VASP, PDGFRB, RELN, GAP43, CAV2, SORD, CCL2, CALD1, ITGA11, KIT, TPM1, DNALI1, TUBB, THBS1, PPAP2B, SCG2, ARHGDIB, ACTB, NTF3, PODXL, MET, ANXA1, ITGA2, KDR, EPHA7, ITGA6, ULK1, HBEGF, PLAU
GOTERM_BP_FAT	GO:0009611~response to wounding	55	5.48902	5.7625e-06	GNA13, JUB, F2RL1, TGFB3, CXCL10, SLC1A3, CTGF, CXCR4, HMOX1, IL1B, MGLL, TFPI2, IL1A, IRAK2, CYP1A1, CDO1, CHST1, TNFAIP6, THBD, EREG, F3, PDGFRA, DSP, ANXA8L2, KDM6B, GAP43, TPST1, CCL2, ADAMTS13, BDKRB2, GPR68, TIMP3, TPM1, CCL7, GP1BB, SCN9A, PTX3, THBS1, PAPSS2, SCG2, KLF6, BMP2, IL1RN, ANXA1, ITGA2, CCNB1, NOTCH3, ORM1, AOX1, HBEGF, SERPIND1, PLA2G4C, PLAU, BMP6, F2R
GOTERM_BP_FAT	GO:0043405~regulation of MAP kinase activity	23	2.29541	7.11914e-06	CAV3, CAV1, EDN1, LRRN3, MET, TGFB3, KIT, HGF, PDCD4, TRIB2, PLCE1, SPRY1, CXCR4, EPGN, RGS4, IL1B, DUSP9, THBS1, EGF, INSR, HTR2A, FGD4, GHR
GOTERM_BP_FAT	GO:0032886~regulation of microtubule-based process	13	1.29741	8.68759e-06	CAV3, CAV2, CAV1, PSRC1, CENPE, TACC3, MID1, BRCA1, PLK4, MAP2, SKA3, SKA2, SKA1
GOTERM_BP_FAT	GO:0007018~microtubule-based movement	20	1.99601	9.91362e-06	KIF23, DNAH10, KIFC1, KIF4A, KIF11, TUBB2A, KIF15, KIF5C, TUBB2C, KIF18A, CENPE, KIF2C, TUBB, KIF20B, TUBB6, TUBB8, TUBA1A, TUBA1B, TUBA1C, KIF20A
GOTERM_BP_FAT	GO:0070507~regulation of microtubule cytoskeleton organization	12	1.1976	1.02738e-05	CAV3, CAV2, PLK4, CAV1, MAP2, PSRC1, SKA3, CENPE, SKA2, SKA1, MID1, BRCA1
GOTERM_BP_FAT	GO:0031328~positive regulation of cellular biosynthetic process	65	6.48703	1.32777e-05	E2F1, EDN1, ARNT2, PAX6, TGFB3, FOXO1, S1PR1, MYOCD, FOXF1, HMOX1, PSMC3IP, IL1B, RARB, MKL2, INSR, CCNA2, DDAH1, IL1A, SAMD4A, EGR1, EGR2, TP53, LEF1, JUNB, AHR, HES1, ADRB2, EREG, ZMIZ1, HIPK2, PDGFRA, NPPC, HMGB2, BLM, CRTC1, SOX4, EHF, ABCA1, LIF, IGF1R, RGMB, SORBS1, SQSTM1, NPM2, PTX3, THBS1, ASF1A, ERCC2, KLF6, BMP2, NTF3, MAFB, PSRC1, ITGA2, CENPK, BRCA1, DLX2, PLA2G4A, YWHAH, HOXB9, AREG…
GOTERM_BP_FAT	GO:0051493~regulation of cytoskeleton organization	22	2.19561	1.34887e-05	DLC1, CAV3, CAV2, CAV1, LIMA1, NF2, EDN1, PSRC1, CENPE, MID1, NEXN, EPB49, TPM1, BRCA1, PLK4, S1PR1, SCIN, MAP2, SKA3, SKA2, SKA1, SYNPO
GOTERM_BP_FAT	GO:0010604~positive regulation of macromolecule metabolic process	77	7.68463	1.36359e-05	DLC1, E2F1, IL6ST, PRKAG2, ARNT2, PAX6, TGFB3, FOXO1, TTK, EDNRA, S1PR1, MYOCD, FOXF1, HMOX1, PSMC3IP, IL1B, RARB, MKL2, INSR, CCNA2, IL1A, SAMD4A, GHR, EGR1, CDK1, EGR2, TP53, LEF1, UBE2C, JUNB, AHR, RAD51, HES1, ADRB2, EREG, TNFSF13B, ZMIZ1, HIPK2, PDGFRA, LRRK2, CAV1, HMGB2, BLM, CRTC1, SOX4, EHF, KIT, LIF, IGF1R, RGMB, SORBS1, SQSTM1, NPM2, FBXO5, THBS1, ASF1A, ERCC2, KLF6, BMP2, NTF3, MAFB, …
GOTERM_BP_FAT	GO:0042060~wound healing	27	2.69461	1.38942e-05	GNA13, JUB, ADAMTS13, F2RL1, TGFB3, TPM1, TIMP3, GP1BB, HMOX1, IL1B, TFPI2, PAPSS2, KLF6, ITGA2, NOTCH3, CCNB1, THBD, EREG, F3, PDGFRA, DSP, HBEGF, ANXA8L2, SERPIND1, GAP43, PLAU, F2R
GOTERM_BP_FAT	GO:0030036~actin cytoskeleton organization	30	2.99401	1.43748e-05	DLC1, MTSS1, LIMA1, SHROOM3, NUAK2, CALD1, DIAPH3, FERMT2, LMO7, NEDD9, DAAM1, RHOU, TPM1, ACTG1, EZR, SORBS1, CNN2, CNN1, ARHGDIB, FGD4, FMNL3, NF2, ACTN1, EPB49, RACGAP1, ARHGAP26, VASP, KRT19, LIMCH1, SCIN
GOTERM_BP_FAT	GO:0010941~regulation of cell death	74	7.38523	1.4554e-05	DLC1, NUAK2, PTGS2, TUBB2C, ARNT2, TGFB3, FOXO1, PMAIP1, BDNF, TIAM2, CDKN2C, TIAM1, HMOX1, IL1B, RARB, TOP2A, IL1A, IP6K2, GHR, CDK1, SLC25A4, BCL2A1, TP53, ACTN1, ACTN3, BCL2L11, JMY, AMIGO2, ADRB2, KRT18, TNFSF13B, F3, HIPK2, SCIN, TNFAIP8, LRRK2, CLN8, KALRN, TRAF1, CCL2, STK17B, SOX4, BDKRB2, KIT, TIMP3, TRAIP, IGF1R, PRUNE2, VDR, TUBB, AHRR, SQSTM1, COMP, THBS1, TRAF5, BMF, HELLS, FGD4, SCG…
GOTERM_BP_FAT	GO:0000070~mitotic sister chromatid segregation	11	1.0978	1.47506e-05	KIFC1, MAD2L1, NCAPG, ZWINT, DLGAP5, KIF18A, NUSAP1, CENPE, NDC80, CDCA5, DSCC1
GOTERM_BP_FAT	GO:0048545~response to steroid hormone stimulus	27	2.69461	1.52623e-05	CAV2, CAV1, HMGB2, CCL2, PTGS2, ARNT2, TGFB3, OXTR, TIMP3, TNFRSF11B, HMOX1, IL1B, AANAT, THBS1, INSR, CCNA2, GHR, IL1RN, RCAN1, CDO1, BRCA1, JUNB, KRT19, PLA2G4A, DUSP1, PDGFRA, HSD11B2
GOTERM_BP_FAT	GO:0000819~sister chromatid segregation	11	1.0978	1.92385e-05	KIFC1, MAD2L1, NCAPG, ZWINT, DLGAP5, KIF18A, NUSAP1, CENPE, NDC80, CDCA5, DSCC1
GOTERM_BP_FAT	GO:0030335~positive regulation of cell migration	17	1.69661	2.08747e-05	IL6ST, F2RL1, EDN1, ITGA2, KIT, KDR, CXCL10, IGF1R, S1PR1, F3, RRAS2, PDGFRA, HBEGF, PDGFRB, THBS1, INSR, F2R
GOTERM_BP_FAT	GO:0007584~response to nutrient	22	2.19561	2.12088e-05	CAV1, SLC8A1, BMP2, CCL2, CYP1A1, PTGS2, HSD17B2, IL6ST, ITGA2, TIMP3, VDR, PLA2G4A, TNFRSF11B, DUSP1, CDKN2B, SSTR1, HMOX1, LIPG, IL1B, STC1, INSR, MEST
GOTERM_BP_FAT	GO:0009891~positive regulation of biosynthetic process	65	6.48703	2.12783e-05	E2F1, EDN1, ARNT2, PAX6, TGFB3, FOXO1, S1PR1, MYOCD, FOXF1, HMOX1, PSMC3IP, IL1B, RARB, MKL2, INSR, CCNA2, DDAH1, IL1A, SAMD4A, EGR1, EGR2, TP53, LEF1, JUNB, AHR, HES1, ADRB2, EREG, ZMIZ1, HIPK2, PDGFRA, NPPC, HMGB2, BLM, CRTC1, SOX4, EHF, ABCA1, LIF, IGF1R, RGMB, SORBS1, SQSTM1, NPM2, PTX3, THBS1, ASF1A, ERCC2, KLF6, BMP2, NTF3, MAFB, PSRC1, ITGA2, CENPK, BRCA1, DLX2, PLA2G4A, YWHAH, HOXB9, AREG…
GOTERM_BP_FAT	GO:0043067~regulation of programmed cell death	73	7.28543	2.32391e-05	DLC1, NUAK2, PTGS2, TUBB2C, ARNT2, TGFB3, FOXO1, PMAIP1, BDNF, TIAM2, TIAM1, CDKN2C, HMOX1, IL1B, RARB, TOP2A, IL1A, IP6K2, GHR, CDK1, BCL2A1, TP53, ACTN1, ACTN3, BCL2L11, JMY, AMIGO2, ADRB2, KRT18, TNFSF13B, F3, HIPK2, SCIN, TNFAIP8, LRRK2, CLN8, KALRN, TRAF1, CCL2, STK17B, SOX4, BDKRB2, KIT, TIMP3, TRAIP, IGF1R, PRUNE2, VDR, TUBB, AHRR, SQSTM1, COMP, THBS1, TRAF5, BMF, HELLS, FGD4, SCG2, ANGPTL…
GOTERM_BP_FAT	GO:0009991~response to extracellular stimulus	29	2.89421	2.34245e-05	CAV1, CCL2, HSD17B2, NUAK2, PTGS2, FOXA3, IL6ST, TIMP3, VDR, TNFRSF11B, CDKN2B, MYOCD, HMOX1, IL1B, INSR, GHR, MEST, SLC8A1, BMP2, CYP1A1, TP53, ITGA2, PLA2G4A, DUSP1, ITGA6, SSTR1, LIPG, HSD11B2, STC1
GOTERM_BP_FAT	GO:0051240~positive regulation of multicellular organismal process	31	3.09381	2.36351e-05	CAV1, CCL2, PTGS2, IL6ST, EDN1, FST, TGFB3, OXTR, TPM1, SLC1A3, MYOCD, HMOX1, IL1B, THBS1, IL1A, GHR, COL4A4, BMP2, PMCH, ITGA2, ADRB2, PLA2G4A, CHRM3, EREG, F3, LIPG, ADRA1B, NPPC, BMP6, HTR2A, F2R
GOTERM_BP_FAT	GO:0031667~response to nutrient levels	27	2.69461	2.41196e-05	CAV1, CCL2, HSD17B2, NUAK2, PTGS2, FOXA3, IL6ST, TIMP3, VDR, TNFRSF11B, CDKN2B, HMOX1, IL1B, INSR, GHR, MEST, SLC8A1, BMP2, CYP1A1, TP53, ITGA2, PLA2G4A, DUSP1, SSTR1, LIPG, HSD11B2, STC1
GOTERM_BP_FAT	GO:0007243~protein kinase cascade	41	4.09182	2.48447e-05	GNA13, CAV1, CCL2, IL6ST, EDN1, PRKAG2, STK17B, TGFB3, OXTR, KIT, LATS2, IGF1R, MAP3K4, RASGRP3, CXCR4, HMOX1, WNK4, IL1B, THBS1, EGF, FGF1, STK38L, INSR, SCG2, GHR, FGD4, IRAK2, MET, LRRN3, HGF, RPS6KA5, IFNAR2, ICK, PLCE1, EPGN, RGS4, ADRA1B, GADD45B, DUSP9, LRRK2, F2R
GOTERM_BP_FAT	GO:0030879~mammary gland development	14	1.39721	2.71185e-05	CAV2, CAV1, PMCH, MET, TGFB3, HK2, ITGA2, LEF1, OXTR, CDO1, BCL2L11, DDR1, IGF1R, HOXB9
GOTERM_BP_FAT	GO:0006937~regulation of muscle contraction	15	1.49701	2.72707e-05	CAV3, CAV1, PTGS2, EDN1, ITGA2, OXTR, TPM1, PLCE1, ADRB2, MYOCD, CHRM3, CHRM2, ARG2, CNN1, F2R
GOTERM_BP_FAT	GO:0007169~transmembrane receptor protein tyrosine kinase signaling pathway	29	2.89421	3.26287e-05	MTSS1, CCL2, FOXO1, BDKRB2, KIT, IGF1R, SORBS1, CTGF, TIAM1, EGF, FGF1, INSR, GHR, CSF1R, MET, HGF, KDR, RPS6KA5, DDR1, GRB10, ADRB2, PLCE1, EPHA7, EREG, PDGFRA, ROR1, PDGFRB, HBEGF, AREG
GOTERM_BP_FAT	GO:0043627~response to estrogen stimulus	18	1.79641	4.75073e-05	CAV2, CAV1, PTGS2, ARNT2, TGFB3, OXTR, RCAN1, TIMP3, BRCA1, KRT19, TNFRSF11B, DUSP1, HMOX1, PDGFRA, IL1B, INSR, CCNA2, GHR
GOTERM_BP_FAT	GO:0030029~actin filament-based process	30	2.99401	4.79608e-05	DLC1, MTSS1, LIMA1, SHROOM3, NUAK2, CALD1, DIAPH3, FERMT2, LMO7, NEDD9, DAAM1, RHOU, TPM1, ACTG1, EZR, SORBS1, CNN2, CNN1, ARHGDIB, FGD4, FMNL3, NF2, ACTN1, EPB49, RACGAP1, ARHGAP26, VASP, KRT19, LIMCH1, SCIN
GOTERM_BP_FAT	GO:0003018~vascular process in circulatory system	13	1.29741	5.35298e-05	CAV2, CAV1, ACTA2, EDN1, BDKRB2, EDNRA, ACTG2, ADRB2, NTS, KCNJ8, NPPC, ADRA1B, NPPB
GOTERM_BP_FAT	GO:0042981~regulation of apoptosis	71	7.08583	5.48758e-05	DLC1, NUAK2, PTGS2, TUBB2C, ARNT2, TGFB3, FOXO1, PMAIP1, BDNF, TIAM2, TIAM1, CDKN2C, HMOX1, IL1B, RARB, TOP2A, IL1A, IP6K2, GHR, CDK1, BCL2A1, TP53, ACTN1, ACTN3, BCL2L11, JMY, AMIGO2, ADRB2, KRT18, TNFSF13B, F3, HIPK2, SCIN, TNFAIP8, CLN8, KALRN, TRAF1, CCL2, STK17B, SOX4, BDKRB2, TIMP3, TRAIP, IGF1R, PRUNE2, VDR, TUBB, AHRR, SQSTM1, COMP, THBS1, TRAF5, BMF, HELLS, SCG2, FGD4, ANGPTL4, ERCC2, CF…
GOTERM_BP_FAT	GO:0008284~positive regulation of cell proliferation	43	4.29142	6.92628e-05	NAMPT, CCL2, PTGS2, BLM, TBC1D8, IL6ST, ARNT2, EDN1, PAX6, TTK, SOX4, KIT, CXCL10, LIF, IGF1R, S1PR1, MYOCD, IL1B, EGF, FGF1, TRAF5, CCNA2, INSR, CDK13, SCG2, ITGA2, PDCD1LG2, KDR, HES1, PLA2G4A, ADRB2, TNFSF13B, EREG, EPGN, ZMIZ1, F3, HIPK2, BNC1, PDGFRA, PDGFRB, HBEGF, HTR2A, F2R
GOTERM_BP_FAT	GO:0008015~blood circulation	25	2.49501	7.07588e-05	CAV2, CAV1, TBC1D8, PTGS2, EDN1, OXTR, BDKRB2, TPM1, CXCL10, EDNRA, ACTG2, HMOX1, MYOF, ACTA2, PMCH, RCAN1, ADRB2, NTS, KCNJ8, HTR7, NPPC, ADRA1B, NPPB, HSD11B2, HTR2B
GOTERM_BP_FAT	GO:0003013~circulatory system process	25	2.49501	7.07588e-05	CAV2, CAV1, TBC1D8, PTGS2, EDN1, OXTR, BDKRB2, TPM1, CXCL10, EDNRA, ACTG2, HMOX1, MYOF, ACTA2, PMCH, RCAN1, ADRB2, NTS, KCNJ8, HTR7, NPPC, ADRA1B, NPPB, HSD11B2, HTR2B
GOTERM_BP_FAT	GO:0051272~positive regulation of cell motion	17	1.69661	7.10069e-05	IL6ST, F2RL1, EDN1, ITGA2, KIT, KDR, CXCL10, IGF1R, S1PR1, F3, RRAS2, PDGFRA, HBEGF, PDGFRB, THBS1, INSR, F2R
GOTERM_BP_FAT	GO:0006468~protein amino acid phosphorylation	61	6.08782	7.42367e-05	NUAK2, TGFB3, TTK, PKMYT1, AURKB, LATS2, MAP3K4, CXCR4, WNK4, MAP3K8, IL1B, INSR, CDK13, GHR, IRAK2, CDK1, SGK1, PBK, DDR1, PLCE1, HIPK2, ROR1, PDGFRA, PDGFRB, RELN, NRK, RIPK4, GADD45B, LRRK2, MELK, KALRN, CAV2, CCL2, STK17B, KIT, TRIB2, IGF1R, STK32B, BUB1, EGF, THBS1, STK38L, FGD4, CSF1R, BMP2, ALPK3, ALPK2, MEX3B, PDK4, MET, LRRN3, HGF, KDR, RPS6KA5, ICK, PLK4, EPHA7, ULK1, EPGN, MAP2, F2R
GOTERM_BP_FAT	GO:0045860~positive regulation of protein kinase activity	28	2.79441	7.82756e-05	EDN1, PRKAG2, TGFB3, KIT, EDNRA, MAP3K4, CXCR4, DGKG, IL1B, THBS1, EGF, INSR, GHR, FGD4, LRRN3, MET, CENPE, HGF, CISH, ADRB2, PLCE1, EREG, EPGN, RELN, GADD45B, GAP43, HTR2A, F2R
GOTERM_BP_FAT	GO:0007160~cell-matrix adhesion	16	1.59681	8.16587e-05	DLC1, JUB, COL13A1, ADAMTS13, ITGA11, ITGA2, ACTN1, ITGA10, ACTN3, COL5A3, BCL2L11, SORBS1, ITGA6, ITGB8, CTGF, FREM1
GOTERM_BP_FAT	GO:0044093~positive regulation of molecular function	55	5.48902	9.37213e-05	DLC1, GNA13, EDN1, PRKAG2, TGFB3, PMAIP1, EDNRA, APOA1, S1PR1, MAP3K4, CXCR4, IL1B, INSR, GHR, IRAK2, CDK1, TP53, UBE2C, JMY, PLCE1, ADRB2, EREG, CHRM2, HTR7, F3, HIPK2, RELN, GADD45B, GAP43, CAV1, CALD1, KIT, TPM1, VDR, P2RY6, DGKG, NPM2, FBXO5, EGF, THBS1, FGD4, ERCC2, MET, LRRN3, ITGA2, CENPE, CDC20, HGF, CISH, CCNB1, EPGN, HTR2B, CALM2, F2R, HTR2A
GOTERM_BP_FAT	GO:0051173~positive regulation of nitrogen compound metabolic process	59	5.88822	9.58669e-05	E2F1, EDN1, ARNT2, PAX6, TGFB3, FOXO1, S1PR1, MYOCD, FOXF1, PSMC3IP, IL1B, RARB, MKL2, CCNA2, DDAH1, INSR, EGR1, EGR2, TP53, LEF1, JUNB, AHR, RAD51, HES1, ADRB2, EREG, ZMIZ1, HIPK2, PDGFRA, NPPC, HMGB2, BLM, CRTC1, SOX4, EHF, ABCA1, LIF, IGF1R, RGMB, SQSTM1, NPM2, PTX3, ASF1A, ERCC2, KLF6, BMP2, NTF3, MAFB, PSRC1, CENPK, BRCA1, DLX2, YWHAH, HOXB9, AREG, KLF2, NFIB, F2R, BMP6
GOTERM_BP_FAT	GO:0050880~regulation of blood vessel size	12	1.1976	0.000105889	EDNRA, CAV2, ACTG2, CAV1, ADRB2, NTS, ACTA2, KCNJ8, EDN1, ADRA1B, NPPC, NPPB
GOTERM_BP_FAT	GO:0035150~regulation of tube size	12	1.1976	0.000105889	EDNRA, CAV2, ACTG2, CAV1, ADRB2, NTS, ACTA2, KCNJ8, EDN1, ADRA1B, NPPC, NPPB
GOTERM_BP_FAT	GO:0051347~positive regulation of transferase activity	29	2.89421	0.000110835	EDN1, PRKAG2, TGFB3, KIT, EDNRA, APOA1, MAP3K4, CXCR4, DGKG, IL1B, THBS1, EGF, INSR, GHR, FGD4, LRRN3, MET, CENPE, HGF, CISH, ADRB2, PLCE1, EREG, EPGN, RELN, GADD45B, GAP43, HTR2A, F2R
GOTERM_BP_FAT	GO:0055065~metal ion homeostasis	26	2.59481	0.000126929	GNA13, CAV3, JPH4, CAV1, CCL2, JPH2, IL6ST, EDN1, F2RL1, SLC7A8, OXTR, BDKRB2, CCL7, EDNRA, VDR, S1PR1, CXCR4, IL1B, NEDD4L, SLC8A1, PMCH, ITPR1, KDR, PLCE1, STC1, F2R
GOTERM_BP_FAT	GO:0033674~positive regulation of kinase activity	28	2.79441	0.000142417	EDN1, PRKAG2, TGFB3, KIT, EDNRA, MAP3K4, CXCR4, DGKG, IL1B, THBS1, EGF, INSR, GHR, FGD4, LRRN3, MET, CENPE, HGF, CISH, ADRB2, PLCE1, EREG, EPGN, RELN, GADD45B, GAP43, HTR2A, F2R
GOTERM_BP_FAT	GO:0010557~positive regulation of macromolecule biosynthetic process	59	5.88822	0.000145736	E2F1, ARNT2, PAX6, TGFB3, FOXO1, S1PR1, MYOCD, FOXF1, HMOX1, PSMC3IP, IL1B, RARB, MKL2, CCNA2, INSR, IL1A, SAMD4A, EGR1, EGR2, TP53, LEF1, JUNB, AHR, HES1, ADRB2, EREG, ZMIZ1, HIPK2, PDGFRA, HMGB2, BLM, CRTC1, SOX4, EHF, LIF, IGF1R, RGMB, SORBS1, SQSTM1, NPM2, THBS1, ASF1A, ERCC2, KLF6, BMP2, NTF3, MAFB, PSRC1, ITGA2, CENPK, BRCA1, DLX2, YWHAH, HOXB9, AREG, KLF2, NFIB, F2R, BMP6
GOTERM_BP_FAT	GO:0008285~negative regulation of cell proliferation	38	3.79242	0.00015071	DLC1, CAV2, CAV1, PTGS2, E2F7, PAX6, TGFB3, BDKRB2, CXADR, MXI1, VDR, BDNF, CDKN2B, CDKN2C, HMOX1, IL1B, RARB, THBS1, GPNMB, IL1A, SCG2, BMP2, RBBP4, NF2, JARID2, TP53, CDKN3, PDCD1LG2, DDR1, EREG, SSTR1, CD274, SCIN, NPPC, ADAMTS1, NFIB, IGFBP5, F2R
GOTERM_BP_FAT	GO:0051325~interphase	17	1.69661	0.00018425	E2F1, BLM, CENPF, BIRC5, TPD52L1, CDC25C, CDKN3, RHOU, LATS2, GTSE1, CDC25A, CCNB1, PRUNE2, CDKN2B, CDKN2C, CDCA5, GADD45A
GOTERM_BP_FAT	GO:0031110~regulation of microtubule polymerization or depolymerization	9	0.898204	0.000188718	CAV3, CAV2, CAV1, MAP2, PSRC1, SKA3, SKA2, SKA1, MID1
GOTERM_BP_FAT	GO:0019932~second-messenger-mediated signaling	28	2.79441	0.000189479	GNAZ, HMGB2, CCL2, EDN1, EDNRA, TYMS, IGF1R, P2RY6, S1PR1, TOP2A, NDC80, RCAN1, RCAN3, UBE2C, MCTP1, ADRB2, PLCE1, RFC4, SPAG5, CHRM2, SSTR1, ZWINT, HTR7, ADRA1B, BUB1B, HTR2B, F2R, HTR2A
GOTERM_BP_FAT	GO:0055080~cation homeostasis	32	3.19361	0.000189917	GNA13, CAV3, SLC9A9, JPH4, CLCN3, CAV1, JPH2, CCL2, IL6ST, EDN1, F2RL1, SLC7A8, OXTR, BDKRB2, CCL7, EDNRA, VDR, S1PR1, CXCR4, HMOX1, IL1B, NEDD4L, SLC8A1, PMCH, TP53, ITPR1, KDR, PLCE1, STC1, ATP6V0A4, SLC40A1, F2R
GOTERM_BP_FAT	GO:0033273~response to vitamin	13	1.29741	0.000198279	BMP2, CCL2, PTGS2, HSD17B2, CYP1A1, ITGA2, TIMP3, VDR, PLA2G4A, DUSP1, IL1B, INSR, MEST
GOTERM_BP_FAT	GO:0051480~cytosolic calcium ion homeostasis	18	1.79641	0.000209291	CAV3, GNA13, JPH4, CAV1, SLC8A1, JPH2, PMCH, IL6ST, F2RL1, EDN1, OXTR, BDKRB2, EDNRA, PLCE1, S1PR1, CXCR4, IL1B, F2R
GOTERM_BP_FAT	GO:0045787~positive regulation of cell cycle	12	1.1976	0.000210233	CYP1A1, EREG, EPGN, DLGAP5, EDN1, IL1B, NUSAP1, BIRC5, CENPE, EGF, INSR, IL1A
GOTERM_BP_FAT	GO:0043085~positive regulation of catalytic activity	49	4.89022	0.000221327	GNA13, DLC1, EDN1, PRKAG2, TGFB3, PMAIP1, EDNRA, S1PR1, MAP3K4, APOA1, CXCR4, IL1B, INSR, GHR, CDK1, TP53, UBE2C, PLCE1, ADRB2, EREG, CHRM2, HTR7, F3, RELN, GADD45B, GAP43, CAV1, KIT, TPM1, VDR, P2RY6, NPM2, DGKG, FBXO5, EGF, THBS1, FGD4, MET, LRRN3, ITGA2, CENPE, CDC20, HGF, CISH, CCNB1, EPGN, HTR2B, F2R, HTR2A
GOTERM_BP_FAT	GO:0055074~calcium ion homeostasis	24	2.39521	0.000222516	CAV3, GNA13, JPH4, CAV1, SLC8A1, JPH2, CCL2, PMCH, IL6ST, EDN1, F2RL1, OXTR, BDKRB2, ITPR1, CCL7, KDR, EDNRA, VDR, PLCE1, S1PR1, CXCR4, IL1B, STC1, F2R
GOTERM_BP_FAT	GO:0031589~cell-substrate adhesion	16	1.59681	0.00024827	DLC1, JUB, COL13A1, ADAMTS13, ITGA11, ITGA2, ACTN1, ITGA10, ACTN3, COL5A3, BCL2L11, SORBS1, ITGA6, ITGB8, CTGF, FREM1
GOTERM_BP_FAT	GO:0051258~protein polymerization	11	1.0978	0.000251211	CAV2, CAV1, TUBB, TUBB2A, TUBB2C, TUBB6, FBXO5, TUBB8, TUBA1A, TUBA1B, TUBA1C
GOTERM_BP_FAT	GO:0045987~positive regulation of smooth muscle contraction	7	0.698603	0.000266304	PTGS2, CHRM3, MYOCD, EDN1, OXTR, ITGA2, F2R
GOTERM_BP_FAT	GO:0031577~spindle checkpoint	6	0.598802	0.00026855	MAD2L1, BUB1, CENPF, TTK, BIRC5, CENPE
GOTERM_BP_FAT	GO:0048878~chemical homeostasis	48	4.79042	0.000293239	SLC9A9, GNA13, CAV3, JPH4, CLCN3, CAV1, JPH2, CCL2, IL6ST, FOXA3, F2RL1, EDN1, SLC7A8, OXTR, ABCA1, BDKRB2, CCL7, EDNRA, VDR, APOA1, MALL, S1PR1, CXCR4, HMOX1, IL1B, NEDD4L, INSR, AKR1C1, ERCC2, SLC8A1, EGR2, KCND2, NTF3, PMCH, TP53, ITPR1, KDR, PLA2G4A, PLCE1, LIPG, ADRA1B, CLDN1, NPPB, STC1, SCN8A, ATP6V0A4, SLC40A1, F2R
GOTERM_BP_FAT	GO:0060548~negative regulation of cell death	37	3.69261	0.00029962	CCL2, NUAK2, ARNT2, TGFB3, SOX4, FOXO1, BDKRB2, KIT, IGF1R, BDNF, SQSTM1, HMOX1, COMP, IL1B, THBS1, HELLS, IL1A, SCG2, ERCC2, ANGPTL4, CFLAR, CDK1, SLC25A4, BCL2A1, ANXA1, TP53, BIRC5, HGF, AMIGO2, KRT18, TNFSF13B, F3, HIPK2, TNFAIP8, CLN8, BARD1, F2R
GOTERM_BP_FAT	GO:0051051~negative regulation of transport	19	1.89621	0.00036789	PTGS2, FST, EDN1, MXI1, TACC3, INHBB, LIF, ADRB2, GRB10, APOA1, HMOX1, IL1B, NEDD4L, EGF, THBS1, INSR, CALM2, BARD1, HTR2A
GOTERM_BP_FAT	GO:0006281~DNA repair	31	3.09381	0.000373078	CLSPN, HMGB2, BLM, OBFC2A, TYMS, EPC2, POLE2, FANCI, POLQ, ASF1A, FANCA, TOP2A, ERCC2, TRIP13, EXO1, RAD51AP1, TP53, BRIP1, RAD54L, ESCO2, BRCA1, RAD51, JMY, UHRF1, DCLRE1B, RFC4, FANCD2, RAD18, CHAF1B, GADD45A, BARD1
GOTERM_BP_FAT	GO:0048520~positive regulation of behavior	9	0.898204	0.000375839	S1PR1, PMCH, F3, F2RL1, ITGA2, THBS1, SLIT2, KDR, SCG2
GOTERM_BP_FAT	GO:0040007~growth	23	2.29541	0.000387044	GINS1, CAV3, BMP2, ST6GAL2, PTGS2, TGFB3, CSRP2, TIMP3, INHBB, CCNB1, NOTCH3, CCNB2, EREG, ULK1, NDRG4, ZMIZ1, ADRA1B, EMP1, GAP43, PLAU, BMP6, ERCC2, IGFBP5
GOTERM_BP_FAT	GO:0006874~cellular calcium ion homeostasis	23	2.29541	0.000387044	CAV3, GNA13, JPH4, CAV1, SLC8A1, CCL2, JPH2, PMCH, IL6ST, EDN1, F2RL1, OXTR, BDKRB2, ITPR1, CCL7, EDNRA, VDR, PLCE1, S1PR1, CXCR4, IL1B, STC1, F2R
GOTERM_BP_FAT	GO:0043406~positive regulation of MAP kinase activity	16	1.59681	0.000387508	LRRN3, MET, EDN1, TGFB3, KIT, HGF, PLCE1, CXCR4, EPGN, IL1B, EGF, THBS1, INSR, FGD4, GHR, HTR2A
GOTERM_BP_FAT	GO:0006875~cellular metal ion homeostasis	24	2.39521	0.000408814	CAV3, GNA13, JPH4, CAV1, SLC8A1, CCL2, JPH2, PMCH, IL6ST, EDN1, F2RL1, OXTR, BDKRB2, ITPR1, CCL7, EDNRA, VDR, PLCE1, S1PR1, CXCR4, IL1B, STC1, NEDD4L, F2R
GOTERM_BP_FAT	GO:0000165~MAPKKK cascade	23	2.29541	0.000417694	CAV1, LRRN3, MET, TGFB3, OXTR, HGF, PLCE1, MAP3K4, RASGRP3, CXCR4, EPGN, RGS4, IL1B, LRRK2, DUSP9, GADD45B, EGF, THBS1, INSR, F2R, SCG2, FGD4, GHR
GOTERM_BP_FAT	GO:0009725~response to hormone stimulus	37	3.69261	0.000430215	CAV2, HMGB2, CAV1, CCL2, PTGS2, ARNT2, TGFB3, OXTR, FOXO1, GNG11, TIMP3, LATS2, IGF1R, TNFRSF11B, SORBS1, HMOX1, AANAT, IL1B, GNG2, THBS1, INSR, CCNA2, GHR, EGR2, IL1RN, ITGA2, RCAN1, CDO1, NR0B1, JUNB, BRCA1, GRB10, KRT19, PLA2G4A, DUSP1, PDGFRA, HSD11B2
GOTERM_BP_FAT	GO:0051329~interphase of mitotic cell cycle	16	1.59681	0.0004313	E2F1, BLM, CENPF, BIRC5, TPD52L1, CDC25C, CDKN3, RHOU, LATS2, GTSE1, CDC25A, CCNB1, CDKN2B, CDKN2C, CDCA5, GADD45A
GOTERM_BP_FAT	GO:0010639~negative regulation of organelle organization	14	1.39721	0.000446196	CAV3, DLC1, LIMA1, TTK, CENPF, CENPE, EPB49, MID1, BRCA1, S1PR1, MAD2L1, SCIN, MAP2, BUB1
GOTERM_BP_FAT	GO:0045935~positive regulation of nucleobase, nucleoside, nucleotide and nucleic acid metabolic process	55	5.48902	0.000448743	E2F1, ARNT2, PAX6, TGFB3, FOXO1, S1PR1, MYOCD, FOXF1, PSMC3IP, MKL2, RARB, CCNA2, INSR, EGR1, EGR2, TP53, LEF1, JUNB, AHR, RAD51, HES1, ADRB2, EREG, ZMIZ1, HIPK2, PDGFRA, NPPC, HMGB2, BLM, CRTC1, SOX4, EHF, ABCA1, LIF, IGF1R, RGMB, SQSTM1, NPM2, ASF1A, ERCC2, KLF6, BMP2, NTF3, MAFB, PSRC1, CENPK, BRCA1, DLX2, YWHAH, HOXB9, AREG, KLF2, NFIB, F2R, BMP6
GOTERM_BP_FAT	GO:0010648~negative regulation of cell communication	28	2.79441	0.000449274	DLC1, CAV3, CAV1, PTGS2, IL6ST, TGFB3, FSTL3, CXXC4, IL1B, DDIT4L, SOX17, THBS1, NF2, PMCH, RGS17, NR0B1, CISH, ADRB2, GRB10, DKK1, BMPER, RGS2, RGS4, HIPK2, ZFYVE28, GRB14, HTR2A, IGFBP5
GOTERM_BP_FAT	GO:0006275~regulation of DNA replication	12	1.1976	0.000452273	IGF1R, CDC45, BLM, NF2, EREG, NPM2, PDGFRA, TGFB3, TP53, AREG, INSR, CDT1
GOTERM_BP_FAT	GO:0000079~regulation of cyclin-dependent protein kinase activity	11	1.0978	0.00057235	CCNE2, BLM, CDKN2B, CDKN2C, C13ORF15, PKMYT1, CDKN3, CDC25C, GADD45A, LATS2, CDC25A
GOTERM_BP_FAT	GO:0043069~negative regulation of programmed cell death	36	3.59281	0.000574787	CCL2, NUAK2, ARNT2, TGFB3, SOX4, FOXO1, BDKRB2, KIT, IGF1R, BDNF, SQSTM1, HMOX1, COMP, IL1B, THBS1, HELLS, IL1A, SCG2, ERCC2, ANGPTL4, CFLAR, CDK1, BCL2A1, ANXA1, TP53, BIRC5, HGF, AMIGO2, KRT18, TNFSF13B, F3, HIPK2, TNFAIP8, CLN8, BARD1, F2R
GOTERM_BP_FAT	GO:0006974~response to DNA damage stimulus	37	3.69261	0.00058108	CLSPN, HMGB2, BLM, OBFC2A, GTSE1, TYMS, EPC2, POLE2, FANCI, HMOX1, POLQ, CCNA2, ASF1A, FANCA, TOP2A, ERCC2, TRIP13, EXO1, CDK1, RAD51AP1, DTL, TP53, BRIP1, RAD54L, BRCA1, ESCO2, RAD51, JMY, UHRF1, DCLRE1B, RFC4, FANCD2, HIPK2, RAD18, CHAF1B, GADD45A, BARD1
GOTERM_BP_FAT	GO:0031032~actomyosin structure organization	8	0.798403	0.00058925	ACTG1, KRT19, LIMCH1, LMO7, CNN2, CNN1, RACGAP1, TPM1
GOTERM_BP_FAT	GO:0051495~positive regulation of cytoskeleton organization	10	0.998004	0.000595875	CAV3, CAV2, PLK4, CAV1, NF2, EDN1, PSRC1, CENPE, TPM1, SYNPO
GOTERM_BP_FAT	GO:0070482~response to oxygen levels	19	1.89621	0.000625716	CAV1, SLC8A1, CCL2, CYP1A1, ARNT2, EDN1, TGFB3, OXTR, ITGA2, ITPR1, EDNRA, CXCR4, HMOX1, PDGFRA, NPPC, HSD11B2, THBS1, PLAU, ANGPTL4
GOTERM_BP_FAT	GO:0045933~positive regulation of muscle contraction	7	0.698603	0.000676703	PTGS2, CHRM3, MYOCD, EDN1, OXTR, ITGA2, F2R
GOTERM_BP_FAT	GO:0051017~actin filament bundle formation	7	0.698603	0.000676703	LIMA1, EZR, SORBS1, CALD1, ACTN1, NEDD9, EPB49
GOTERM_BP_FAT	GO:0051129~negative regulation of cellular component organization	19	1.89621	0.000681132	CAV3, DLC1, LIMA1, CENPF, TTK, CENPE, MID1, EPB49, BRCA1, YWHAH, S1PR1, MAD2L1, APOA1, ULK1, SCIN, MAP2, BUB1, SEMA3A, THBS1
GOTERM_BP_FAT	GO:0009719~response to endogenous stimulus	39	3.89222	0.000711246	CAV2, HMGB2, CAV1, CCL2, PTGS2, ARNT2, TGFB3, OXTR, FOXO1, GNG11, MMP3, TIMP3, LATS2, IGF1R, TNFRSF11B, SORBS1, HMOX1, AANAT, IL1B, GNG2, THBS1, INSR, CCNA2, GHR, EGR2, IL1RN, ITGA2, RCAN1, CDO1, NR0B1, JUNB, BRCA1, GRB10, KRT19, PLA2G4A, DUSP1, ADRA1B, PDGFRA, HSD11B2
GOTERM_BP_FAT	GO:0050921~positive regulation of chemotaxis	8	0.798403	0.000740753	S1PR1, F3, F2RL1, ITGA2, THBS1, SLIT2, KDR, SCG2
GOTERM_BP_FAT	GO:0050801~ion homeostasis	39	3.89222	0.000855693	GNA13, CAV3, SLC9A9, JPH4, CLCN3, CAV1, JPH2, CCL2, IL6ST, F2RL1, EDN1, SLC7A8, OXTR, BDKRB2, CCL7, EDNRA, VDR, S1PR1, CXCR4, HMOX1, IL1B, NEDD4L, ERCC2, SLC8A1, EGR2, KCND2, NTF3, PMCH, TP53, ITPR1, KDR, PLCE1, CLDN1, NPPB, STC1, SCN8A, ATP6V0A4, SLC40A1, F2R
GOTERM_BP_FAT	GO:0007204~elevation of cytosolic calcium ion concentration	16	1.59681	0.000873642	CAV3, GNA13, JPH4, SLC8A1, JPH2, PMCH, F2RL1, EDN1, OXTR, BDKRB2, EDNRA, PLCE1, S1PR1, CXCR4, IL1B, F2R
GOTERM_BP_FAT	GO:0043066~negative regulation of apoptosis	35	3.49301	0.000884948	CCL2, NUAK2, ARNT2, TGFB3, SOX4, FOXO1, BDKRB2, IGF1R, BDNF, SQSTM1, HMOX1, COMP, IL1B, THBS1, HELLS, IL1A, SCG2, ERCC2, ANGPTL4, CFLAR, CDK1, BCL2A1, ANXA1, TP53, BIRC5, HGF, AMIGO2, KRT18, TNFSF13B, F3, HIPK2, TNFAIP8, CLN8, BARD1, F2R
GOTERM_BP_FAT	GO:0050000~chromosome localization	6	0.598802	0.000888258	DLGAP5, KIF18A, CENPF, BIRC5, CENPE, CDCA5
GOTERM_BP_FAT	GO:0051303~establishment of chromosome localization	6	0.598802	0.000888258	DLGAP5, KIF18A, CENPF, BIRC5, CENPE, CDCA5
GOTERM_BP_FAT	GO:0007052~mitotic spindle organization	6	0.598802	0.000888258	KIF23, SPC25, KIF11, PRC1, TTK, NDC80
GOTERM_BP_FAT	GO:0035295~tube development	25	2.49501	0.000891583	GNA13, DLC1, CAV2, SHROOM3, EDN1, TGFB3, EDNRA, BDNF, SPRY1, CTGF, CXCR4, FOXF1, RARB, EGF, FGF1, CYR61, BMP2, BCL2L11, VASP, SLIT2, KDR, HES1, HSD11B1, PDGFRA, NFIB
GOTERM_BP_FAT	GO:0009968~negative regulation of signal transduction	25	2.49501	0.000950299	CAV3, DLC1, CAV1, IL6ST, TGFB3, FSTL3, CXXC4, IL1B, DDIT4L, SOX17, THBS1, NF2, RGS17, NR0B1, CISH, ADRB2, GRB10, BMPER, DKK1, RGS2, RGS4, ZFYVE28, HIPK2, GRB14, IGFBP5
GOTERM_BP_FAT	GO:0051384~response to glucocorticoid stimulus	13	1.29741	0.000963788	CAV1, CCL2, PTGS2, IL1RN, CDO1, JUNB, PLA2G4A, DUSP1, IL1B, HSD11B2, AANAT, INSR, GHR
GOTERM_BP_FAT	GO:0018212~peptidyl-tyrosine modification	10	0.998004	0.000974871	TPST1, DDR1, PDGFRA, PDGFRB, RELN, KIT, EGF, INSR, F2R, GHR
GOTERM_BP_FAT	GO:0045937~positive regulation of phosphate metabolic process	15	1.49701	0.000987997	DLC1, CAV1, BMP2, IL6ST, PRKAG2, TGFB3, TTK, LIF, EDNRA, EREG, IL1B, EGF, THBS1, INSR, GHR
GOTERM_BP_FAT	GO:0010562~positive regulation of phosphorus metabolic process	15	1.49701	0.000987997	DLC1, CAV1, BMP2, IL6ST, PRKAG2, TGFB3, TTK, LIF, EDNRA, EREG, IL1B, EGF, THBS1, INSR, GHR
GOTERM_BP_FAT	GO:0042592~homeostatic process	62	6.18762	0.00100419	GNA13, SLC9A9, JPH4, JPH2, IL6ST, FOXA3, F2RL1, EDN1, SLC7A8, EDNRA, GSR, APOA1, S1PR1, MALL, CXCR4, HMOX1, IL1B, INSR, AKR1C1, IL1A, KCND2, EGR2, PMCH, TP53, BCL2L11, PLCE1, ADRB2, G6PD, TNFSF13B, CLDN1, PDGFRB, NPPB, STC1, SLC40A1, CAV3, CLCN3, CAV1, CCL2, BLM, OXTR, ABCA1, BDKRB2, CCL7, VDR, DMD, NEDD4L, ERCC2, SLC8A1, NTF3, ITGA2, BPGM, ITPR1, KDR, PLA2G4A, CCNB2, LIPG, ADRA1B, SCN8A, ATP6V0A…
GOTERM_BP_FAT	GO:0010647~positive regulation of cell communication	33	3.29341	0.00101464	CAV2, CAV1, CCL2, PTGS2, IL6ST, TGFB3, TTK, SOX4, OXTR, KIT, LIF, SLC1A3, CDKN2B, HMOX1, IL1B, THBS1, EGF, TRAF5, INSR, GHR, COL4A4, CFLAR, BMP2, ITGA2, WLS, ADRB2, EREG, EPGN, F3, HIPK2, RELN, HTR2B, F2R
GOTERM_BP_FAT	GO:0048732~gland development	18	1.79641	0.00102328	CAV2, CAV1, PMCH, MET, HK2, TGFB3, PAX6, OXTR, ITGA2, LEF1, CDO1, NR0B1, BCL2L11, HES1, DDR1, IGF1R, APOA1, HOXB9
GOTERM_BP_FAT	GO:0006261~DNA-dependent DNA replication	11	1.0978	0.00102602	CCNE2, PRIM1, HMGB2, CDC45, RFC4, BLM, POLE2, PRIM2, MCM5, MCM6, RAD51
GOTERM_BP_FAT	GO:0016310~phosphorylation	65	6.48703	0.00110788	NUAK2, TGFB3, TTK, PKMYT1, AURKB, LATS2, MAP3K4, CXCR4, WNK4, MAP3K8, IL1B, INSR, IP6K2, CDK13, GHR, IRAK2, CDK1, SGK1, PBK, DDR1, PLCE1, HIPK2, ROR1, PDGFRA, PDGFRB, RELN, NRK, RIPK4, GADD45B, LRRK2, MELK, KALRN, CAV2, CCL2, STK17B, HK2, KIT, TRIB2, IGF1R, STK32B, BUB1, EGF, THBS1, STK38L, FGD4, CSF1R, BMP2, ALPK3, ALPK2, MEX3B, PDK4, MET, LRRN3, HGF, MON2, KDR, RPS6KA5, ICK, EPHA7, PLK4, ULK1, …
GOTERM_BP_FAT	GO:0050920~regulation of chemotaxis	8	0.798403	0.0011352	S1PR1, F3, F2RL1, ITGA2, THBS1, SLIT2, KDR, SCG2
GOTERM_BP_FAT	GO:0055066~di-, tri-valent inorganic cation homeostasis	26	2.59481	0.00128703	GNA13, CAV3, JPH4, CAV1, CCL2, JPH2, IL6ST, EDN1, F2RL1, OXTR, BDKRB2, CCL7, EDNRA, VDR, S1PR1, CXCR4, HMOX1, IL1B, SLC8A1, PMCH, ITPR1, KDR, PLCE1, STC1, SLC40A1, F2R
GOTERM_BP_FAT	GO:0043068~positive regulation of programmed cell death	40	3.99202	0.00131726	DLC1, PTGS2, TUBB2C, STK17B, TGFB3, SOX4, PMAIP1, TIMP3, TRAIP, PRUNE2, VDR, AHRR, TUBB, TIAM2, SQSTM1, TIAM1, CDKN2C, HMOX1, IL1B, RARB, TOP2A, ERCC2, FGD4, IP6K2, CFLAR, TP53, BRCA1, BCL2L11, JMY, PLA2G4A, ADRB2, EPHA7, DUSP1, HIPK2, SCIN, BIK, LRRK2, BARD1, KALRN, TP53INP1
GOTERM_BP_FAT	GO:0010959~regulation of metal ion transport	13	1.29741	0.00135281	CAV3, JPH4, TRPC4, SLC8A1, CAV1, JPH2, PTGS2, EDNRA, ADRB2, NEDD4L, CALM2, HTR2A, F2R
GOTERM_BP_FAT	GO:0001701~in utero embryonic development	21	2.09581	0.00141578	GINS1, GNA13, NLRP5, EDN1, ARNT2, TP53, TGFB3, TPM1, JUNB, BCL2L11, HES1, EDNRA, PLK4, DAB2, CCNB2, ZMIZ1, FOXF1, PDGFRA, PDGFRB, MKL2, ERCC2
GOTERM_BP_FAT	GO:0030003~cellular cation homeostasis	27	2.69461	0.00142311	GNA13, CAV3, JPH4, CLCN3, CAV1, CCL2, JPH2, IL6ST, EDN1, F2RL1, OXTR, BDKRB2, CCL7, EDNRA, VDR, S1PR1, CXCR4, IL1B, NEDD4L, SLC8A1, PMCH, TP53, ITPR1, PLCE1, STC1, SLC40A1, F2R
GOTERM_BP_FAT	GO:0010942~positive regulation of cell death	40	3.99202	0.00143459	DLC1, PTGS2, TUBB2C, STK17B, TGFB3, SOX4, PMAIP1, TIMP3, TRAIP, PRUNE2, VDR, AHRR, TUBB, TIAM2, SQSTM1, TIAM1, CDKN2C, HMOX1, IL1B, RARB, TOP2A, ERCC2, FGD4, IP6K2, CFLAR, TP53, BRCA1, BCL2L11, JMY, PLA2G4A, ADRB2, EPHA7, DUSP1, HIPK2, SCIN, BIK, LRRK2, BARD1, KALRN, TP53INP1
GOTERM_BP_FAT	GO:0031399~regulation of protein modification process	30	2.99401	0.0014538	DLC1, CAV1, IL6ST, EDN1, PRKAG2, TGFB3, TTK, BDKRB2, PDCD4, EDNRA, LIF, APOA1, IL1B, FBXO5, EGF, INSR, GHR, FGD4, CDK1, BMP2, NF2, CDC20, UBE2C, BRCA1, CCNB1, G6PD, MAD2L1, BUB1B, PDGFRB, LRRK2
GOTERM_BP_FAT	GO:0006323~DNA packaging	16	1.59681	0.00165159	HIST2H3A, HMGB2, HIST1H1B, NUSAP1, NCAPG, NCAPG2, HIST2H2BE, HJURP, CENPA, HIST1H2AI, HIST1H3B, HIST1H2AM, ASF1B, HIST1H2AL, CDCA5, ASF1A, TOP2A, CHAF1B, HELLS
GOTERM_BP_FAT	GO:0050878~regulation of body fluid levels	18	1.79641	0.00165894	GNA13, ADAMTS13, STATH, F2RL1, EDN1, ITGA2, ANXA2P1, THBD, GP1BB, F3, HSD11B2, NPPB, ANXA8L2, SERPIND1, TFPI2, PAPSS2, PLAU, F2R
GOTERM_BP_FAT	GO:0010033~response to organic substance	59	5.88822	0.0016655	PTGS2, IL6ST, ARNT2, TGFB3, FOXO1, PMAIP1, MMP3, LATS2, EDNRA, TNFRSF11B, CDKN2B, HMOX1, IL1B, GNG2, CCNA2, INSR, GHR, CYR61, IRAK2, EGR1, EGR2, CYP1A1, LEF1, CDO1, NR0B1, JUNB, DDR1, GRB10, KRT19, THBD, HSPB7, PDGFRA, NPPC, HSD11B2, CTSC, HSPB3, CAV2, HMGB2, CAV1, CCL2, CYP1B1, OXTR, GNG11, TIMP3, IGF1R, SORBS1, AANAT, THBS1, SLC8A1, IL1RN, EPHX1, ITGA2, RCAN1, BRCA1, PLA2G4A, DUSP1, KCNJ8, ADRA…
GOTERM_BP_FAT	GO:0042310~vasoconstriction	6	0.598802	0.0016716	EDNRA, ACTG2, CAV1, ACTA2, EDN1, ADRA1B
GOTERM_BP_FAT	GO:0060284~regulation of cell development	23	2.29541	0.0017715	COL4A4, CAV3, BMP2, NTF3, EDN1, TP53, TGFB3, PAX6, DLL1, KIT, SLIT2, NOTCH3, HES1, DLX2, BDNF, YWHAH, MYOCD, ULK1, TIAM1, SEMA3A, CDK5RAP2, ASPM, KALRN
GOTERM_BP_FAT	GO:0044087~regulation of cellular component biogenesis	18	1.79641	0.00179192	COL4A4, CAV3, DLC1, CAV2, CAV1, NF2, PSRC1, EDN1, TGFB3, OXTR, KIT, EPB49, TPM1, AHR, S1PR1, SCIN, THBS1, SYNPO
GOTERM_BP_FAT	GO:0010948~negative regulation of cell cycle process	7	0.698603	0.00183372	LIF, MAD2L1, BUB1, CENPF, TTK, CENPE, BRCA1
GOTERM_BP_FAT	GO:0051348~negative regulation of transferase activity	14	1.39721	0.00201073	CAV3, CAV1, NF2, PRKAG2, PDCD4, LATS2, SPRY1, RGS4, ZFYVE28, IL1B, GADD45B, DUSP9, GADD45A, CLN8
GOTERM_BP_FAT	GO:0019229~regulation of vasoconstriction	8	0.798403	0.00201541	CAV1, PTGS2, CHRM3, EDN1, NPPC, BDKRB2, F2R, HTR2A
GOTERM_BP_FAT	GO:0001763~morphogenesis of a branching structure	12	1.1976	0.0020597	GNA13, EDNRA, DLX2, EPHA7, BMP2, CXCR4, COL13A1, FOXF1, EDN1, EGF, KDR, CYR61
GOTERM_BP_FAT	GO:0031960~response to corticosteroid stimulus	13	1.29741	0.00206507	CAV1, CCL2, PTGS2, IL1RN, CDO1, JUNB, PLA2G4A, DUSP1, IL1B, HSD11B2, AANAT, INSR, GHR
GOTERM_BP_FAT	GO:0045841~negative regulation of mitotic metaphase/anaphase transition	5	0.499002	0.00209773	MAD2L1, BUB1, CENPF, TTK, CENPE
GOTERM_BP_FAT	GO:0007094~mitotic cell cycle spindle assembly checkpoint	5	0.499002	0.00209773	MAD2L1, BUB1, CENPF, TTK, CENPE
GOTERM_BP_FAT	GO:0043065~positive regulation of apoptosis	39	3.89222	0.00210963	DLC1, PTGS2, TUBB2C, STK17B, TGFB3, SOX4, PMAIP1, TIMP3, TRAIP, PRUNE2, VDR, AHRR, TUBB, TIAM2, SQSTM1, CDKN2C, TIAM1, HMOX1, IL1B, RARB, TOP2A, ERCC2, FGD4, IP6K2, CFLAR, TP53, BRCA1, BCL2L11, JMY, ADRB2, EPHA7, PLA2G4A, DUSP1, HIPK2, SCIN, BIK, BARD1, KALRN, TP53INP1
GOTERM_BP_FAT	GO:0042327~positive regulation of phosphorylation	14	1.39721	0.00220947	CAV1, BMP2, IL6ST, PRKAG2, TGFB3, TTK, LIF, EDNRA, EREG, IL1B, EGF, THBS1, INSR, GHR
GOTERM_BP_FAT	GO:0032103~positive regulation of response to external stimulus	11	1.0978	0.00222216	EDNRA, PLA2G4A, S1PR1, IL6ST, F3, F2RL1, ITGA2, THBS1, SLIT2, KDR, SCG2
GOTERM_BP_FAT	GO:0042692~muscle cell differentiation	16	1.59681	0.00231188	CAV3, CAV2, NTF3, UTRN, MYEF2, RCAN1, CXADR, CSRP2, TPM1, ACTG1, KRT19, SYNE1, FOXF1, RARB, MKL2, F2R
GOTERM_BP_FAT	GO:0042476~odontogenesis	10	0.998004	0.00231204	DLX2, BMP2, NF2, ITGA6, TUFT1, FST, PDGFRA, TGFB3, LEF1, BCL2L11
GOTERM_BP_FAT	GO:0033554~cellular response to stress	48	4.79042	0.00239682	CLSPN, HMGB2, CAV1, BLM, NUAK2, FOXA3, OBFC2A, TPM1, GTSE1, TYMS, EPC2, MAP3K4, POLE2, FANCI, XYLT1, HMOX1, POLQ, THBS1, TOP2A, CCNA2, MYOF, ASF1A, FANCA, TRIP13, FGD4, ERCC2, EXO1, CDK1, RAD51AP1, DTL, TP53, BRIP1, RAD54L, BRCA1, ESCO2, JMY, RAD51, UHRF1, DCLRE1B, G6PD, RFC4, FANCD2, HIPK2, RAD18, DUSP9, CHAF1B, GADD45A, BARD1
GOTERM_BP_FAT	GO:0001666~response to hypoxia	17	1.69661	0.00247818	CAV1, SLC8A1, CCL2, CYP1A1, ARNT2, EDN1, TGFB3, ITGA2, ITPR1, EDNRA, CXCR4, HMOX1, NPPC, HSD11B2, THBS1, PLAU, ANGPTL4
GOTERM_BP_FAT	GO:0007565~female pregnancy	15	1.49701	0.00249361	NLRP5, KLF9, PTGS2, TGFB3, OXTR, JUNB, LIF, DDR1, VDR, PLA2G4A, THBD, IL1B, HSD11B2, SULT1E1, PLAU
GOTERM_BP_FAT	GO:0044092~negative regulation of molecular function	32	3.19361	0.00250059	GNAZ, CAV3, CAV1, PRKAG2, PDCD4, LATS2, SPRY1, APOA1, S1PR1, HMOX1, ARG2, IL1B, FBXO5, INSR, ANGPTL4, IRAK2, NF2, TP53, BIRC5, CDC20, NR0B1, UBE2C, ADRB2, MAD2L1, RGS4, ZFYVE28, BUB1B, DUSP9, GADD45B, GADD45A, CLN8, CALM2
GOTERM_BP_FAT	GO:0006469~negative regulation of protein kinase activity	13	1.29741	0.00252219	CAV3, CAV1, NF2, PRKAG2, PDCD4, LATS2, SPRY1, RGS4, ZFYVE28, IL1B, GADD45B, DUSP9, GADD45A
GOTERM_BP_FAT	GO:0007517~muscle organ development	23	2.29541	0.00254834	CAV3, CAV2, CAV1, HIST1H1B, UTRN, MET, ITGA11, CENPF, RCAN1, CSRP2, CXADR, TPM1, CXCL10, LIF, SGCG, DMD, ITGB1BP2, HBEGF, PDGFRB, RARB, MKL2, F2R, IGFBP5
GOTERM_BP_FAT	GO:0045428~regulation of nitric oxide biosynthetic process	7	0.698603	0.00279367	CAV1, ARG2, EDN1, IL1B, PTX3, INSR, DDAH1
GOTERM_BP_FAT	GO:0034508~centromere complex assembly	4	0.399202	0.00282278	HJURP, CENPF, CENPE, HELLS
GOTERM_BP_FAT	GO:0030193~regulation of blood coagulation	8	0.798403	0.00284595	CAV1, F3, EDN1, F2RL1, ANXA2P1, THBS1, PLAU, F2R
GOTERM_BP_FAT	GO:0050926~regulation of positive chemotaxis	6	0.598802	0.00286948	S1PR1, F3, F2RL1, ITGA2, KDR, SCG2
GOTERM_BP_FAT	GO:0000724~double-strand break repair via homologous recombination	6	0.598802	0.00286948	RAD51AP1, BLM, OBFC2A, RAD54L, BRCA1, RAD51
GOTERM_BP_FAT	GO:0050927~positive regulation of positive chemotaxis	6	0.598802	0.00286948	S1PR1, F3, F2RL1, ITGA2, KDR, SCG2
GOTERM_BP_FAT	GO:0000725~recombinational repair	6	0.598802	0.00286948	RAD51AP1, BLM, OBFC2A, RAD54L, BRCA1, RAD51
GOTERM_BP_FAT	GO:0008217~regulation of blood pressure	14	1.39721	0.00290464	PTGS2, PMCH, ACTA2, EDN1, OXTR, BDKRB2, TPM1, ACTG2, ADRB2, HMOX1, NPPC, ADRA1B, HSD11B2, NPPB
GOTERM_BP_FAT	GO:0030005~cellular di-, tri-valent inorganic cation homeostasis	24	2.39521	0.00297215	CAV3, GNA13, JPH4, CAV1, SLC8A1, CCL2, JPH2, PMCH, IL6ST, EDN1, F2RL1, OXTR, BDKRB2, ITPR1, CCL7, EDNRA, VDR, PLCE1, S1PR1, CXCR4, IL1B, STC1, SLC40A1, F2R
GOTERM_BP_FAT	GO:0007096~regulation of exit from mitosis	5	0.499002	0.00301232	NPM2, KNTC1, BIRC5, ANLN, UBE2C
GOTERM_BP_FAT	GO:0045839~negative regulation of mitosis	5	0.499002	0.00301232	MAD2L1, BUB1, CENPF, TTK, CENPE
GOTERM_BP_FAT	GO:0051784~negative regulation of nuclear division	5	0.499002	0.00301232	MAD2L1, BUB1, CENPF, TTK, CENPE
GOTERM_BP_FAT	GO:0050795~regulation of behavior	9	0.898204	0.00303811	S1PR1, PMCH, F3, F2RL1, ITGA2, THBS1, SLIT2, KDR, SCG2
GOTERM_BP_FAT	GO:0018108~peptidyl-tyrosine phosphorylation	9	0.898204	0.00303811	DDR1, PDGFRA, PDGFRB, RELN, KIT, EGF, INSR, F2R, GHR
GOTERM_BP_FAT	GO:0033673~negative regulation of kinase activity	13	1.29741	0.00335929	CAV3, CAV1, NF2, PRKAG2, PDCD4, LATS2, SPRY1, RGS4, ZFYVE28, IL1B, GADD45B, DUSP9, GADD45A
GOTERM_BP_FAT	GO:0007595~lactation	7	0.698603	0.00339487	CAV2, CAV1, PMCH, MET, HK2, OXTR, CDO1
GOTERM_BP_FAT	GO:0045740~positive regulation of DNA replication	7	0.698603	0.00339487	IGF1R, EREG, NPM2, PDGFRA, TGFB3, AREG, INSR
GOTERM_BP_FAT	GO:0051052~regulation of DNA metabolic process	15	1.49701	0.00347727	BLM, NF2, TP53, TGFB3, BRCA1, RAD51, CDT1, IGF1R, CDC45, EREG, NPM2, PDGFRA, NPPC, AREG, INSR
GOTERM_BP_FAT	GO:0045944~positive regulation of transcription from RNA polymerase II promoter	34	3.39321	0.00364486	E2F1, HMGB2, CRTC1, ARNT2, PAX6, TGFB3, FOXO1, LIF, S1PR1, MYOCD, SQSTM1, PSMC3IP, MKL2, RARB, ERCC2, EGR1, KLF6, BMP2, EGR2, NTF3, MAFB, TP53, LEF1, CENPK, JUNB, AHR, HES1, DLX2, ADRB2, ZMIZ1, HIPK2, HOXB9, NFIB, BMP6
GOTERM_BP_FAT	GO:0032570~response to progesterone stimulus	6	0.598802	0.00365716	CAV1, CCL2, TGFB3, OXTR, THBS1, JUNB
GOTERM_BP_FAT	GO:0065004~protein-DNA complex assembly	13	1.29741	0.00368356	HIST2H3A, HMGB2, HIST1H1B, CENPF, CENPE, HIST2H2BE, HJURP, CENPA, HIST1H2AI, HIST1H3B, HIST1H2AM, ASF1B, HIST1H2AL, CHAF1B, ASF1A, HELLS
GOTERM_BP_FAT	GO:0010035~response to inorganic substance	22	2.19561	0.00388591	ACTB, CAV1, SLC8A1, PTGS2, CYP1A1, TRPA1, LEF1, HVCN1, TPM1, ACTG1, AHRR, PLA2G4A, TNFRSF11B, SLC1A3, DUSP1, HMOX1, PDGFRA, AANAT, NEDD4L, THBS1, INSR, CALM2
GOTERM_BP_FAT	GO:0051924~regulation of calcium ion transport	11	1.0978	0.00391108	CAV3, EDNRA, JPH4, CAV1, ADRB2, TRPC4, SLC8A1, JPH2, PTGS2, CALM2, F2R
GOTERM_BP_FAT	GO:0012501~programmed cell death	50	4.99002	0.00391134	E2F1, DLC1, E2F2, NUAK2, PMAIP1, PDCD4, TNFRSF11B, TIAM2, CXCR4, TIAM1, IL1B, C11ORF82, SEMA3A, TOP2A, IL1A, FAM176A, SGK1, BCL2A1, TP53, IL24, AHR, BCL2L11, KRT18, F3, TNFAIP8, HIPK2, SH3KBP1, BUB1B, GADD45B, GADD45A, KALRN, TRAF1, STK17B, KIT, PRUNE2, AHRR, SQSTM1, THBS1, BMF, TRAF5, FGD4, ERCC2, CFLAR, BIRC5, TNFSF9, PPP1R13L, BRCA1, BIK, TP53INP1, F2R
GOTERM_BP_FAT	GO:0008219~cell death	57	5.68862	0.00391391	DLC1, E2F1, E2F2, NUAK2, PMAIP1, PDCD4, TNFRSF11B, TIAM2, TIAM1, CXCR4, HMOX1, SPG20, IL1B, C11ORF82, SEMA3A, TOP2A, IL1A, FAM176A, SGK1, BCL2A1, TP53, IL24, AHR, BCL2L11, KRT18, F3, HIPK2, TNFAIP8, SH3KBP1, BUB1B, GADD45B, GADD45A, CLN8, KALRN, TRAF1, STK17B, MMD, KIT, PRUNE2, AHRR, SQSTM1, THBS1, BMF, TRAF5, FGD4, ERCC2, CFLAR, BIRC5, TNFSF9, PPP1R13L, BRCA1, ITPR1, SYNE1, BIK, TP53INP1, F2R, H…
GOTERM_BP_FAT	GO:0051960~regulation of nervous system development	21	2.09581	0.00394929	COL4A4, BMP2, NTF3, TP53, PAX6, OXTR, DLL1, KIT, SLIT2, NOTCH3, HES1, DLX2, BDNF, YWHAH, ULK1, TIAM1, SEMA3A, CDK5RAP2, EGF, ASPM, KALRN
GOTERM_BP_FAT	GO:0010628~positive regulation of gene expression	48	4.79042	0.00397181	E2F1, HMGB2, BLM, CRTC1, ARNT2, PAX6, TGFB3, SOX4, FOXO1, EHF, KIT, LIF, RGMB, S1PR1, MYOCD, SQSTM1, FOXF1, PSMC3IP, MKL2, RARB, CCNA2, ASF1A, ERCC2, EGR1, KLF6, BMP2, EGR2, NTF3, MAFB, PSRC1, TP53, LEF1, CENPK, BRCA1, JUNB, AHR, HES1, DLX2, ADRB2, YWHAH, TNFSF13B, ZMIZ1, HIPK2, HOXB9, KLF2, NFIB, BMP6, F2R
GOTERM_BP_FAT	GO:0046697~decidualization	5	0.499002	0.00416583	LIF, VDR, PLA2G4A, PTGS2, JUNB
GOTERM_BP_FAT	GO:0031109~microtubule polymerization or depolymerization	5	0.499002	0.00416583	KIF2C, CAV2, CAV1, KIF18A, FBXO5
GOTERM_BP_FAT	GO:0045893~positive regulation of transcription, DNA-dependent	41	4.09182	0.00417057	E2F1, HMGB2, CRTC1, ARNT2, PAX6, TGFB3, SOX4, FOXO1, EHF, LIF, S1PR1, MYOCD, SQSTM1, FOXF1, PSMC3IP, MKL2, RARB, ASF1A, ERCC2, EGR1, KLF6, BMP2, EGR2, NTF3, MAFB, PSRC1, TP53, LEF1, CENPK, JUNB, BRCA1, AHR, HES1, DLX2, ADRB2, ZMIZ1, HIPK2, HOXB9, NFIB, BMP6, F2R
GOTERM_BP_FAT	GO:0010038~response to metal ion	16	1.59681	0.00429346	ACTB, CAV1, PTGS2, CYP1A1, LEF1, HVCN1, ACTG1, AHRR, PLA2G4A, TNFRSF11B, DUSP1, AANAT, NEDD4L, THBS1, INSR, CALM2
GOTERM_BP_FAT	GO:0003006~reproductive developmental process	26	2.59481	0.00442093	HMGB2, PTGS2, FST, TGFB3, KIT, LIF, VDR, IGF1R, CXCR4, NPM2, FBXO5, FANCA, INSR, TRIP13, CASC5, NR0B1, BCL2L11, JUNB, KDR, INHBB, CCNB1, PLA2G4A, EREG, PDGFRA, ADAMTS1, BIK
GOTERM_BP_FAT	GO:0016265~death	57	5.68862	0.0044768	DLC1, E2F1, E2F2, NUAK2, PMAIP1, PDCD4, TNFRSF11B, TIAM2, TIAM1, CXCR4, HMOX1, SPG20, IL1B, C11ORF82, SEMA3A, TOP2A, IL1A, FAM176A, SGK1, BCL2A1, TP53, IL24, AHR, BCL2L11, KRT18, F3, HIPK2, TNFAIP8, SH3KBP1, BUB1B, GADD45B, GADD45A, CLN8, KALRN, TRAF1, STK17B, MMD, KIT, PRUNE2, AHRR, SQSTM1, THBS1, BMF, TRAF5, FGD4, ERCC2, CFLAR, BIRC5, TNFSF9, PPP1R13L, BRCA1, ITPR1, SYNE1, BIK, TP53INP1, F2R, H…
GOTERM_BP_FAT	GO:0042475~odontogenesis of dentine-containing tooth	8	0.798403	0.00455375	DLX2, BMP2, NF2, ITGA6, FST, PDGFRA, LEF1, BCL2L11
GOTERM_BP_FAT	GO:0000187~activation of MAPK activity	12	1.1976	0.00466262	PLCE1, CXCR4, EPGN, MET, LRRN3, TGFB3, IL1B, HGF, THBS1, INSR, GHR, FGD4
GOTERM_BP_FAT	GO:0009792~embryonic development ending in birth or egg hatching	31	3.09381	0.00468549	GNA13, DLC1, SHROOM3, EDN1, ARNT2, PAX6, TGFB3, TPM1, EDNRA, DAB2, FOXF1, MKL2, ERCC2, GINS1, NLRP5, CYP1A1, TP53, LEF1, DLL1, JUNB, BRCA1, BCL2L11, VASP, HES1, DLX2, PLK4, CCNB2, ZMIZ1, PDGFRA, PDGFRB, HOXB9
GOTERM_BP_FAT	GO:0051254~positive regulation of RNA metabolic process	41	4.09182	0.00480344	E2F1, HMGB2, CRTC1, ARNT2, PAX6, TGFB3, SOX4, FOXO1, EHF, LIF, S1PR1, MYOCD, SQSTM1, FOXF1, PSMC3IP, MKL2, RARB, ASF1A, ERCC2, EGR1, KLF6, BMP2, EGR2, NTF3, MAFB, PSRC1, TP53, LEF1, CENPK, JUNB, BRCA1, AHR, HES1, DLX2, ADRB2, ZMIZ1, HIPK2, HOXB9, NFIB, BMP6, F2R
GOTERM_BP_FAT	GO:0006915~apoptosis	49	4.89022	0.00481142	E2F1, DLC1, E2F2, NUAK2, PMAIP1, PDCD4, TNFRSF11B, TIAM2, CXCR4, TIAM1, IL1B, C11ORF82, SEMA3A, TOP2A, IL1A, FAM176A, SGK1, BCL2A1, TP53, IL24, AHR, BCL2L11, KRT18, F3, TNFAIP8, HIPK2, SH3KBP1, BUB1B, GADD45B, GADD45A, KALRN, TRAF1, STK17B, PRUNE2, AHRR, SQSTM1, THBS1, BMF, TRAF5, FGD4, ERCC2, CFLAR, BIRC5, TNFSF9, PPP1R13L, BRCA1, BIK, TP53INP1, F2R
GOTERM_BP_FAT	GO:0051094~positive regulation of developmental process	27	2.69461	0.0048717	IL6ST, FST, PAX6, TGFB3, OXTR, KIT, LIF, BDNF, CDKN2B, TIAM1, IL1B, MKL2, THBS1, DDAH1, INSR, IL1A, ANGPTL4, BMP2, NTF3, JUNB, SLIT2, ADRB2, PLA2G4A, F3, SCIN, NPPC, BMP6
GOTERM_BP_FAT	GO:0030500~regulation of bone mineralization	7	0.698603	0.0048787	ADRB2, PLA2G4A, BMP2, STATH, TGFB3, ANKH, BMP6
GOTERM_BP_FAT	GO:0007566~embryo implantation	7	0.698603	0.0048787	LIF, DDR1, NLRP5, PTGS2, KLF9, IL1B, PLAU
GOTERM_BP_FAT	GO:0007411~axon guidance	14	1.39721	0.00523306	EGR2, NTF3, NRXN3, KIF5C, PAX6, VASP, SLIT2, BDNF, EPHA7, ANK3, CXCR4, RELN, SEMA3A, GAP43
GOTERM_BP_FAT	GO:0055082~cellular chemical homeostasis	34	3.39321	0.00524324	GNA13, CAV3, JPH4, CLCN3, CAV1, JPH2, CCL2, IL6ST, FOXA3, EDN1, F2RL1, OXTR, BDKRB2, CCL7, EDNRA, VDR, S1PR1, CXCR4, IL1B, NEDD4L, ERCC2, SLC8A1, KCND2, EGR2, NTF3, PMCH, TP53, ITPR1, PLCE1, CLDN1, STC1, SCN8A, SLC40A1, F2R
GOTERM_BP_FAT	GO:0030071~regulation of mitotic metaphase/anaphase transition	6	0.598802	0.00567691	MAD2L1, DLGAP5, BUB1, CENPF, TTK, CENPE
GOTERM_BP_FAT	GO:0032989~cellular component morphogenesis	35	3.49301	0.00575106	SHROOM3, PAX6, TPM1, ACTG1, IGF1R, DAB2, BDNF, SLC1A3, EZR, CXCR4, ANK3, CENPA, FOXF1, DMD, SEMA3A, ERCC2, ACTB, BMP2, EGR2, NTF3, NRXN3, KIF5C, LEF1, CASC5, NDC80, HGF, SLIT2, VASP, HES1, KRT19, EPHA7, ULK1, RELN, GAP43, KALRN
GOTERM_BP_FAT	GO:0032101~regulation of response to external stimulus	18	1.79641	0.00582152	CAV1, PTGS2, IL6ST, EDN1, F2RL1, ITGA2, ANXA2P1, SLIT2, KDR, EDNRA, PLA2G4A, ADRB2, S1PR1, F3, THBS1, PLAU, F2R, SCG2
GOTERM_BP_FAT	GO:0048609~reproductive process in a multicellular organism	41	4.09182	0.00593424	CAV2, HMGB2, CAV1, CCL2, PTGS2, FST, TGFB3, HK2, OXTR, KIT, PAQR5, LIF, GSR, CXCR4, NPM2, FBXO5, PIWIL4, ASF1B, PPAP2B, TRIP13, DNMT3A, BMP2, CYP1A1, PMCH, MET, CASC5, CDO1, RACGAP1, NR0B1, JUNB, BCL2L11, KDR, INHBB, CCNB1, PLA2G4A, RGS2, EREG, FANCD2, ZMIZ1, BIK, ADAMTS1
GOTERM_BP_FAT	GO:0032504~multicellular organism reproduction	41	4.09182	0.00593424	CAV2, HMGB2, CAV1, CCL2, PTGS2, FST, TGFB3, HK2, OXTR, KIT, PAQR5, LIF, GSR, CXCR4, NPM2, FBXO5, PIWIL4, ASF1B, PPAP2B, TRIP13, DNMT3A, BMP2, CYP1A1, PMCH, MET, CASC5, CDO1, RACGAP1, NR0B1, JUNB, BCL2L11, KDR, INHBB, CCNB1, PLA2G4A, RGS2, EREG, FANCD2, ZMIZ1, BIK, ADAMTS1
GOTERM_BP_FAT	GO:0014070~response to organic cyclic substance	15	1.49701	0.00594692	PTGS2, CYP1A1, ITGA2, EPHX1, LEF1, OXTR, TIMP3, JUNB, EDNRA, CDKN2B, HMOX1, ADRA1B, IL1B, AANAT, GHR
GOTERM_BP_FAT	GO:0001570~vasculogenesis	8	0.798403	0.00606	CAV1, MYOCD, HEY1, ZMIZ1, FOXF1, SOX17, JUNB, KDR
GOTERM_BP_FAT	GO:0050818~regulation of coagulation	8	0.798403	0.00606	CAV1, F3, EDN1, F2RL1, ANXA2P1, THBS1, PLAU, F2R
GOTERM_BP_FAT	GO:0001932~regulation of protein amino acid phosphorylation	19	1.89621	0.00613634	CAV1, BMP2, NF2, IL6ST, PRKAG2, EDN1, TGFB3, TTK, BDKRB2, PDCD4, LIF, EDNRA, APOA1, IL1B, PDGFRB, EGF, INSR, FGD4, GHR
GOTERM_BP_FAT	GO:0045941~positive regulation of transcription	46	4.59082	0.00619497	E2F1, HMGB2, BLM, CRTC1, ARNT2, PAX6, TGFB3, SOX4, FOXO1, EHF, LIF, RGMB, S1PR1, MYOCD, SQSTM1, FOXF1, PSMC3IP, MKL2, RARB, CCNA2, ASF1A, ERCC2, EGR1, KLF6, BMP2, EGR2, NTF3, MAFB, PSRC1, TP53, LEF1, CENPK, JUNB, BRCA1, AHR, HES1, DLX2, ADRB2, YWHAH, ZMIZ1, HIPK2, HOXB9, KLF2, NFIB, BMP6, F2R
GOTERM_BP_FAT	GO:0006793~phosphorus metabolic process	72	7.18563	0.00621626	NUAK2, TGFB3, PKMYT1, TTK, AURKB, LATS2, MAP3K4, CXCR4, WNK4, MAP3K8, IL1B, INSR, IP6K2, CDK13, GHR, IRAK2, CDK1, SGK1, PBK, DDR1, PLCE1, HIPK2, ROR1, PDGFRA, PDGFRB, RELN, NRK, RIPK4, GADD45B, LRRK2, MELK, KALRN, CAV2, CCL2, STK17B, HK2, KIT, TRIB2, IGF1R, STK32B, PTPLA, BUB1, EGF, THBS1, STK38L, FGD4, CSF1R, PTPRB, BMP2, ALPK3, ALPK2, MEX3B, PDK4, MET, LRRN3, HGF, CDKN3, CDC25C, MON2, CDC25A, K…
GOTERM_BP_FAT	GO:0006796~phosphate metabolic process	72	7.18563	0.00621626	NUAK2, TGFB3, PKMYT1, TTK, AURKB, LATS2, MAP3K4, CXCR4, WNK4, MAP3K8, IL1B, INSR, IP6K2, CDK13, GHR, IRAK2, CDK1, SGK1, PBK, DDR1, PLCE1, HIPK2, ROR1, PDGFRA, PDGFRB, RELN, NRK, RIPK4, GADD45B, LRRK2, MELK, KALRN, CAV2, CCL2, STK17B, HK2, KIT, TRIB2, IGF1R, STK32B, PTPLA, BUB1, EGF, THBS1, STK38L, FGD4, CSF1R, PTPRB, BMP2, ALPK3, ALPK2, MEX3B, PDK4, MET, LRRN3, HGF, CDKN3, CDC25C, MON2, CDC25A, K…
GOTERM_BP_FAT	GO:0007200~activation of phospholipase C activity by G-protein coupled receptor protein signaling pathway coupled to IP3 second messenger	9	0.898204	0.00658511	EDNRA, P2RY6, PLCE1, S1PR1, CHRM2, EDN1, HTR2B, F2R, HTR2A
GOTERM_BP_FAT	GO:0031570~DNA integrity checkpoint	9	0.898204	0.00658511	CDK1, CDC45, BLM, TP53, BRIP1, CCNA2, GTSE1, BRCA1, CDT1
GOTERM_BP_FAT	GO:0051327~M phase of meiotic cell cycle	13	1.29741	0.00672249	EXO1, MKI67, MND1, RAD54L, RAD51, CCNB3, EREG, FANCD2, PSMC3IP, FBXO5, PIWIL4, FANCA, TRIP13
GOTERM_BP_FAT	GO:0007126~meiosis	13	1.29741	0.00672249	EXO1, MKI67, MND1, RAD54L, RAD51, CCNB3, EREG, FANCD2, PSMC3IP, FBXO5, PIWIL4, FANCA, TRIP13
GOTERM_BP_FAT	GO:0070167~regulation of biomineral formation	7	0.698603	0.00679049	ADRB2, PLA2G4A, BMP2, STATH, TGFB3, ANKH, BMP6
GOTERM_BP_FAT	GO:0007044~cell-substrate junction assembly	6	0.598802	0.00693523	DLC1, JUB, SORBS1, ITGA6, ACTN1, ACTN3
GOTERM_BP_FAT	GO:0042493~response to drug	22	2.19561	0.00705438	CAV2, CAV1, SLC8A1, CCL2, CYP1A1, PTGS2, CTPS, TRPA1, TP53, CENPF, OXTR, ITGA2, RAD54L, JUNB, BDNF, TNFRSF11B, SLC1A3, NPPC, IL1B, HSD11B2, SEMA3C, HTR2A
GOTERM_BP_FAT	GO:0000904~cell morphogenesis involved in differentiation	24	2.39521	0.00711213	ACTB, BMP2, EGR2, NTF3, NRXN3, KIF5C, PAX6, LEF1, HGF, SLIT2, VASP, HES1, IGF1R, DAB2, BDNF, EPHA7, SLC1A3, ULK1, CXCR4, ANK3, RELN, SEMA3A, GAP43, KALRN
GOTERM_BP_FAT	GO:0043269~regulation of ion transport	13	1.29741	0.00728346	CAV3, JPH4, TRPC4, SLC8A1, CAV1, JPH2, PTGS2, EDNRA, ADRB2, NEDD4L, CALM2, HTR2A, F2R
GOTERM_BP_FAT	GO:0001893~maternal placenta development	5	0.499002	0.00729191	LIF, VDR, PLA2G4A, PTGS2, JUNB
GOTERM_BP_FAT	GO:0006873~cellular ion homeostasis	33	3.29341	0.00732313	GNA13, CAV3, JPH4, CLCN3, CAV1, JPH2, CCL2, IL6ST, EDN1, F2RL1, OXTR, BDKRB2, CCL7, EDNRA, VDR, S1PR1, CXCR4, IL1B, NEDD4L, ERCC2, SLC8A1, KCND2, EGR2, NTF3, PMCH, TP53, ITPR1, PLCE1, CLDN1, STC1, SCN8A, SLC40A1, F2R
GOTERM_BP_FAT	GO:0043009~chordate embryonic development	30	2.99401	0.00751584	GNA13, DLC1, SHROOM3, EDN1, ARNT2, PAX6, TGFB3, TPM1, EDNRA, DAB2, FOXF1, MKL2, ERCC2, GINS1, NLRP5, TP53, LEF1, DLL1, JUNB, BCL2L11, VASP, BRCA1, HES1, DLX2, PLK4, CCNB2, ZMIZ1, PDGFRA, PDGFRB, HOXB9
GOTERM_BP_FAT	GO:0051321~meiotic cell cycle	13	1.29741	0.00788057	EXO1, MKI67, MND1, RAD54L, RAD51, CCNB3, EREG, FANCD2, PSMC3IP, FBXO5, PIWIL4, FANCA, TRIP13
GOTERM_BP_FAT	GO:0007292~female gamete generation	10	0.998004	0.00818627	CCNB1, PLA2G4A, PTGS2, EREG, ZMIZ1, NPM2, FBXO5, ADAMTS1, TRIP13, PAQR5
GOTERM_BP_FAT	GO:0032355~response to estradiol stimulus	9	0.898204	0.00828053	PTGS2, DUSP1, ARNT2, PDGFRA, OXTR, IL1B, INSR, CCNA2, GHR
GOTERM_BP_FAT	GO:0008360~regulation of cell shape	9	0.898204	0.00828053	GNA13, DLC1, EZR, SHROOM3, FERMT2, ATP10A, RHOU, KDR, FGD4
GOTERM_BP_FAT	GO:0016477~cell migration	26	2.59481	0.00845095	PVR, JUB, CAV2, CCL2, PAX6, ITGA11, KIT, APOA1, CTGF, CXCR4, IL1B, SEMA3C, THBS1, PPAP2B, SCG2, MDGA1, PODXL, MET, SLIT2, KDR, ITGA6, ULK1, HBEGF, PDGFRB, RELN, PLAU
GOTERM_BP_FAT	GO:0060137~maternal process involved in parturition	3	0.299401	0.00852489	CCL2, CYP1A1, OXTR
GOTERM_BP_FAT	GO:0006916~anti-apoptosis	21	2.09581	0.00854924	CFLAR, CDK1, CCL2, BCL2A1, ANXA1, FOXO1, BIRC5, HGF, AMIGO2, IGF1R, BDNF, TNFSF13B, SQSTM1, HMOX1, F3, COMP, TNFAIP8, IL1B, THBS1, HELLS, IL1A
GOTERM_BP_FAT	GO:0008016~regulation of heart contraction	11	1.0978	0.00856275	CAV3, ADRB2, SLC8A1, PMCH, CHRM2, HSPB7, EDN1, ADRA1B, HBEGF, SEMA3A, TPM1
GOTERM_BP_FAT	GO:0043086~negative regulation of catalytic activity	26	2.59481	0.00885978	CAV3, GNAZ, CAV1, PRKAG2, PDCD4, LATS2, SPRY1, S1PR1, APOA1, ARG2, IL1B, FBXO5, ANGPTL4, NF2, TP53, BIRC5, CDC20, UBE2C, MAD2L1, RGS4, ZFYVE28, BUB1B, DUSP9, GADD45B, GADD45A, CLN8
GOTERM_BP_FAT	GO:0050767~regulation of neurogenesis	18	1.79641	0.00886491	BMP2, NTF3, TP53, PAX6, DLL1, KIT, SLIT2, NOTCH3, HES1, DLX2, BDNF, YWHAH, ULK1, TIAM1, SEMA3A, CDK5RAP2, ASPM, KALRN
GOTERM_BP_FAT	GO:0031644~regulation of neurological system process	17	1.69661	0.00901204	EGR1, COL4A4, EGR2, CCL2, PTGS2, NTF3, PMCH, EDN1, OXTR, ITGA2, KIT, BDNF, ADRB2, YWHAH, SLC1A3, F2R, HTR2A
GOTERM_BP_FAT	GO:0050817~coagulation	13	1.29741	0.00918937	GNA13, ADAMTS13, F2RL1, ITGA2, THBD, GP1BB, F3, ANXA8L2, SERPIND1, PAPSS2, TFPI2, PLAU, F2R
GOTERM_BP_FAT	GO:0007596~blood coagulation	13	1.29741	0.00918937	GNA13, ADAMTS13, F2RL1, ITGA2, THBD, GP1BB, F3, ANXA8L2, SERPIND1, PAPSS2, TFPI2, PLAU, F2R
GOTERM_BP_FAT	GO:0051494~negative regulation of cytoskeleton organization	9	0.898204	0.00924163	CAV3, DLC1, LIMA1, S1PR1, SCIN, MAP2, MID1, EPB49, BRCA1
GOTERM_BP_FAT	GO:0051592~response to calcium ion	9	0.898204	0.00924163	ACTG1, ACTB, AHRR, CAV1, PLA2G4A, DUSP1, AANAT, THBS1, CALM2
GOTERM_BP_FAT	GO:0033280~response to vitamin D	5	0.499002	0.00931099	VDR, PLA2G4A, PTGS2, IL1B, INSR
GOTERM_BP_FAT	GO:0048041~focal adhesion formation	5	0.499002	0.00931099	DLC1, JUB, SORBS1, ACTN1, ACTN3
GOTERM_BP_FAT	GO:0031576~G2/M transition checkpoint	5	0.499002	0.00931099	CDK1, BLM, OBFC2A, CCNA2, BRCA1
GOTERM_BP_FAT	GO:0009628~response to abiotic stimulus	32	3.19361	0.0101588	CAV1, CCL2, BLM, KIT, BDKRB2, OBFC2A, HVCN1, TIMP3, SLC1A3, XYLT1, IL1B, THBS1, MYOF, ERCC2, BMP2, PMCH, TRPA1, TP53, ITGA2, RCAN1, RAD54L, JUNB, BRCA1, ADRB2, PLA2G4A, THBD, DUSP1, KCNJ8, FANCD2, HSPB7, ADRA1B, HSPB3
GOTERM_BP_FAT	GO:0034097~response to cytokine stimulus	11	1.0978	0.01021	IRAK2, PTGS2, CDKN2B, IL6ST, PDGFRA, OXTR, AANAT, MMP3, INSR, JUNB, GHR
GOTERM_BP_FAT	GO:0055001~muscle cell development	9	0.898204	0.0102835	CAV3, ACTG1, CAV2, KRT19, UTRN, RCAN1, CXADR, TPM1, F2R
GOTERM_BP_FAT	GO:0051054~positive regulation of DNA metabolic process	9	0.898204	0.0102835	IGF1R, EREG, NPM2, PDGFRA, TGFB3, AREG, INSR, BRCA1, RAD51
GOTERM_BP_FAT	GO:0009612~response to mechanical stimulus	9	0.898204	0.0102835	CAV1, BMP2, SLC1A3, CCL2, TRPA1, ITGA2, RCAN1, TIMP3, JUNB
GOTERM_BP_FAT	GO:0009967~positive regulation of signal transduction	27	2.69461	0.0102922	CAV2, CAV1, IL6ST, TGFB3, SOX4, TTK, KIT, LIF, CDKN2B, HMOX1, IL1B, THBS1, EGF, INSR, TRAF5, GHR, CFLAR, BMP2, WLS, ADRB2, EREG, EPGN, F3, HIPK2, RELN, HTR2B, F2R
GOTERM_BP_FAT	GO:0014829~vascular smooth muscle contraction	4	0.399202	0.0104847	EDNRA, ACTG2, ACTA2, EDN1
GOTERM_BP_FAT	GO:0006954~inflammatory response	29	2.89421	0.0106461	TPST1, CCL2, BDKRB2, GPR68, CCL7, CXCL10, CXCR4, HMOX1, SCN9A, IL1B, MGLL, THBS1, PTX3, IL1A, SCG2, IRAK2, BMP2, IL1RN, ANXA1, CDO1, CHST1, TNFAIP6, ORM1, F3, AOX1, PLA2G4C, KDM6B, BMP6, F2R
GOTERM_BP_FAT	GO:0043933~macromolecular complex subunit organization	54	5.38922	0.0110118	E2F2, TUBB2A, ATL3, TUBB2C, KNTC1, KIF2C, APOA1, TRIM6, TUBB6, TUBB8, TUBA1A, TUBA1B, INSR, FANCA, AKR1C1, TUBA1C, NLRP5, KCND2, HIST1H1B, TP53, RAD51, JUP, ADRB2, PTRF, HIST2H2BE, RRM2, IPO5, TRAF1, CAV2, HMGB2, CAV1, STON1, BLM, ANLN, ABCA1, STON1-GTF2A1L, IGF1R, TUBB, HJURP, CENPA, ALOX5AP, NPM2, FBXO5, ASF1B, ASF1A, HELLS, ANGPTL4, ERCC2, HIST2H3A, KIF18A, CENPF, CENPE, HIST1H2AI, HIST1H3B, L…
GOTERM_BP_FAT	GO:0006357~regulation of transcription from RNA polymerase II promoter	55	5.48902	0.0112542	E2F1, ARNT2, FST, PAX6, TGFB3, FOXO1, ANKRD1, S1PR1, MYOCD, HEY1, HMOX1, TRAK1, PSMC3IP, MKL2, RARB, EGR1, EGR2, RBL1, TP53, LEF1, FOSB, NR0B1, JUNB, AHR, JMY, HES1, IFNAR2, ADRB2, UHRF1, ZMIZ1, HIPK2, KDM6B, HMGB2, CRTC1, ZNF177, LIF, VDR, SQSTM1, ERCC2, DNMT3A, KLF6, TCF7, BMP2, KLF9, NTF3, MAFB, JARID2, BRIP1, CENPK, BRCA1, DLX2, TCF19, HOXB9, NFIB, BMP6
GOTERM_BP_FAT	GO:0034330~cell junction organization	9	0.898204	0.0114099	DLC1, JUB, NF2, SORBS1, ITGA6, TGFB3, ACTN1, ACTN3, CXADR
GOTERM_BP_FAT	GO:0048660~regulation of smooth muscle cell proliferation	8	0.798403	0.0114208	S1PR1, PTGS2, EREG, EDN1, NPPC, HBEGF, ITGA2, IGFBP5
GOTERM_BP_FAT	GO:0065003~macromolecular complex assembly	51	5.08982	0.0116722	E2F2, TUBB2A, ATL3, TUBB2C, KNTC1, APOA1, TRIM6, TUBB6, TUBB8, TUBA1A, TUBA1B, FANCA, INSR, AKR1C1, TUBA1C, NLRP5, KCND2, HIST1H1B, TP53, RAD51, JUP, ADRB2, PTRF, HIST2H2BE, RRM2, IPO5, TRAF1, CAV2, HMGB2, CAV1, STON1, BLM, ANLN, ABCA1, STON1-GTF2A1L, IGF1R, TUBB, HJURP, CENPA, NPM2, ALOX5AP, FBXO5, ASF1B, ASF1A, HELLS, ANGPTL4, ERCC2, HIST2H3A, CENPF, CENPE, HIST1H2AI, HIST1H3B, HIST1H2AM, HIST1…
GOTERM_BP_FAT	GO:0034621~cellular macromolecular complex subunit organization	31	3.09381	0.0116797	CAV2, HMGB2, CAV1, TUBB2A, TUBB2C, ANLN, KIF2C, TUBB, CENPA, HJURP, TUBB6, FBXO5, TUBB8, TUBA1A, ASF1B, TUBA1B, ASF1A, TUBA1C, HELLS, HIST2H3A, NLRP5, HIST1H1B, KIF18A, CENPF, CENPE, ADRB2, PTRF, HIST2H2BE, IPO5, HIST1H2AI, HIST1H3B, HIST1H2AM, HIST1H2AL, CHAF1B
GOTERM_BP_FAT	GO:0022604~regulation of cell morphogenesis	15	1.49701	0.0117221	GNA13, DLC1, SHROOM3, FERMT2, ATP10A, TGFB3, RHOU, SLIT2, KDR, EZR, YWHAH, TIAM1, ULK1, SEMA3A, FGD4
GOTERM_BP_FAT	GO:0045766~positive regulation of angiogenesis	6	0.598802	0.0118536	F3, IL1B, THBS1, DDAH1, IL1A, ANGPTL4
GOTERM_BP_FAT	GO:0010518~positive regulation of phospholipase activity	10	0.998004	0.0119851	GNA13, EDNRA, P2RY6, PLCE1, S1PR1, CHRM2, EDN1, HTR2B, F2R, HTR2A
GOTERM_BP_FAT	GO:0043407~negative regulation of MAP kinase activity	7	0.698603	0.0121486	CAV3, SPRY1, CAV1, RGS4, IL1B, DUSP9, PDCD4
GOTERM_BP_FAT	GO:0007205~activation of protein kinase C activity by G-protein coupled receptor protein signaling pathway	7	0.698603	0.0121486	EDNRA, PLCE1, DGKG, EDN1, GAP43, CISH, F2R
GOTERM_BP_FAT	GO:0051302~regulation of cell division	8	0.798403	0.0128085	BLM, EREG, TGFB3, IL1B, FGF1, CALM2, ASPM, IL1A
GOTERM_BP_FAT	GO:0051247~positive regulation of protein metabolic process	23	2.29541	0.0130136	DLC1, CDK1, CAV1, BMP2, IL6ST, PRKAG2, TGFB3, TTK, ITGA2, CDC20, UBE2C, BRCA1, EDNRA, CCNB1, LIF, FBXO5, IL1B, LRRK2, THBS1, INSR, SAMD4A, BARD1, GHR
GOTERM_BP_FAT	GO:0007155~cell adhesion	53	5.28942	0.013155	PVR, CTNNAL1, DLC1, JUB, MTSS1, FERMT2, LMO7, CXADR, S1PR1, CTGF, CYR61, NRXN3, LEF1, ACTN1, ACTN3, BCL2L11, HES1, JUP, ARVCF, TNFAIP6, AMIGO2, DDR1, LSAMP, GPR56, CLDN1, RELN, COL24A1, CCL2, ADAMTS13, ITGA11, NEDD9, ITGA10, LAMB3, RGMB, EZR, SORBS1, COL7A1, ITGB8, GP1BB, COMP, THBS1, GPNMB, COL13A1, PCDH10, COL15A1, ITGA2, COL5A3, PCDH18, ITGA6, CDH18, FREM1, PKP4, PECAM1
GOTERM_BP_FAT	GO:0022610~biological adhesion	53	5.28942	0.0132357	PVR, CTNNAL1, DLC1, JUB, MTSS1, FERMT2, LMO7, CXADR, S1PR1, CTGF, CYR61, NRXN3, LEF1, ACTN1, ACTN3, BCL2L11, HES1, JUP, ARVCF, TNFAIP6, AMIGO2, DDR1, LSAMP, GPR56, CLDN1, RELN, COL24A1, CCL2, ADAMTS13, ITGA11, NEDD9, ITGA10, LAMB3, RGMB, EZR, SORBS1, COL7A1, ITGB8, GP1BB, COMP, THBS1, GPNMB, COL13A1, PCDH10, COL15A1, ITGA2, COL5A3, PCDH18, ITGA6, CDH18, FREM1, PKP4, PECAM1
GOTERM_BP_FAT	GO:0031401~positive regulation of protein modification process	19	1.89621	0.0132437	DLC1, CDK1, CAV1, BMP2, IL6ST, PRKAG2, TGFB3, TTK, CDC20, UBE2C, BRCA1, CCNB1, LIF, EDNRA, FBXO5, IL1B, LRRK2, INSR, GHR
GOTERM_BP_FAT	GO:0044236~multicellular organismal metabolic process	7	0.698603	0.0138519	MMP10, TRAM2, ADAMTS14, ADAMTS3, MMP3, MMP1, GHR
GOTERM_BP_FAT	GO:0045596~negative regulation of cell differentiation	21	2.09581	0.0139544	CAV1, LMO2, MAFB, FST, TP53, PAX6, RCAN1, DLL1, ABCA1, KIT, NR0B1, NOTCH3, LIF, HES1, DLX2, BDNF, YWHAH, EREG, ULK1, SEMA3A, ASPM
GOTERM_BP_FAT	GO:0007599~hemostasis	13	1.29741	0.0141455	GNA13, ADAMTS13, F2RL1, ITGA2, THBD, GP1BB, F3, ANXA8L2, SERPIND1, PAPSS2, TFPI2, PLAU, F2R
GOTERM_BP_FAT	GO:0009266~response to temperature stimulus	11	1.0978	0.0142151	ADRB2, PLA2G4A, CCL2, PMCH, XYLT1, HSPB7, TRPA1, IL1B, HSPB3, THBS1, MYOF
GOTERM_BP_FAT	GO:0034622~cellular macromolecular complex assembly	28	2.79441	0.0142291	CAV2, HMGB2, CAV1, TUBB2A, TUBB2C, ANLN, TUBB, CENPA, HJURP, TUBB6, FBXO5, TUBB8, TUBA1A, ASF1B, ASF1A, TUBA1B, TUBA1C, HELLS, HIST2H3A, NLRP5, HIST1H1B, CENPF, CENPE, ADRB2, HIST2H2BE, IPO5, HIST1H2AI, HIST1H3B, HIST1H2AM, HIST1H2AL, CHAF1B
GOTERM_BP_FAT	GO:0051651~maintenance of location in cell	8	0.798403	0.0143135	CAV1, EZR, ANK3, DMD, NDC80, TACC3, MXI1, ASPM
GOTERM_BP_FAT	GO:0010517~regulation of phospholipase activity	10	0.998004	0.0143158	GNA13, EDNRA, P2RY6, PLCE1, S1PR1, CHRM2, EDN1, HTR2B, F2R, HTR2A
GOTERM_BP_FAT	GO:0030501~positive regulation of bone mineralization	5	0.499002	0.0143614	ADRB2, PLA2G4A, BMP2, TGFB3, BMP6
GOTERM_BP_FAT	GO:0001501~skeletal system development	28	2.79441	0.0148368	PTGS2, TUFT1, EDN1, STATH, TGFB3, VDR, TNFRSF11B, CTGF, COMP, GPNMB, PAPSS2, ERCC2, GHR, BMP2, CMKLR1, COL13A1, ANXA2P1, ANKH, DLX2, PDGFRA, PDGFRB, STC1, HOXB9, ATP6V0A4, PHEX, ADAMTS4, BMP6, IGFBP5
GOTERM_BP_FAT	GO:0043623~cellular protein complex assembly	17	1.69661	0.0150559	CAV2, CAV1, NLRP5, TUBB2A, TUBB2C, CENPF, CENPE, ANLN, TUBB, ADRB2, IPO5, TUBB6, FBXO5, TUBB8, TUBA1A, TUBA1B, TUBA1C
GOTERM_BP_FAT	GO:0010212~response to ionizing radiation	9	0.898204	0.0153346	CAV1, CCL2, THBD, BLM, FANCD2, TP53, OBFC2A, RAD54L, BRCA1
GOTERM_BP_FAT	GO:0055092~sterol homeostasis	7	0.698603	0.0157148	CAV3, CAV1, APOA1, MALL, LIPG, ABCA1, AKR1C1
GOTERM_BP_FAT	GO:0042632~cholesterol homeostasis	7	0.698603	0.0157148	CAV3, CAV1, APOA1, MALL, LIPG, ABCA1, AKR1C1
GOTERM_BP_FAT	GO:0032270~positive regulation of cellular protein metabolic process	22	2.19561	0.0158326	DLC1, CDK1, CAV1, BMP2, IL6ST, PRKAG2, TGFB3, TTK, ITGA2, CDC20, UBE2C, BRCA1, EDNRA, CCNB1, LIF, FBXO5, IL1B, LRRK2, THBS1, INSR, SAMD4A, GHR
GOTERM_BP_FAT	GO:0060348~bone development	14	1.39721	0.016141	BMP2, PTGS2, TUFT1, COL13A1, STATH, TGFB3, CTGF, STC1, ATP6V0A4, GPNMB, IGFBP5, GHR, ERCC2, BMP6
GOTERM_BP_FAT	GO:0007173~epidermal growth factor receptor signaling pathway	6	0.598802	0.0161991	RPS6KA5, PLCE1, EREG, HBEGF, AREG, EGF
GOTERM_BP_FAT	GO:0008156~negative regulation of DNA replication	6	0.598802	0.0161991	CDC45, BLM, NF2, TGFB3, TP53, CDT1
GOTERM_BP_FAT	GO:0032963~collagen metabolic process	6	0.598802	0.0161991	MMP10, TRAM2, ADAMTS14, ADAMTS3, MMP3, MMP1
GOTERM_BP_FAT	GO:0051674~localization of cell	27	2.69461	0.0164863	PVR, JUB, CAV2, SORD, CCL2, PAX6, ITGA11, KIT, APOA1, CTGF, CXCR4, IL1B, SEMA3C, THBS1, PPAP2B, SCG2, MDGA1, PODXL, MET, SLIT2, KDR, ITGA6, ULK1, HBEGF, PDGFRB, RELN, PLAU
GOTERM_BP_FAT	GO:0048870~cell motility	27	2.69461	0.0164863	PVR, JUB, CAV2, SORD, CCL2, PAX6, ITGA11, KIT, APOA1, CTGF, CXCR4, IL1B, SEMA3C, THBS1, PPAP2B, SCG2, MDGA1, PODXL, MET, SLIT2, KDR, ITGA6, ULK1, HBEGF, PDGFRB, RELN, PLAU
GOTERM_BP_FAT	GO:0032268~regulation of cellular protein metabolic process	38	3.79242	0.0169322	DLC1, CAV1, IL6ST, EDN1, PRKAG2, TGFB3, TTK, BDKRB2, CPEB1, TIMP3, PDCD4, LIF, EDNRA, APOA1, IL1B, FBXO5, PIWIL4, THBS1, EGF, INSR, SAMD4A, GHR, FGD4, CDK1, BMP2, NF2, ITGA2, CDC20, UBE2C, BRCA1, CCNB1, MAD2L1, G6PD, BUB1B, PDGFRB, LRRK2, CLN8, IGFBP5
GOTERM_BP_FAT	GO:0051492~regulation of stress fiber formation	5	0.499002	0.017426	DLC1, S1PR1, NF2, TPM1, SYNPO
GOTERM_BP_FAT	GO:0070169~positive regulation of biomineral formation	5	0.499002	0.017426	ADRB2, PLA2G4A, BMP2, TGFB3, BMP6
GOTERM_BP_FAT	GO:0051053~negative regulation of DNA metabolic process	7	0.698603	0.0177441	CDC45, BLM, NF2, TGFB3, NPPC, TP53, CDT1
GOTERM_BP_FAT	GO:0014075~response to amine stimulus	7	0.698603	0.0177441	CCL2, ADRA1B, OXTR, ITGA2, MMP3, CDO1, TIMP3
GOTERM_BP_FAT	GO:0006302~double-strand break repair	9	0.898204	0.0184426	RAD51AP1, BLM, TP53, BRIP1, OBFC2A, RAD54L, BRCA1, TRIP13, RAD51
GOTERM_BP_FAT	GO:0001558~regulation of cell growth	19	1.89621	0.018663	FOXM1, PSRC1, TP53, CISH, DDR1, DAB2, PLCE1, MYOCD, ULK1, CDKN2C, CTGF, HBEGF, NPPB, SEMA3A, HTRA3, CRIM1, IP6K2, IGFBP5, CYR61
GOTERM_BP_FAT	GO:0007567~parturition	4	0.399202	0.0189864	CCL2, CYP1A1, OXTR, PLA2G4C
GOTERM_BP_FAT	GO:0048010~vascular endothelial growth factor receptor signaling pathway	4	0.399202	0.0189864	CCL2, PDGFRA, PDGFRB, KDR
GOTERM_BP_FAT	GO:0051310~metaphase plate congression	4	0.399202	0.0189864	KIF18A, CENPF, CENPE, CDCA5
GOTERM_BP_FAT	GO:0000902~cell morphogenesis	30	2.99401	0.01911	SHROOM3, PAX6, IGF1R, DAB2, BDNF, EZR, SLC1A3, CXCR4, ANK3, CENPA, DMD, FOXF1, SEMA3A, ACTB, BMP2, EGR2, NTF3, NRXN3, KIF5C, LEF1, NDC80, HGF, SLIT2, VASP, HES1, EPHA7, ULK1, RELN, GAP43, KALRN
GOTERM_BP_FAT	GO:0040008~regulation of growth	29	2.89421	0.0191593	FOXM1, NEDD9, CXADR, DAB2, MYOCD, CTGF, CDKN2C, SEMA3A, HTRA3, INSR, BRMS1L, CRIM1, CYR61, GHR, IP6K2, COL4A4, PSRC1, TP53, CISH, BCL2L11, DDR1, ADRB2, PLCE1, ULK1, NPPC, NPPB, HBEGF, GAP43, IGFBP5
GOTERM_BP_FAT	GO:0048589~developmental growth	11	1.0978	0.019292	NOTCH3, CCNB1, GINS1, PTGS2, EREG, ULK1, ZMIZ1, TIMP3, GAP43, PLAU, IGFBP5
GOTERM_BP_FAT	GO:0031497~chromatin assembly	11	1.0978	0.019292	HIST2H3A, HMGB2, HIST1H1B, CENPA, HIST2H2BE, HJURP, HIST1H3B, HIST1H2AI, ASF1B, HIST1H2AM, CHAF1B, ASF1A, HIST1H2AL, HELLS
GOTERM_BP_FAT	GO:0060191~regulation of lipase activity	11	1.0978	0.019292	GNA13, EDNRA, P2RY6, PLCE1, S1PR1, CHRM2, EDN1, HTR2B, F2R, HTR2A, ANGPTL4
GOTERM_BP_FAT	GO:0048667~cell morphogenesis involved in neuron differentiation	20	1.99601	0.0193878	ACTB, EGR2, NTF3, NRXN3, KIF5C, PAX6, SLIT2, VASP, HES1, IGF1R, BDNF, EPHA7, SLC1A3, ULK1, CXCR4, ANK3, RELN, SEMA3A, GAP43, KALRN
GOTERM_BP_FAT	GO:0060193~positive regulation of lipase activity	10	0.998004	0.0199559	GNA13, EDNRA, P2RY6, PLCE1, S1PR1, CHRM2, EDN1, HTR2B, F2R, HTR2A
GOTERM_BP_FAT	GO:0010243~response to organic nitrogen	9	0.898204	0.0201548	PLA2G4A, CCL2, PTGS2, ADRA1B, OXTR, ITGA2, MMP3, CDO1, TIMP3
GOTERM_BP_FAT	GO:0045765~regulation of angiogenesis	9	0.898204	0.0201548	HMOX1, F3, IL1B, NPPB, THBS1, DDAH1, ANGPT2, IL1A, ANGPTL4
GOTERM_BP_FAT	GO:0030574~collagen catabolic process	5	0.499002	0.0208681	MMP10, ADAMTS14, ADAMTS3, MMP3, MMP1
GOTERM_BP_FAT	GO:0042312~regulation of vasodilation	5	0.499002	0.0208681	CAV1, ADRB2, HMOX1, NPPC, NPPB
GOTERM_BP_FAT	GO:0032147~activation of protein kinase activity	13	1.29741	0.020914	EDN1, CISH, EDNRA, PLCE1, ADRB2, MAP3K4, DGKG, GADD45B, EGF, INSR, GAP43, GHR, F2R
GOTERM_BP_FAT	GO:0055002~striated muscle cell development	8	0.798403	0.0216013	ACTG1, CAV2, KRT19, UTRN, RCAN1, CXADR, TPM1, F2R
GOTERM_BP_FAT	GO:0051235~maintenance of location	9	0.898204	0.0219771	CAV1, EZR, ANK3, DMD, IL1B, NDC80, TACC3, MXI1, ASPM
GOTERM_BP_FAT	GO:0031668~cellular response to extracellular stimulus	9	0.898204	0.0219771	VDR, CAV1, CDKN2B, MYOCD, ITGA6, NUAK2, FOXA3, HMOX1, TP53
GOTERM_BP_FAT	GO:0001503~ossification	13	1.29741	0.0222423	BMP2, PTGS2, COL13A1, TUFT1, STATH, TGFB3, CTGF, STC1, ATP6V0A4, GPNMB, IGFBP5, ERCC2, BMP6
GOTERM_BP_FAT	GO:0001934~positive regulation of protein amino acid phosphorylation	11	1.0978	0.0222779	LIF, EDNRA, CAV1, BMP2, IL6ST, PRKAG2, TGFB3, IL1B, TTK, INSR, GHR
GOTERM_BP_FAT	GO:0032507~maintenance of protein location in cell	7	0.698603	0.0223265	CAV1, EZR, ANK3, DMD, NDC80, TACC3, MXI1
GOTERM_BP_FAT	GO:0008544~epidermis development	18	1.79641	0.0226505	PTGS2, NTF3, UGCG, FST, PAX6, ANXA1, LEF1, COL5A3, KRT34, FOXQ1, LAMB3, COL7A1, EREG, CTGF, BNC1, DSP, EMP1, ERCC2
GOTERM_BP_FAT	GO:0051276~chromosome organization	38	3.79242	0.0227398	DPF3, KIFC1, HMGB2, BLM, EPC2, CDCA8, HJURP, CENPA, NCAPG2, NCAPG, NPM2, ASF1B, ASF1A, CDCA5, TOP2A, HELLS, HIST2H3A, DNMT3A, RBBP4, HIST1H1B, DLGAP5, RBL1, KIF18A, TP53, CENPF, NUSAP1, CENPE, NDC80, RAD54L, RPS6KA5, MAD2L1, FANCD2, HIST2H2BE, ZWINT, HIST1H2AI, HIST1H3B, HIST1H2AM, HIST1H2AL, CHAF1B, KDM6B, DSCC1
GOTERM_BP_FAT	GO:0007398~ectoderm development	19	1.89621	0.0234818	NF2, PTGS2, NTF3, UGCG, FST, PAX6, ANXA1, LEF1, COL5A3, KRT34, FOXQ1, LAMB3, COL7A1, EREG, CTGF, BNC1, DSP, EMP1, ERCC2
GOTERM_BP_FAT	GO:0042063~gliogenesis	9	0.898204	0.0239126	EGR2, NF2, NTF3, CDKN2C, PDGFRA, RELN, GAP43, SLIT2, ERCC2
GOTERM_BP_FAT	GO:0010863~positive regulation of phospholipase C activity	9	0.898204	0.0239126	EDNRA, P2RY6, PLCE1, S1PR1, CHRM2, EDN1, HTR2B, F2R, HTR2A
GOTERM_BP_FAT	GO:0048754~branching morphogenesis of a tube	9	0.898204	0.0239126	GNA13, EDNRA, BMP2, CXCR4, FOXF1, EDN1, EGF, KDR, CYR61
GOTERM_BP_FAT	GO:0007202~activation of phospholipase C activity	9	0.898204	0.0239126	EDNRA, P2RY6, PLCE1, S1PR1, CHRM2, EDN1, HTR2B, F2R, HTR2A
GOTERM_BP_FAT	GO:0007050~cell cycle arrest	12	1.1976	0.0239443	CDKN2B, CDKN2C, KIF20B, TP53, HBP1, C11ORF82, CDKN3, THBS1, GADD45A, BARD1, TP53INP1, JMY
GOTERM_BP_FAT	GO:0031116~positive regulation of microtubule polymerization	4	0.399202	0.0243111	CAV3, CAV2, CAV1, PSRC1
GOTERM_BP_FAT	GO:0051482~elevation of cytosolic calcium ion concentration during G-protein signaling, coupled to IP3 second messenger (phospholipase C activating)	4	0.399202	0.0243111	EDNRA, S1PR1, EDN1, F2R
GOTERM_BP_FAT	GO:0044259~multicellular organismal macromolecule metabolic process	6	0.598802	0.0245132	MMP10, TRAM2, ADAMTS14, ADAMTS3, MMP3, MMP1
GOTERM_BP_FAT	GO:0048661~positive regulation of smooth muscle cell proliferation	6	0.598802	0.0245132	S1PR1, PTGS2, EREG, EDN1, HBEGF, ITGA2
GOTERM_BP_FAT	GO:0000086~G2/M transition of mitotic cell cycle	5	0.499002	0.0246986	CCNB1, CDKN2B, BIRC5, TPD52L1, GADD45A
GOTERM_BP_FAT	GO:0045429~positive regulation of nitric oxide biosynthetic process	5	0.499002	0.0246986	EDN1, IL1B, PTX3, INSR, DDAH1
GOTERM_BP_FAT	GO:0001569~patterning of blood vessels	5	0.499002	0.0246986	GNA13, EDNRA, CXCR4, EDN1, CYR61
GOTERM_BP_FAT	GO:0032231~regulation of actin filament bundle formation	5	0.499002	0.0246986	DLC1, S1PR1, NF2, TPM1, SYNPO
GOTERM_BP_FAT	GO:0030278~regulation of ossification	10	0.998004	0.0251295	ADRB2, PLA2G4A, BMP2, EGR2, IL6ST, STATH, TGFB3, NPPC, ANKH, BMP6
GOTERM_BP_FAT	GO:0007507~heart development	20	1.99601	0.0251949	DLC1, BMP2, ALPK3, EDN1, OXTR, SOX4, CXADR, TPM1, EDNRA, PLCE1, MYOCD, KCNJ8, ZMIZ1, ADRA1B, SEMA3C, ADAMTS1, RARB, MKL2, HTR2B, INSR
GOTERM_BP_FAT	GO:0070271~protein complex biogenesis	39	3.89222	0.0260953	TRAF1, E2F2, CAV2, CAV1, STON1, BLM, TUBB2A, TUBB2C, ATL3, KNTC1, ANLN, STON1-GTF2A1L, IGF1R, TUBB, TRIM6, NPM2, ALOX5AP, TUBB6, FBXO5, TUBB8, TUBA1A, TUBA1B, INSR, FANCA, TUBA1C, AKR1C1, ERCC2, ANGPTL4, NLRP5, KCND2, TP53, CENPF, CENPE, RAD51, JUP, ADRB2, PTRF, RRM2, IPO5, CHAF1B
GOTERM_BP_FAT	GO:0006461~protein complex assembly	39	3.89222	0.0260953	TRAF1, E2F2, CAV2, CAV1, STON1, BLM, TUBB2A, TUBB2C, ATL3, KNTC1, ANLN, STON1-GTF2A1L, IGF1R, TUBB, TRIM6, NPM2, ALOX5AP, TUBB6, FBXO5, TUBB8, TUBA1A, TUBA1B, INSR, FANCA, TUBA1C, AKR1C1, ERCC2, ANGPTL4, NLRP5, KCND2, TP53, CENPF, CENPE, RAD51, JUP, ADRB2, PTRF, RRM2, IPO5, CHAF1B
GOTERM_BP_FAT	GO:0045741~positive regulation of epidermal growth factor receptor activity	3	0.299401	0.0264139	EREG, EPGN, EGF
GOTERM_BP_FAT	GO:0000089~mitotic metaphase	3	0.299401	0.0264139	CDCA8, FBXO5, CENPE
GOTERM_BP_FAT	GO:0006917~induction of apoptosis	27	2.69461	0.0266036	DLC1, TUBB2C, TGFB3, STK17B, PMAIP1, TRAIP, TIMP3, VDR, PRUNE2, TUBB, AHRR, TIAM2, CDKN2C, TIAM1, SQSTM1, HMOX1, ERCC2, FGD4, CFLAR, TP53, BCL2L11, BRCA1, JMY, HIPK2, BIK, TP53INP1, KALRN
GOTERM_BP_FAT	GO:0008202~steroid metabolic process	19	1.89621	0.0267958	CYP3A5, CYP1B1, HSD17B2, CYP1A1, PRKAG2, ABCA1, NR0B1, YWHAH, AKR1B15, G6PD, APOA1, AKR1B10, ATP8B1, HSD11B1, HSD17B6, HSD11B2, SULT1E1, CLN8, AKR1C1, CYP19A1
GOTERM_BP_FAT	GO:0012502~induction of programmed cell death	27	2.69461	0.0272073	DLC1, TUBB2C, TGFB3, STK17B, PMAIP1, TRAIP, TIMP3, VDR, PRUNE2, TUBB, AHRR, TIAM2, CDKN2C, TIAM1, SQSTM1, HMOX1, ERCC2, FGD4, CFLAR, TP53, BCL2L11, BRCA1, JMY, HIPK2, BIK, TP53INP1, KALRN
GOTERM_BP_FAT	GO:0051640~organelle localization	11	1.0978	0.027365	CENPA, DLGAP5, KIF18A, CENPF, NUSAP1, BIRC5, CENPE, NDC80, TACC3, CDCA5, ASPM
GOTERM_BP_FAT	GO:0001936~regulation of endothelial cell proliferation	6	0.598802	0.0277951	CAV2, CAV1, CCL2, F3, THBS1, SCG2
GOTERM_BP_FAT	GO:0051048~negative regulation of secretion	8	0.798403	0.0285227	LIF, INHBB, APOA1, HMOX1, FST, EDN1, IL1B, EGF
GOTERM_BP_FAT	GO:0009994~oocyte differentiation	5	0.499002	0.0289257	CCNB1, EREG, NPM2, FBXO5, TRIP13
GOTERM_BP_FAT	GO:0002027~regulation of heart rate	5	0.499002	0.0289257	PMCH, EDN1, ADRA1B, SEMA3A, TPM1
GOTERM_BP_FAT	GO:0010605~negative regulation of macromolecule metabolic process	53	5.28942	0.0289721	E2F1, EDN1, FST, TGFB3, PDCD4, CDT1, CDC45, HEY1, ATP8B1, RARB, PIWIL4, INSR, EGR1, RBL1, TP53, LEF1, FOSB, UBE2C, NR0B1, INHBB, HES1, MAD2L1, G6PD, EREG, HIPK2, NPPC, BUB1B, RASD1, CLN8, KDM6B, HMGB2, CAV1, BLM, BDKRB2, ZNF177, TIMP3, VDR, FBXO5, THBS1, HELLS, DNMT3A, BMP2, NF2, JARID2, CENPF, CDC20, BRCA1, DLX2, ADRA1B, HBEGF, SMURF2, BARD1, IGFBP5
GOTERM_BP_FAT	GO:0046942~carboxylic acid transport	15	1.49701	0.0290344	SLC25A4, SLC7A8, ANXA1, SLC6A15, BDKRB2, SLC7A11, SLC1A3, SLC16A7, SLC16A6, SLC7A1, SLC6A6, ATP8B1, SLC13A3, CLN8, AKR1C1
GOTERM_BP_FAT	GO:0051969~regulation of transmission of nerve impulse	15	1.49701	0.0290344	EGR1, COL4A4, EGR2, CCL2, PTGS2, NTF3, PMCH, EDN1, ITGA2, OXTR, KIT, BDNF, YWHAH, SLC1A3, HTR2A
GOTERM_BP_FAT	GO:0031572~G2/M transition DNA damage checkpoint	4	0.399202	0.0303547	CDK1, BLM, CCNA2, BRCA1
GOTERM_BP_FAT	GO:0001556~oocyte maturation	4	0.399202	0.0303547	CCNB1, EREG, FBXO5, TRIP13
GOTERM_BP_FAT	GO:0045907~positive regulation of vasoconstriction	4	0.399202	0.0303547	CAV1, PTGS2, F2R, HTR2A
GOTERM_BP_FAT	GO:0008045~motor axon guidance	4	0.399202	0.0303547	EGR2, CXCR4, KIF5C, SLIT2
GOTERM_BP_FAT	GO:0031113~regulation of microtubule polymerization	4	0.399202	0.0303547	CAV3, CAV2, CAV1, PSRC1
GOTERM_BP_FAT	GO:0044253~positive regulation of multicellular organismal metabolic process	4	0.399202	0.0303547	ADRB2, TGFB3, ITGA2, F2R
GOTERM_BP_FAT	GO:0031112~positive regulation of microtubule polymerization or depolymerization	4	0.399202	0.0303547	CAV3, CAV2, CAV1, PSRC1
GOTERM_BP_FAT	GO:0015849~organic acid transport	15	1.49701	0.0305346	SLC25A4, SLC7A8, ANXA1, SLC6A15, BDKRB2, SLC7A11, SLC1A3, SLC16A7, SLC16A6, SLC7A1, SLC6A6, ATP8B1, SLC13A3, CLN8, AKR1C1
GOTERM_BP_FAT	GO:0031669~cellular response to nutrient levels	7	0.698603	0.0305923	VDR, CAV1, CDKN2B, NUAK2, FOXA3, HMOX1, TP53
GOTERM_BP_FAT	GO:0009408~response to heat	8	0.798403	0.0311284	PLA2G4A, CCL2, XYLT1, HSPB7, IL1B, HSPB3, THBS1, MYOF
GOTERM_BP_FAT	GO:0045786~negative regulation of cell cycle	10	0.998004	0.0311893	BMP2, MAD2L1, FAM5C, BUB1, TP53, CENPF, TTK, CENPE, PDCD4, LATS2
GOTERM_BP_FAT	GO:0032409~regulation of transporter activity	6	0.598802	0.0313431	CAV3, JPH4, ADRB2, JPH2, INSR, CALM2
GOTERM_BP_FAT	GO:0006939~smooth muscle contraction	6	0.598802	0.0313431	EDNRA, ACTG2, CHRM3, ACTA2, EDN1, BDKRB2
GOTERM_BP_FAT	GO:0019725~cellular homeostasis	36	3.59281	0.0321241	GNA13, CAV3, JPH4, CLCN3, CAV1, JPH2, CCL2, IL6ST, FOXA3, EDN1, F2RL1, OXTR, BDKRB2, CCL7, EDNRA, GSR, VDR, S1PR1, CXCR4, DMD, IL1B, NEDD4L, ERCC2, SLC8A1, KCND2, EGR2, NTF3, PMCH, TP53, ITPR1, PLCE1, CLDN1, STC1, SCN8A, SLC40A1, F2R
GOTERM_BP_FAT	GO:0051656~establishment of organelle localization	9	0.898204	0.032849	CENPA, DLGAP5, KIF18A, CENPF, NUSAP1, BIRC5, CENPE, NDC80, CDCA5
GOTERM_BP_FAT	GO:0051241~negative regulation of multicellular organismal process	16	1.59681	0.0334621	CAV3, CAV1, PTGS2, PMCH, EDN1, STATH, ANXA2P1, CXADR, ADRB2, TNFRSF11B, APOA1, HMOX1, ARG2, THBS1, PLAU, HTR2A
GOTERM_BP_FAT	GO:0050804~regulation of synaptic transmission	14	1.39721	0.0336892	EGR1, COL4A4, EGR2, CCL2, PTGS2, NTF3, PMCH, EDN1, OXTR, KIT, BDNF, SLC1A3, YWHAH, HTR2A
GOTERM_BP_FAT	GO:0007409~axonogenesis	18	1.79641	0.0338561	ACTB, EGR2, NTF3, NRXN3, KIF5C, PAX6, SLIT2, VASP, IGF1R, BDNF, EPHA7, ULK1, CXCR4, ANK3, RELN, SEMA3A, GAP43, KALRN
GOTERM_BP_FAT	GO:0043408~regulation of MAPKKK cascade	12	1.1976	0.0345046	LIF, CAV3, CAV1, ADRB2, NF2, HIPK2, EDN1, IL1B, PDCD4, INSR, F2R, FGD4
GOTERM_BP_FAT	GO:0051345~positive regulation of hydrolase activity	17	1.69661	0.0345213	DLC1, GNA13, EDN1, TP53, ITGA2, PMAIP1, TPM1, EDNRA, PLCE1, P2RY6, APOA1, S1PR1, CHRM2, F3, HTR2B, F2R, HTR2A
GOTERM_BP_FAT	GO:0001822~kidney development	11	1.0978	0.0353673	SPRY1, BDNF, PLCE1, BMP2, KCNJ8, PDGFRB, LEF1, ADAMTS1, RARB, SLIT2, BCL2L11
GOTERM_BP_FAT	GO:0019221~cytokine-mediated signaling pathway	9	0.898204	0.0353957	IRAK2, KLF6, KRT18, CCL2, EREG, IL6ST, IL1B, KIT, IL1A
GOTERM_BP_FAT	GO:0007229~integrin-mediated signaling pathway	9	0.898204	0.0353957	ITGA6, ADAMTS13, CTGF, ITGB8, ITGA11, ITGA10, ITGA2, NEDD9, ADAMTS1
GOTERM_BP_FAT	GO:0001655~urogenital system development	12	1.1976	0.0365403	SPRY1, BDNF, PLCE1, BMP2, KCNJ8, PDGFRB, LEF1, ADAMTS1, RARB, SLIT2, HELLS, BCL2L11
GOTERM_BP_FAT	GO:0030728~ovulation	4	0.399202	0.0371103	PLA2G4A, PTGS2, EREG, ADAMTS1
GOTERM_BP_FAT	GO:0045823~positive regulation of heart contraction	4	0.399202	0.0371103	ADRB2, EDN1, ADRA1B, TPM1
GOTERM_BP_FAT	GO:0006334~nucleosome assembly	10	0.998004	0.0381975	HIST2H3A, HMGB2, HIST1H1B, CENPA, HIST2H2BE, HJURP, HIST1H3B, HIST1H2AI, ASF1B, HIST1H2AM, ASF1A, HIST1H2AL, CHAF1B
GOTERM_BP_FAT	GO:0051938~L-glutamate import	3	0.299401	0.0382095	SLC1A3, SLC25A4, CLN8
GOTERM_BP_FAT	GO:0019369~arachidonic acid metabolic process	3	0.299401	0.0382095	PLA2G4A, PTGS2, PLA2G4C
GOTERM_BP_FAT	GO:0010611~regulation of cardiac muscle hypertrophy	3	0.299401	0.0382095	CAV3, IL6ST, EDN1
GOTERM_BP_FAT	GO:0045778~positive regulation of ossification	5	0.499002	0.0385911	ADRB2, PLA2G4A, BMP2, TGFB3, BMP6
GOTERM_BP_FAT	GO:0032412~regulation of ion transmembrane transporter activity	5	0.499002	0.0385911	CAV3, JPH4, ADRB2, JPH2, CALM2
GOTERM_BP_FAT	GO:0034754~cellular hormone metabolic process	8	0.798403	0.039887	YWHAH, APOA1, CYP1B1, CYP1A1, HSD11B2, HSD17B6, AANAT, SULT1E1
GOTERM_BP_FAT	GO:0003012~muscle system process	16	1.59681	0.0401112	SLC8A1, ACTA2, CALD1, UTRN, EDN1, OXTR, BDKRB2, TPM1, EDNRA, ACTG2, CHRM3, HMOX1, ARG2, SNTB1, IL1B, MYOF
GOTERM_BP_FAT	GO:0043434~response to peptide hormone stimulus	15	1.49701	0.0407439	CAV2, EGR2, FOXO1, OXTR, NR0B1, CDO1, JUNB, IGF1R, GRB10, SORBS1, AANAT, HSD11B2, INSR, CCNA2, GHR
GOTERM_BP_FAT	GO:0048871~multicellular organismal homeostasis	10	0.998004	0.0407538	ADRB2, PLA2G4A, PDGFRB, IL1B, ITGA2, IL1A, F2R, BARD1, KDR, HTR2A
GOTERM_BP_FAT	GO:0046777~protein amino acid autophosphorylation	10	0.998004	0.0407538	CAV2, IGF1R, ULK1, MEX3B, MET, PDGFRA, PDGFRB, KIT, LRRK2, INSR
GOTERM_BP_FAT	GO:0048812~neuron projection morphogenesis	19	1.89621	0.0419992	ACTB, EGR2, NTF3, NRXN3, KIF5C, PAX6, SLIT2, VASP, IGF1R, BDNF, EPHA7, ULK1, CXCR4, ANK3, DMD, RELN, SEMA3A, GAP43, KALRN
GOTERM_BP_FAT	GO:0035239~tube morphogenesis	13	1.29741	0.0433725	GNA13, DLC1, BMP2, SHROOM3, EDN1, BCL2L11, VASP, KDR, EDNRA, CXCR4, FOXF1, EGF, CYR61
GOTERM_BP_FAT	GO:0046425~regulation of JAK-STAT cascade	6	0.598802	0.0436281	LIF, CAV1, NF2, IL6ST, F2R, GHR
GOTERM_BP_FAT	GO:0034765~regulation of ion transmembrane transport	5	0.499002	0.0440348	CAV3, JPH4, ADRB2, JPH2, CALM2
GOTERM_BP_FAT	GO:0030261~chromosome condensation	5	0.499002	0.0440348	NCAPG2, NCAPG, NUSAP1, CDCA5, TOP2A
GOTERM_BP_FAT	GO:0021675~nerve development	5	0.499002	0.0440348	HES1, BDNF, SLC1A3, EGR2, NTF3
GOTERM_BP_FAT	GO:0045185~maintenance of protein location	7	0.698603	0.0443991	CAV1, EZR, ANK3, DMD, NDC80, TACC3, MXI1
GOTERM_BP_FAT	GO:0000077~DNA damage checkpoint	7	0.698603	0.0443991	CDK1, BLM, TP53, BRIP1, CCNA2, GTSE1, BRCA1
GOTERM_BP_FAT	GO:0007176~regulation of epidermal growth factor receptor activity	4	0.399202	0.0445649	EREG, EPGN, ZFYVE28, EGF
GOTERM_BP_FAT	GO:0032881~regulation of polysaccharide metabolic process	4	0.399202	0.0445649	PPP1R3C, SORBS1, ADRA1B, INSR
GOTERM_BP_FAT	GO:0051336~regulation of hydrolase activity	27	2.69461	0.0450193	GNA13, DLC1, JUB, CAV1, TBC1D8, EDN1, PMAIP1, TPM1, EDNRA, P2RY6, APOA1, S1PR1, RASGRP3, ANGPTL4, FGD4, TBC1D2, TP53, ITGA2, BIRC5, RCAN1, WDR67, PLCE1, CHRM2, F3, HTR2B, HTR2A, F2R
GOTERM_BP_FAT	GO:0048511~rhythmic process	13	1.29741	0.045606	BMP2, EGR2, PMCH, TGFB3, OXTR, KDR, INHBB, PLA2G4A, EREG, HTR7, AANAT, ADAMTS1, NFIL3
GOTERM_BP_FAT	GO:0030301~cholesterol transport	6	0.598802	0.0482806	CAV1, STX12, APOA1, LIPG, ABCA1, AKR1C1
GOTERM_BP_FAT	GO:0015918~sterol transport	6	0.598802	0.0482806	CAV1, STX12, APOA1, LIPG, ABCA1, AKR1C1
GOTERM_BP_FAT	GO:0031214~biomineral formation	6	0.598802	0.0482806	PTGS2, TUFT1, STATH, GPNMB, PHEX, ERCC2
GOTERM_BP_FAT	GO:0051971~positive regulation of transmission of nerve impulse	6	0.598802	0.0482806	COL4A4, SLC1A3, CCL2, PTGS2, OXTR, ITGA2
GOTERM_BP_FAT	GO:0046888~negative regulation of hormone secretion	5	0.499002	0.0498859	LIF, INHBB, FST, EDN1, IL1B
GOTERM_BP_FAT	GO:0044243~multicellular organismal catabolic process	5	0.499002	0.0498859	MMP10, ADAMTS14, ADAMTS3, MMP3, MMP1
GOTERM_BP_FAT	GO:0022898~regulation of transmembrane transporter activity	5	0.499002	0.0498859	CAV3, JPH4, ADRB2, JPH2, CALM2
GOTERM_BP_FAT	GO:0051319~G2 phase	3	0.299401	0.0515969	BLM, CENPF, GTSE1
GOTERM_BP_FAT	GO:0051150~regulation of smooth muscle cell differentiation	3	0.299401	0.0515969	MYOCD, EREG, RCAN1
GOTERM_BP_FAT	GO:0001993~regulation of systemic arterial blood pressure by norepinephrine-epinephrine	3	0.299401	0.0515969	ADRB2, ADRA1B, TPM1
GOTERM_BP_FAT	GO:0051323~metaphase	3	0.299401	0.0515969	CDCA8, FBXO5, CENPE
GOTERM_BP_FAT	GO:0017085~response to insecticide	3	0.299401	0.0515969	TYMS, CYP1A1, AKR1C1
GOTERM_BP_FAT	GO:0031579~membrane raft organization	3	0.299401	0.0515969	CAV3, CAV2, CAV1
GOTERM_BP_FAT	GO:0014743~regulation of muscle hypertrophy	3	0.299401	0.0515969	CAV3, IL6ST, EDN1
GOTERM_BP_FAT	GO:0000085~G2 phase of mitotic cell cycle	3	0.299401	0.0515969	BLM, CENPF, GTSE1
GOTERM_BP_FAT	GO:0010627~regulation of protein kinase cascade	21	2.09581	0.0516274	CAV3, CFLAR, CAV1, NF2, IL6ST, EDN1, WLS, PDCD4, LIF, ADRB2, SQSTM1, HMOX1, F3, HIPK2, IL1B, HTR2B, INSR, TRAF5, F2R, FGD4, GHR
GOTERM_BP_FAT	GO:0051259~protein oligomerization	16	1.59681	0.0517799	CAV2, CAV1, KCND2, BLM, ATL3, TP53, RAD51, JUP, IGF1R, NPM2, TRIM6, ALOX5AP, RRM2, INSR, AKR1C1, ANGPTL4
GOTERM_BP_FAT	GO:0032956~regulation of actin cytoskeleton organization	10	0.998004	0.052127	CAV3, DLC1, LIMA1, S1PR1, NF2, SCIN, EDN1, EPB49, TPM1, SYNPO
GOTERM_BP_FAT	GO:0015718~monocarboxylic acid transport	7	0.698603	0.0525531	SLC16A7, SLC16A6, SLC6A6, ATP8B1, ANXA1, BDKRB2, AKR1C1
GOTERM_BP_FAT	GO:0016202~regulation of striated muscle tissue development	7	0.698603	0.0525531	COL4A4, ADRB2, MYOCD, CENPF, LEF1, MKL2, CXADR
GOTERM_BP_FAT	GO:0006270~DNA replication initiation	4	0.399202	0.0527004	CCNE2, CDC45, MCM5, MCM6
GOTERM_BP_FAT	GO:0043470~regulation of carbohydrate catabolic process	4	0.399202	0.0527004	PPP1R3C, PRKAG2, ADRA1B, INSR
GOTERM_BP_FAT	GO:0014072~response to isoquinoline alkaloid	4	0.399202	0.0527004	EDNRA, ADRA1B, IL1B, GHR
GOTERM_BP_FAT	GO:0043471~regulation of cellular carbohydrate catabolic process	4	0.399202	0.0527004	PPP1R3C, PRKAG2, ADRA1B, INSR
GOTERM_BP_FAT	GO:0043278~response to morphine	4	0.399202	0.0527004	EDNRA, ADRA1B, IL1B, GHR
GOTERM_BP_FAT	GO:0015800~acidic amino acid transport	4	0.399202	0.0527004	SLC1A3, SLC25A4, SLC13A3, CLN8
GOTERM_BP_FAT	GO:0030282~bone mineralization	4	0.399202	0.0527004	PTGS2, TUFT1, GPNMB, ERCC2
GOTERM_BP_FAT	GO:0007178~transmembrane receptor protein serine/threonine kinase signaling pathway	11	1.0978	0.0530367	RGMB, BMP2, CCL2, HIPK2, FST, TGFB3, SMURF2, GDF15, BAMBI, GREM2, BMP6
GOTERM_BP_FAT	GO:0048477~oogenesis	6	0.598802	0.0532149	CCNB1, EREG, NPM2, FBXO5, TRIP13, PAQR5
GOTERM_BP_FAT	GO:0051271~negative regulation of cell motion	8	0.798403	0.0538588	DLC1, NF2, CLIC4, HMOX1, ACTN1, THBS1, TPM1, IGFBP5
GOTERM_BP_FAT	GO:0051172~negative regulation of nitrogen compound metabolic process	38	3.79242	0.0551579	E2F1, HMGB2, CAV1, BLM, EDN1, FST, TGFB3, ZNF177, PDCD4, CDT1, EDNRA, VDR, CDC45, HEY1, ATP8B1, RARB, HELLS, EGR1, DNMT3A, BMP2, NF2, JARID2, RBL1, TP53, CENPF, LEF1, FOSB, NR0B1, BRCA1, HES1, DLX2, EREG, HIPK2, NPPC, SMURF2, RASD1, KDM6B, BARD1
GOTERM_BP_FAT	GO:0030198~extracellular matrix organization	11	1.0978	0.0559645	RECK, TNFRSF11B, ADAMTS14, FOXF1, PDGFRA, OLFML2A, COL5A3, ADAMTS3, ANXA2P1, CYR61, ERCC2
GOTERM_BP_FAT	GO:0007166~cell surface receptor linked signal transduction	117	11.6766	0.0559999	GNA13, MTSS1, GPR126, GPR125, IL6ST, F2RL1, EDN1, FST, TGFB3, FOXO1, CXCL10, S1PR1, APOA1, TIAM1, CTGF, FOXF1, GNG2, INSR, PMCH, MRGPRF, DLL1, GEM, PLCE1, GRB10, LPAR6, SSTR1, HTR7, GPR56, PDGFRA, ROR1, PDGFRB, ADAMTS1, STC1, CCL2, ITGA11, ITGA10, NEDD9, SOX4, CXXC4, BDKRB2, ABCA1, GREM2, LIF, P2RY6, ITGB8, EGF, CSF1R, DIXDC1, BMP2, TCF7, MET, ITGA2, HGF, OR2M3, KCNK2, KDR, NOTCH3, EPHA7, ITGA6, …
GOTERM_BP_FAT	GO:0003044~regulation of systemic arterial blood pressure mediated by a chemical signal	5	0.499002	0.0561421	ADRB2, EDN1, ADRA1B, HSD11B2, TPM1
GOTERM_BP_FAT	GO:0034762~regulation of transmembrane transport	5	0.499002	0.0561421	CAV3, JPH4, ADRB2, JPH2, CALM2
GOTERM_BP_FAT	GO:0007389~pattern specification process	22	2.19561	0.0563534	GNA13, SHROOM3, EGR2, TSHZ1, MAFB, EDN1, FST, PAX6, LEF1, CXXC4, DLL1, MID1, EDNRA, HES1, DLX2, CXCR4, FOXF1, HIPK2, FRAT1, HOXB9, RELN, CYR61
GOTERM_BP_FAT	GO:0048634~regulation of muscle development	7	0.698603	0.0569496	COL4A4, ADRB2, MYOCD, CENPF, LEF1, MKL2, CXADR
GOTERM_BP_FAT	GO:0055088~lipid homeostasis	7	0.698603	0.0569496	CAV3, CAV1, APOA1, MALL, LIPG, ABCA1, AKR1C1
GOTERM_BP_FAT	GO:0045664~regulation of neuron differentiation	13	1.29741	0.0579645	PAX6, DLL1, SLIT2, NOTCH3, HES1, BDNF, YWHAH, TIAM1, ULK1, SEMA3A, CDK5RAP2, ASPM, KALRN
GOTERM_BP_FAT	GO:0031646~positive regulation of neurological system process	6	0.598802	0.0584312	COL4A4, SLC1A3, CCL2, PTGS2, OXTR, ITGA2
GOTERM_BP_FAT	GO:0051147~regulation of muscle cell differentiation	6	0.598802	0.0584312	COL4A4, CAV3, MYOCD, EREG, EDN1, RCAN1
GOTERM_BP_FAT	GO:0043062~extracellular structure organization	15	1.49701	0.0602676	RECK, ADAMTS14, NRXN3, UTRN, OLFML2A, COL5A3, ANXA2P1, TNFRSF11B, ANK3, FOXF1, PDGFRA, ADAMTS3, ERCC2, CYR61, F2R
GOTERM_BP_FAT	GO:0051050~positive regulation of transport	19	1.89621	0.060511	CAV1, EDN1, TGFB3, ITGA2, OXTR, INHBB, EDNRA, PLA2G4A, ADRB2, SORBS1, SCIN, LIPG, IL1B, NEDD4L, PTX3, INSR, CALM2, IL1A, F2R
GOTERM_BP_FAT	GO:0043200~response to amino acid stimulus	4	0.399202	0.0614945	CCL2, MMP3, CDO1, TIMP3
GOTERM_BP_FAT	GO:0044246~regulation of multicellular organismal metabolic process	4	0.399202	0.0614945	ADRB2, TGFB3, ITGA2, F2R
GOTERM_BP_FAT	GO:0042516~regulation of tyrosine phosphorylation of Stat3 protein	4	0.399202	0.0614945	LIF, NF2, IL6ST, GHR
GOTERM_BP_FAT	GO:0032970~regulation of actin filament-based process	10	0.998004	0.0619002	CAV3, DLC1, LIMA1, S1PR1, NF2, SCIN, EDN1, EPB49, TPM1, SYNPO
GOTERM_BP_FAT	GO:0034728~nucleosome organization	10	0.998004	0.0654005	HIST2H3A, HMGB2, HIST1H1B, CENPA, HIST2H2BE, HJURP, HIST1H3B, HIST1H2AI, ASF1B, HIST1H2AM, ASF1A, HIST1H2AL, CHAF1B
GOTERM_BP_FAT	GO:0060314~regulation of ryanodine-sensitive calcium-release channel activity	3	0.299401	0.0663688	JPH4, JPH2, CALM2
GOTERM_BP_FAT	GO:0031670~cellular response to nutrient	3	0.299401	0.0663688	VDR, CDKN2B, HMOX1
GOTERM_BP_FAT	GO:0007016~cytoskeletal anchoring at plasma membrane	3	0.299401	0.0663688	EZR, ANK3, DMD
GOTERM_BP_FAT	GO:0043092~L-amino acid import	3	0.299401	0.0663688	SLC1A3, SLC25A4, CLN8
GOTERM_BP_FAT	GO:0046785~microtubule polymerization	3	0.299401	0.0663688	CAV2, CAV1, FBXO5
GOTERM_BP_FAT	GO:0010714~positive regulation of collagen metabolic process	3	0.299401	0.0663688	TGFB3, ITGA2, F2R
GOTERM_BP_FAT	GO:0032967~positive regulation of collagen biosynthetic process	3	0.299401	0.0663688	TGFB3, ITGA2, F2R
GOTERM_BP_FAT	GO:0031649~heat generation	3	0.299401	0.0663688	ADRB2, IL1B, IL1A
GOTERM_BP_FAT	GO:0043090~amino acid import	3	0.299401	0.0663688	SLC1A3, SLC25A4, CLN8
GOTERM_BP_FAT	GO:0040001~establishment of mitotic spindle localization	3	0.299401	0.0663688	CENPA, NUSAP1, NDC80
GOTERM_BP_FAT	GO:0010575~positive regulation vascular endothelial growth factor production	3	0.299401	0.0663688	IL6ST, IL1B, IL1A
GOTERM_BP_FAT	GO:0042770~DNA damage response, signal transduction	9	0.898204	0.0683267	CDK1, BLM, HMOX1, HIPK2, TP53, BRIP1, CCNA2, GTSE1, BRCA1
GOTERM_BP_FAT	GO:0045934~negative regulation of nucleobase, nucleoside, nucleotide and nucleic acid metabolic process	37	3.69261	0.0684153	E2F1, HMGB2, BLM, EDN1, FST, TGFB3, ZNF177, PDCD4, CDT1, EDNRA, VDR, CDC45, HEY1, ATP8B1, RARB, HELLS, EGR1, DNMT3A, BMP2, NF2, JARID2, RBL1, TP53, CENPF, LEF1, FOSB, NR0B1, BRCA1, HES1, DLX2, EREG, HIPK2, NPPC, SMURF2, RASD1, KDM6B, BARD1
GOTERM_BP_FAT	GO:0030155~regulation of cell adhesion	13	1.29741	0.0693298	NF2, PODXL, ITGA2, DLL1, TPM1, DDR1, S1PR1, ITGA6, IL1B, FGF1, THBS1, ARHGDIB, CYR61
GOTERM_BP_FAT	GO:0034329~cell junction assembly	6	0.598802	0.0697072	DLC1, JUB, SORBS1, ITGA6, ACTN1, ACTN3
GOTERM_BP_FAT	GO:0000910~cytokinesis	6	0.598802	0.0697072	PRC1, NUSAP1, BIRC5, ANLN, AURKB, RACGAP1
GOTERM_BP_FAT	GO:0030900~forebrain development	14	1.39721	0.0702568	E2F1, DLC1, PAX6, LEF1, OXTR, TACC3, NR0B1, NOTCH3, HES1, DLX2, DKK1, RELN, ASPM, NFIB
GOTERM_BP_FAT	GO:0042698~ovulation cycle	8	0.798403	0.0705511	INHBB, PLA2G4A, BMP2, EREG, TGFB3, OXTR, ADAMTS1, KDR
GOTERM_BP_FAT	GO:0001937~negative regulation of endothelial cell proliferation	4	0.399202	0.0709211	CAV2, CAV1, THBS1, SCG2
GOTERM_BP_FAT	GO:0010469~regulation of receptor activity	4	0.399202	0.0709211	EREG, EPGN, ZFYVE28, EGF
GOTERM_BP_FAT	GO:0043583~ear development	10	0.998004	0.072769	HES1, DDR1, BDNF, TSHZ1, MAFB, EDN1, PDGFRA, TGFB3, DLL1, BCL2L11
GOTERM_BP_FAT	GO:0006936~muscle contraction	14	1.39721	0.0731691	SLC8A1, ACTA2, CALD1, UTRN, EDN1, OXTR, BDKRB2, TPM1, EDNRA, ACTG2, CHRM3, ARG2, SNTB1, MYOF
GOTERM_BP_FAT	GO:0008610~lipid biosynthetic process	25	2.49501	0.073593	HSD17B2, PTGS2, SGMS2, PRKAG2, EDN1, FAR2, APOA1, B3GNT5, ALOX5AP, ELOVL2, AGPAT9, HSD17B6, AGPAT4, CYP19A1, CYP1A1, UGCG, NR0B1, BRCA1, PLCE1, PLA2G4A, G6PD, C5ORF4, HSD11B1, HSD11B2, CLN8
GOTERM_BP_FAT	GO:0045165~cell fate commitment	13	1.29741	0.0755194	BMP2, NTF3, TP53, PAX6, MYEF2, DLL1, KDR, NOTCH3, HES1, DLX2, SPRY1, FGF1, GAP43
GOTERM_BP_FAT	GO:0007568~aging	11	1.0978	0.0757475	PLA2G4A, ZMIZ1, TGFB3, TP53, IL1B, CTSC, PDCD4, CLN8, TIMP3, HTR2A, ERCC2
GOTERM_BP_FAT	GO:0007267~cell-cell signaling	42	4.19162	0.0770516	CAV2, NAMPT, EDN1, OXTR, NMB, CCL7, CXCL10, SPRY1, NPTX1, BDNF, SLC1A3, DMD, IL1B, FGF1, NOVA1, COL4A4, BMP2, KCND2, NTF3, SLC25A4, PMCH, NRXN3, DLGAP5, EFNB2, HGF, TNFSF9, KCNK3, TNFAIP6, GRB10, EREG, SSTR1, HTR7, GPR56, ADRA1B, SH3KBP1, STC1, AREG, GDF15, PHEX, UNC13C, CLN8, HTR2A
GOTERM_BP_FAT	GO:0043467~regulation of generation of precursor metabolites and energy	5	0.499002	0.0772916	PPP1R3C, SORBS1, PRKAG2, ADRA1B, INSR
GOTERM_BP_FAT	GO:0060537~muscle tissue development	12	1.1976	0.0776481	CAV2, CAV1, DMD, UTRN, PDGFRB, RCAN1, RARB, MKL2, CXADR, TPM1, F2R, IGFBP5
GOTERM_BP_FAT	GO:0031099~regeneration	8	0.798403	0.0799317	LIF, NOTCH3, CCNB1, CCL2, CCNA2, TIMP3, GAP43, PLAU
GOTERM_BP_FAT	GO:0033344~cholesterol efflux	4	0.399202	0.0809514	CAV1, STX12, APOA1, ABCA1
GOTERM_BP_FAT	GO:0000038~very-long-chain fatty acid metabolic process	4	0.399202	0.0809514	PLA2G4A, PTGS2, ELOVL2, PLA2G4C
GOTERM_BP_FAT	GO:0060341~regulation of cellular localization	20	1.99601	0.081842	RAB3B, FST, EDN1, TGFB3, OXTR, CENPE, MXI1, TACC3, INHBB, LIF, APOA1, HMOX1, IL1B, SCG5, EGF, RAB27B, CALM2, IL1A, BARD1, HTR2A
GOTERM_BP_FAT	GO:0010574~regulation of vascular endothelial growth factor production	3	0.299401	0.0823357	IL6ST, IL1B, IL1A
GOTERM_BP_FAT	GO:0048009~insulin-like growth factor receptor signaling pathway	3	0.299401	0.0823357	IGF1R, GRB10, GHR
GOTERM_BP_FAT	GO:0040020~regulation of meiosis	3	0.299401	0.0823357	LIF, NPM2, FBXO5
GOTERM_BP_FAT	GO:0007080~mitotic metaphase plate congression	3	0.299401	0.0823357	KIF18A, CENPE, CDCA5
GOTERM_BP_FAT	GO:0051145~smooth muscle cell differentiation	3	0.299401	0.0823357	NTF3, FOXF1, MKL2
GOTERM_BP_FAT	GO:0032094~response to food	3	0.299401	0.0823357	CYP1A1, HSD11B2, GHR
GOTERM_BP_FAT	GO:0002040~sprouting angiogenesis	3	0.299401	0.0823357	CCBE1, THBS1, SLIT2
GOTERM_BP_FAT	GO:0008406~gonad development	11	1.0978	0.0831999	INHBB, HMGB2, PLA2G4A, EREG, FST, BIK, ADAMTS1, NR0B1, FANCA, BCL2L11, KDR
GOTERM_BP_FAT	GO:0045137~development of primary sexual characteristics	12	1.1976	0.0847137	INHBB, HMGB2, PLA2G4A, EREG, FST, PDGFRA, BIK, ADAMTS1, NR0B1, FANCA, BCL2L11, KDR
GOTERM_BP_FAT	GO:0042509~regulation of tyrosine phosphorylation of STAT protein	5	0.499002	0.0851107	LIF, CAV1, NF2, IL6ST, GHR
GOTERM_BP_FAT	GO:0030336~negative regulation of cell migration	7	0.698603	0.0878214	DLC1, NF2, CLIC4, HMOX1, THBS1, TPM1, IGFBP5
GOTERM_BP_FAT	GO:0030509~BMP signaling pathway	6	0.598802	0.0886977	RGMB, BMP2, FST, SMURF2, GREM2, BMP6
GOTERM_BP_FAT	GO:0006820~anion transport	13	1.29741	0.0889282	CAV2, CLCN3, SLC25A4, RACGAP1, ANKH, P2RY6, SLC1A3, SLC16A7, CLIC4, WNK4, SLC13A3, CLN8, CLCN4
GOTERM_BP_FAT	GO:0030324~lung development	10	0.998004	0.0889874	HES1, CAV2, CTGF, FOXF1, PDGFRA, HSD11B1, TGFB3, FGF1, NFIB, KDR
GOTERM_BP_FAT	GO:0006694~steroid biosynthetic process	9	0.898204	0.0901168	G6PD, APOA1, HSD17B2, PRKAG2, HSD11B1, HSD11B2, HSD17B6, NR0B1, CYP19A1
GOTERM_BP_FAT	GO:0002685~regulation of leukocyte migration	4	0.399202	0.0915544	HMOX1, F2RL1, ITGA2, THBS1
GOTERM_BP_FAT	GO:0030010~establishment of cell polarity	4	0.399202	0.0915544	IGF1R, CENPA, FOXF1, NDC80
GOTERM_BP_FAT	GO:0060401~cytosolic calcium ion transport	4	0.399202	0.0915544	JPH4, SLC8A1, JPH2, F2R
GOTERM_BP_FAT	GO:0048584~positive regulation of response to stimulus	19	1.89621	0.0920826	PVR, IRAK2, PMCH, IL6ST, F2RL1, ITGA2, SLIT2, BRCA1, KDR, EDNRA, PLA2G4A, S1PR1, TNFSF13B, EREG, F3, HIPK2, IL1B, THBS1, SCG2
GOTERM_BP_FAT	GO:0042246~tissue regeneration	5	0.499002	0.0932986	NOTCH3, CCNB1, TIMP3, GAP43, PLAU
GOTERM_BP_FAT	GO:0031327~negative regulation of cellular biosynthetic process	39	3.89222	0.0942454	E2F1, HMGB2, CAV1, BLM, EDN1, FST, TGFB3, ZNF177, PDCD4, CDT1, EDNRA, VDR, CDC45, HEY1, ATP8B1, RARB, HELLS, EGR1, DNMT3A, BMP2, NF2, JARID2, RBL1, TP53, CENPF, LEF1, FOSB, NR0B1, BRCA1, INHBB, HES1, DLX2, EREG, HIPK2, HBEGF, SMURF2, RASD1, KDM6B, IGFBP5
GOTERM_BP_FAT	GO:0007015~actin filament organization	8	0.798403	0.0952893	LIMA1, EZR, SORBS1, CALD1, SCIN, ACTN1, NEDD9, EPB49
GOTERM_BP_FAT	GO:0008361~regulation of cell size	17	1.69661	0.0954933	CAV3, PSRC1, EDN1, TP53, TGFB3, CSRP2, DAB2, ULK1, NDRG4, CDKN2C, ADRA1B, HBEGF, NPPB, SEMA3A, CLN8, EMP1, IP6K2
GOTERM_BP_FAT	GO:0050768~negative regulation of neurogenesis	6	0.598802	0.0955676	DLX2, BDNF, YWHAH, ULK1, TP53, SEMA3A
GOTERM_BP_FAT	GO:0055067~monovalent inorganic cation homeostasis	6	0.598802	0.0955676	SLC9A9, CLCN3, EDN1, TP53, NEDD4L, ATP6V0A4
GOTERM_BP_FAT	GO:0042326~negative regulation of phosphorylation	6	0.598802	0.0955676	CAV1, CDKN2B, NF2, CDKN2C, BDKRB2, INSR
GOTERM_BP_FAT	GO:0021700~developmental maturation	10	0.998004	0.0978372	CCNB1, RECK, HES1, G6PD, PTGS2, EREG, FBXO5, TRIP13, KDR, ERCC2
GOTERM_BP_FAT	GO:0010460~positive regulation of heart rate	3	0.299401	0.0993246	EDN1, ADRA1B, TPM1
GOTERM_BP_FAT	GO:0051293~establishment of spindle localization	3	0.299401	0.0993246	CENPA, NUSAP1, NDC80
GOTERM_BP_FAT	GO:0043502~regulation of muscle adaptation	3	0.299401	0.0993246	CAV3, IL6ST, EDN1
GOTERM_BP_FAT	GO:0001504~neurotransmitter uptake	3	0.299401	0.0993246	SLC1A3, SLC25A4, CLN8
GOTERM_BP_FAT	GO:0030194~positive regulation of blood coagulation	3	0.299401	0.0993246	F3, THBS1, F2R
GOTERM_BP_FAT	GO:0051445~regulation of meiotic cell cycle	3	0.299401	0.0993246	LIF, NPM2, FBXO5
GOTERM_BP_FAT	GO:0051653~spindle localization	3	0.299401	0.0993246	CENPA, NUSAP1, NDC80
GOTERM_BP_FAT	GO:0008211~glucocorticoid metabolic process	3	0.299401	0.0993246	YWHAH, APOA1, HSD11B2

## Sheet:  GO cellular_component
Category	Term	Count	%	PValue	Genes
GOTERM_CC_FAT	GO:0005856~cytoskeleton	149	14.8703	7.5351e-18	CTNNAL1, KIFC1, MTSS1, JUB, POTEKP, PRC1, TUBB2A, PDLIM5, CEP78, UTRN, TUBB2C, KNTC1, TTK, AURKB, MYLIP, ACTG1, ACTG2, CDCA8, KRT80, ANK3, ASPM, KCND2, ENC1, KIF5C, ACTN1, ACTN3, JUP, KRT19, KRT18, MAD2L1, LCA5, SPAG5, DSP, FILIP1L, KALRN, DNAH10, CGNL1, KIF4A, LMNB1, STK17B, NEDD9, ANLN, PIN4, KIAA1009, TUBB, DMD, SKA3, FBXO5, SKA2, NDRG2, SKA1, BMF, TRAF5, STK38L, FGD4, ARHGDIB, TRPC4, CDC20, M…
GOTERM_CC_FAT	GO:0005819~spindle	39	3.89222	1.18504e-16	KIF23, KIFC1, KIF4A, PRC1, KNTC1, TTK, NEDD9, AURKB, PIN4, LATS2, KIAA1009, FAM83D, CDCA8, BUB1, SKA3, FBXO5, SKA2, SKA1, ASPM, CDK1, KIF11, DLGAP5, KIF15, PSRC1, TPX2, KIF18A, CENPF, NUSAP1, CDC20, BIRC5, CENPE, MID1, RACGAP1, MAD2L1, SPAG5, KIF20B, BUB1B, HAUS8, CALM2
GOTERM_CC_FAT	GO:0015630~microtubule cytoskeleton	76	7.58483	2.74283e-14	KIF23, KIFC1, JUB, PRC1, TUBB2A, C13ORF15, TUBB2C, CEP78, KNTC1, TTK, AURKB, LATS2, GTSE1, FAM83D, KIF2C, MAP1LC3C, CDCA8, CDC45, TUBB6, TUBB8, CDK5RAP2, TUBA1A, TOP2A, TUBA1B, ASPM, TUBA1C, CDK1, KIF11, KIF5C, KIF15, TPX2, NUSAP1, G6PD, KRT18, MAD2L1, LCA5, SPAG5, HIPK2, BUB1B, HAUS8, DNAH10, KIF4A, SHROOM3, NEDD9, CEP55, PIN4, KIAA1009, DNALI1, TUBB, EZR, BUB1, FBXO5, SKA3, SKA2, NDRG2, SKA1, M…
GOTERM_CC_FAT	GO:0000777~condensed chromosome kinetochore	23	2.29541	6.32274e-14	CENPM, NUF2, KNTC1, CENPF, CASC5, NDC80, CENPE, CENPK, MLF1IP, KIF2C, SPC25, MAD2L1, SPAG5, CENPA, HJURP, ZWINT, BUB1, BUB1B, SKA3, SKA2, SKA1, ZWILCH, ERCC6L
GOTERM_CC_FAT	GO:0000779~condensed chromosome, centromeric region	24	2.39521	1.41946e-13	CENPM, NUF2, KNTC1, CENPF, CASC5, NDC80, CENPE, AURKB, CENPK, MLF1IP, KIF2C, SPC25, MAD2L1, SPAG5, CENPA, HJURP, ZWINT, BUB1, BUB1B, SKA3, SKA2, SKA1, ZWILCH, ERCC6L
GOTERM_CC_FAT	GO:0000775~chromosome, centromeric region	31	3.09381	1.50542e-12	KNTC1, AURKB, SPC25, KIF2C, CDCA8, CENPA, OIP5, HJURP, BUB1, SKA3, SKA2, SKA1, ZWILCH, HELLS, ERCC6L, CENPM, MKI67, CENPQ, NUF2, CENPF, CASC5, BIRC5, CENPE, NDC80, CENPK, MLF1IP, MAD2L1, SPAG5, ZWINT, BUB1B, DSCC1
GOTERM_CC_FAT	GO:0000793~condensed chromosome	31	3.09381	4.49531e-12	HMGB2, BLM, KNTC1, AURKB, SPC25, KIF2C, CENPA, NCAPG, HJURP, BUB1, SKA3, SKA2, SKA1, ZWILCH, ERCC6L, CENPM, MKI67, NUF2, CENPF, CASC5, CENPE, NDC80, CENPK, MLF1IP, BRCA1, RAD51, MAD2L1, SPAG5, FANCD2, ZWINT, BUB1B
GOTERM_CC_FAT	GO:0043228~non-membrane-bounded organelle	211	21.0579	1.58847e-11	JUB, KIFC1, POTEKP, TUBB2A, PDLIM5, TUBB2C, UTRN, MYLIP, AURKB, ACTG1, PRIM1, ACTG2, CDCA8, PRIM2, CDCA5, HKDC1, KIF5C, TRPA1, JUP, KRT19, KRT18, MAD2L1, RFC4, LCA5, SPAG5, ZWINT, DNAH10, KIF4A, LMNB1, STK17B, MYEF2, MYBL1, PIN4, KIAA1009, DMD, SKA3, FBXO5, SKA2, SKA1, DNMT3A, TRPC4, UAP1, MKI67, NUF2, NDC80, CDC20, KRT34, SYNE1, MAP2, CLSPN, LIMA1, FERMT2, CPEB1, LATS2, GTSE1, MAP1LC3C, FANCI, N…
GOTERM_CC_FAT	GO:0043232~intracellular non-membrane-bounded organelle	211	21.0579	1.58847e-11	JUB, KIFC1, POTEKP, TUBB2A, PDLIM5, TUBB2C, UTRN, MYLIP, AURKB, ACTG1, PRIM1, ACTG2, CDCA8, PRIM2, CDCA5, HKDC1, KIF5C, TRPA1, JUP, KRT19, KRT18, MAD2L1, RFC4, LCA5, SPAG5, ZWINT, DNAH10, KIF4A, LMNB1, STK17B, MYEF2, MYBL1, PIN4, KIAA1009, DMD, SKA3, FBXO5, SKA2, SKA1, DNMT3A, TRPC4, UAP1, MKI67, NUF2, NDC80, CDC20, KRT34, SYNE1, MAP2, CLSPN, LIMA1, FERMT2, CPEB1, LATS2, GTSE1, MAP1LC3C, FANCI, N…
GOTERM_CC_FAT	GO:0000776~kinetochore	23	2.29541	4.37948e-11	CENPM, NUF2, KNTC1, CENPF, CASC5, NDC80, CENPE, CENPK, MLF1IP, KIF2C, SPC25, MAD2L1, SPAG5, CENPA, HJURP, ZWINT, BUB1, BUB1B, SKA3, SKA2, SKA1, ZWILCH, ERCC6L
GOTERM_CC_FAT	GO:0044430~cytoskeletal part	100	9.98004	4.8245e-11	KIFC1, JUB, PRC1, TUBB2A, TUBB2C, UTRN, CEP78, KNTC1, TTK, AURKB, CDCA8, KRT80, ASPM, KCND2, KIF5C, ACTN3, KRT19, MAD2L1, KRT18, SPAG5, LCA5, FILIP1L, CGNL1, DNAH10, KIF4A, LMNB1, NEDD9, ANLN, PIN4, KIAA1009, TUBB, FBXO5, SKA3, SKA2, SKA1, NDRG2, BMF, TRAF5, CDC20, MYL12A, KRT34, BRCA1, PLK4, MAP2, SLC13A3, KIF23, LIMA1, C13ORF15, FERMT2, CPEB1, RHOU, GTSE1, LATS2, FAM83D, KIF2C, CDC45, MAP1LC3C,…
GOTERM_CC_FAT	GO:0005876~spindle microtubule	13	1.29741	1.06757e-08	CDK1, KIF4A, KIF11, PRC1, KNTC1, KIF18A, NUSAP1, BIRC5, SPAG5, SKA3, SKA2, SKA1, CALM2
GOTERM_CC_FAT	GO:0005694~chromosome	56	5.58882	1.3108e-08	CLSPN, KNTC1, AURKB, PRIM1, KIF2C, CDCA8, FANCI, OIP5, PRIM2, CDCA5, TOP2A, RBBP4, HIST1H1B, TP53, JUNB, RAD51, MAD2L1, RFC4, HIST2H2BE, FANCD2, SPAG5, ZWINT, BUB1B, RAD18, DSCC1, HMGB2, BLM, SPC25, VDR, HJURP, NCAPG, CENPA, NPM2, BUB1, SKA3, SKA2, SKA1, ASF1B, ZWILCH, HELLS, ERCC6L, HIST2H3A, DNMT3A, CENPM, MKI67, CENPQ, NUF2, CASC5, CENPF, BIRC5, NDC80, CENPE, CENPK, MLF1IP, BRCA1, HIST1H2AI, H…
GOTERM_CC_FAT	GO:0044427~chromosomal part	49	4.89022	3.36472e-08	KNTC1, AURKB, PRIM1, KIF2C, CDCA8, OIP5, PRIM2, CDCA5, RBBP4, HIST1H1B, TP53, JUNB, MAD2L1, RFC4, HIST2H2BE, SPAG5, ZWINT, BUB1B, RAD18, DSCC1, BLM, SPC25, VDR, HJURP, NCAPG, CENPA, NPM2, BUB1, SKA3, SKA2, SKA1, ASF1B, ZWILCH, HELLS, ERCC6L, HIST2H3A, DNMT3A, CENPM, MKI67, CENPQ, NUF2, CENPF, CASC5, BIRC5, NDC80, CENPE, CENPK, MLF1IP, HIST1H3B, HIST1H2AI, HIST1H2AM, HIST1H2AL
GOTERM_CC_FAT	GO:0005912~adherens junction	27	2.69461	1.6984e-07	DLC1, JUB, CAV2, CAV1, LIMA1, LIMS2, SHROOM3, FERMT2, LMO7, OXTR, NEDD9, CXADR, RHOU, SORBS1, AFAP1, DIXDC1, NF2, ACTN1, ITGA2, ACTN3, NEXN, ARHGAP26, VASP, JUP, ITGA6, SH3KBP1, DSP
GOTERM_CC_FAT	GO:0070161~anchoring junction	28	2.79441	3.94963e-07	DLC1, JUB, CAV2, CAV1, LIMA1, LIMS2, SHROOM3, FERMT2, LMO7, OXTR, NEDD9, CXADR, RHOU, SORBS1, AFAP1, DIXDC1, NF2, ACTN1, ITGA2, ACTN3, NEXN, ARHGAP26, VASP, JUP, ITGA6, PKP4, SH3KBP1, DSP
GOTERM_CC_FAT	GO:0005874~microtubule	37	3.69261	4.73794e-07	KIF23, DNAH10, KIFC1, KIF4A, SHROOM3, PRC1, TUBB2A, TUBB2C, KNTC1, GTSE1, KIF2C, MAP1LC3C, TUBB, TUBB6, SKA3, SKA2, TUBB8, SKA1, TUBA1A, TUBA1B, TUBA1C, CDK1, KIF11, KIF15, KIF5C, KIF18A, NUSAP1, BIRC5, CENPE, MID1, RACGAP1, SPAG5, MAP2, KIF20B, HAUS8, CALM2, KIF20A
GOTERM_CC_FAT	GO:0044459~plasma membrane part	166	16.5669	1.2036e-06	GNA13, DLC1, JUB, GPR125, PTGS2, SGMS2, IL6ST, UTRN, F2RL1, TGFB3, SLC7A8, LMO7, AMOTL2, ATP2B1, ATP2B4, S1PR1, ANK3, WNK4, GNG2, INSR, SAMD4A, KCND2, MDGA1, TRPA1, EFNB2, ACTN1, DLL1, ACTN3, GEM, JUP, MAGEE1, THBD, PTRF, SSTR1, F3, HTR7, GPR56, PDGFRA, ROR1, DSP, PDGFRB, VAMP1, UNC13C, SLC40A1, GBP1, CAV3, CAV2, CGNL1, CLCN3, CAV1, MMD, ITGA11, ITGA10, NEDD9, ABCA1, BDKRB2, KCNS3, TUBB, P2RY6, I…
GOTERM_CC_FAT	GO:0030055~cell-substrate junction	20	1.99601	6.51408e-06	DLC1, DIXDC1, JUB, CAV2, CAV1, LIMA1, LIMS2, FERMT2, NEDD9, ITGA2, ACTN1, ACTN3, NEXN, RHOU, ARHGAP26, VASP, SORBS1, DMD, SH3KBP1, AFAP1
GOTERM_CC_FAT	GO:0005924~cell-substrate adherens junction	19	1.89621	1.11896e-05	DLC1, DIXDC1, JUB, CAV2, CAV1, LIMA1, LIMS2, FERMT2, NEDD9, ITGA2, ACTN1, ACTN3, NEXN, RHOU, ARHGAP26, VASP, SORBS1, SH3KBP1, AFAP1
GOTERM_CC_FAT	GO:0005815~microtubule organizing center	32	3.19361	1.25366e-05	JUB, KIFC1, C13ORF15, CEP78, CEP55, LATS2, KIAA1009, CDC45, EZR, BUB1, CDK5RAP2, NDRG2, MYOF, TOP2A, TRAF5, DLGAP5, KIF15, KIF18A, BIRC5, BRCA1, CCNB1, PLK4, KRT18, G6PD, MAD2L1, LCA5, HIPK2, KIF20B, BUB1B, SLC13A3, HAUS8, CALM2
GOTERM_CC_FAT	GO:0005901~caveola	13	1.29741	1.36937e-05	CAV3, DLC1, CAV2, SLC8A1, CAV1, PTGS2, KIF18A, TUBB, ADRB2, PTRF, HMOX1, INSR, F2R
GOTERM_CC_FAT	GO:0016323~basolateral plasma membrane	27	2.69461	2.89595e-05	DLC1, JUB, CAV2, CAV1, LIMA1, LIMS2, FERMT2, NEDD9, RHOU, P2RY6, SLC1A3, SORBS1, ANK3, DMD, AFAP1, DIXDC1, MET, ANXA1, ITGA2, ACTN1, ACTN3, NEXN, ARHGAP26, VASP, ITGA6, SH3KBP1, DSP
GOTERM_CC_FAT	GO:0000940~outer kinetochore of condensed chromosome	6	0.598802	4.45534e-05	BUB1B, CENPF, SKA3, CENPE, SKA2, SKA1
GOTERM_CC_FAT	GO:0000922~spindle pole	10	0.998004	5.16641e-05	MAD2L1, KIF11, DLGAP5, KNTC1, BUB1, TPX2, CENPF, CALM2, ASPM, LATS2
GOTERM_CC_FAT	GO:0005813~centrosome	28	2.79441	6.01601e-05	JUB, KIFC1, C13ORF15, CEP78, CEP55, LATS2, KIAA1009, CDC45, NDRG2, CDK5RAP2, MYOF, TOP2A, TRAF5, DLGAP5, KIF15, KIF18A, BIRC5, CCNB1, PLK4, KRT18, G6PD, LCA5, HIPK2, KIF20B, BUB1B, SLC13A3, HAUS8, CALM2
GOTERM_CC_FAT	GO:0030054~cell junction	50	4.99002	6.4776e-05	DLC1, JUB, LIMA1, UTRN, FERMT2, LMO7, CPEB1, CXADR, RHOU, AMOTL2, WNK4, SNTB1, SAMD4A, SHC4, ACTN1, ACTN3, NEXN, ARHGAP26, VASP, JUP, CHRM3, CHRM2, SH3KBP1, CLDN1, DSP, UNC13C, VAMP1, GRASP, GAP43, CGNL1, CAV2, CAV1, SHROOM3, LIMS2, OXTR, NEDD9, SORBS1, DMD, CNN2, AFAP1, SYNPO, DIXDC1, NF2, COL13A1, ITGA2, TMEM47, ITGA6, PKP4, SLC13A3, PARD6G
GOTERM_CC_FAT	GO:0045121~membrane raft	21	2.09581	6.92002e-05	DLC1, CAV3, CAV2, CAV1, SLC8A1, PTGS2, KIF18A, ABCA1, TUBB, RGMB, ADRB2, MALL, STX12, PTRF, SORBS1, HMOX1, DMD, SMURF2, LRRK2, INSR, F2R
GOTERM_CC_FAT	GO:0005925~focal adhesion	17	1.69661	9.19196e-05	DLC1, JUB, CAV2, DIXDC1, CAV1, LIMA1, LIMS2, FERMT2, NEDD9, ITGA2, ACTN1, ACTN3, RHOU, ARHGAP26, VASP, SH3KBP1, AFAP1
GOTERM_CC_FAT	GO:0044421~extracellular region part	78	7.78443	0.000170895	PVR, IL6ST, EDN1, FSTL3, TGFB3, MMP3, MMP1, CXCL10, TNFRSF11B, APOA1, SLC1A3, CTGF, IFNE, HMOX1, SEMA3C, IL1B, FGF1, ANGPT2, TFPI2, IL1A, GHR, PMCH, OLFML2A, COL25A1, IL24, ANXA2P1, SLIT2, MMP10, IFNAR2, THBD, EREG, TNFSF13B, F3, NPPC, NPPB, ADAMTS1, STC1, RELN, COL24A1, ADAMTS3, ADAMTS5, ADAMTS4, CCL2, SORD, ADAMTS14, ADAMTS13, CRLF1, IL33, KIT, TIMP3, GREM2, CCL7, CPZ, LIF, LAMB3, COL7A1, COMP,…
GOTERM_CC_FAT	GO:0015629~actin cytoskeleton	30	2.99401	0.000238077	CTNNAL1, MTSS1, CGNL1, LIMA1, PDLIM5, CALD1, UTRN, FERMT2, STK17B, ANLN, RHOU, TPM1, ACTG1, ACTG2, EZR, SORBS1, SORBS2, BMF, STK38L, SYNPO, ACTA2, ACTN3, MYL12A, EPB49, VASP, JUP, CORO1C, CLIC4, FILIP1L, KALRN
GOTERM_CC_FAT	GO:0031226~intrinsic to plasma membrane	93	9.28144	0.000299401	SGMS2, IL6ST, F2RL1, SLC7A8, CXADR, EDNRA, ATP2B1, ATP2B4, CXCR4, ATP8B1, INSR, GHR, KCND2, SLC25A4, NRXN3, CMKLR1, MDGA1, TRPA1, EFNB2, COL25A1, DLL1, DDR1, IFNAR2, ADRB2, THBD, CHRM3, EREG, SSTR1, CHRM2, F3, HTR7, GPR56, CLDN1, ROR1, PDGFRA, PDGFRB, VAMP1, SLC40A1, CAV2, GPR183, CAV1, GPRC5C, MMD, ITGA11, ITGA10, OXTR, GPR68, ABCA1, BDKRB2, GPR1, GPRC5A, KCNS3, IGF1R, RGMB, P2RY6, RASGRP3, SORB…
GOTERM_CC_FAT	GO:0005624~membrane fraction	67	6.68663	0.000320105	CYP3A5, JPH4, JPH2, PTGS2, CYP2S1, PDLIM5, UTRN, PKMYT1, SLC1A3, TIAM2, ANK3, HMOX1, ELOVL2, ATP8B1, LMOD1, INSR, SAMD4A, RECK, KCND2, CYP1A1, UGCG, NR0B1, BCL2L11, MCTP1, JUP, AADAC, PLCE1, ADRB2, PTRF, SSTR1, CHRM2, SH3KBP1, HSD11B2, LRRK2, VAMP1, GRB14, EMP1, TPST1, CAV3, CAV2, SNX9, CAV1, CYP1B1, SORD, CALD1, MMD, ABCA1, IGF1R, PPP1R3C, DMD, HSD17B6, CYP19A1, SLC8A1, MET, EPHX1, TSPAN13, ITPR…
GOTERM_CC_FAT	GO:0005626~insoluble fraction	68	6.78643	0.000523609	CYP3A5, JPH4, JPH2, PTGS2, CYP2S1, PDLIM5, UTRN, PKMYT1, SLC1A3, TIAM2, ANK3, HMOX1, ELOVL2, ATP8B1, LMOD1, INSR, SAMD4A, RECK, KCND2, CYP1A1, UGCG, TP53, NR0B1, BCL2L11, MCTP1, JUP, AADAC, PLCE1, ADRB2, PTRF, SSTR1, CHRM2, SH3KBP1, HSD11B2, LRRK2, VAMP1, GRB14, EMP1, TPST1, CAV3, CAV2, SNX9, CAV1, CYP1B1, SORD, CALD1, MMD, ABCA1, IGF1R, PPP1R3C, DMD, HSD17B6, CYP19A1, SLC8A1, MET, EPHX1, TSPAN13…
GOTERM_CC_FAT	GO:0005887~integral to plasma membrane	90	8.98204	0.000541146	SGMS2, IL6ST, F2RL1, SLC7A8, CXADR, EDNRA, ATP2B1, ATP2B4, CXCR4, ATP8B1, INSR, GHR, KCND2, SLC25A4, NRXN3, CMKLR1, TRPA1, EFNB2, COL25A1, DLL1, DDR1, IFNAR2, ADRB2, THBD, CHRM3, EREG, SSTR1, CHRM2, HTR7, GPR56, CLDN1, ROR1, PDGFRA, PDGFRB, VAMP1, SLC40A1, CAV2, GPR183, CAV1, GPRC5C, MMD, ITGA11, ITGA10, OXTR, GPR68, ABCA1, BDKRB2, GPR1, GPRC5A, KCNS3, IGF1R, P2RY6, RASGRP3, SORBS1, GP1BB, ITGB8,…
GOTERM_CC_FAT	GO:0031674~I band	11	1.0978	0.00057064	CAV3, JUP, KRT19, JPH2, SORBS2, PDLIM5, DMD, ITGB1BP2, ACTN1, ANKRD1, FLNC
GOTERM_CC_FAT	GO:0030018~Z disc	10	0.998004	0.000611797	CAV3, JUP, KRT19, JPH2, SORBS2, PDLIM5, DMD, ITGB1BP2, ACTN1, FLNC
GOTERM_CC_FAT	GO:0043292~contractile fiber	17	1.69661	0.000677283	CAV3, JPH2, ACTA2, PDLIM5, ACTN1, ANKRD1, FLNC, TPM1, JUP, ACTG2, KRT19, SYNE1, KCNJ8, SORBS2, MYPN, DMD, ITGB1BP2
GOTERM_CC_FAT	GO:0044449~contractile fiber part	16	1.59681	0.000946724	CAV3, JPH2, ACTA2, PDLIM5, ACTN1, ANKRD1, FLNC, TPM1, JUP, ACTG2, KRT19, SYNE1, SORBS2, MYPN, DMD, ITGB1BP2
GOTERM_CC_FAT	GO:0042598~vesicular fraction	26	2.59481	0.00130305	CAV3, SNX9, JPH4, CYP3A5, CYP1B1, JPH2, PTGS2, CYP2S1, IGF1R, PPP1R3C, HMOX1, DMD, ELOVL2, HSD17B6, INSR, CYP1A1, EPHX1, ITPR1, AADAC, ADRB2, PTRF, KCNJ8, MAP2, HSD11B2, LRRK2, GRB14
GOTERM_CC_FAT	GO:0005615~extracellular space	56	5.58882	0.0014683	PVR, IL6ST, EDN1, FSTL3, TGFB3, MMP3, CXCL10, APOA1, IFNE, HMOX1, IL1B, SEMA3C, FGF1, ANGPT2, IL1A, GHR, PMCH, COL25A1, IL24, SLIT2, MMP10, IFNAR2, THBD, TNFSF13B, EREG, F3, NPPC, NPPB, RELN, STC1, ADAMTS4, SORD, CCL2, ADAMTS13, CRLF1, KIT, IL33, GREM2, CCL7, LIF, EGF, THBS1, SCG2, ANGPTL4, BMP2, IL1RN, TNFSF9, ORM1, PECAM1, AKR1B1, LIPG, HBEGF, AREG, GDF15, BMP6, IGFBP5
GOTERM_CC_FAT	GO:0016010~dystrophin-associated glycoprotein complex	6	0.598802	0.00153093	CAV3, MAGEE1, SGCG, DMD, UTRN, SNTB1
GOTERM_CC_FAT	GO:0005792~microsome	25	2.49501	0.00188919	SNX9, JPH4, CYP3A5, CYP1B1, JPH2, PTGS2, CYP2S1, IGF1R, PPP1R3C, DMD, HMOX1, ELOVL2, HSD17B6, INSR, CYP1A1, EPHX1, ITPR1, AADAC, ADRB2, PTRF, KCNJ8, MAP2, HSD11B2, LRRK2, GRB14
GOTERM_CC_FAT	GO:0030496~midbody	6	0.598802	0.00202778	KIF23, CDK1, PSRC1, CENPF, BIRC5, AURKB
GOTERM_CC_FAT	GO:0030017~sarcomere	14	1.39721	0.00203679	CAV3, JPH2, PDLIM5, ACTN1, ANKRD1, FLNC, TPM1, JUP, KRT19, SYNE1, SORBS2, MYPN, DMD, ITGB1BP2
GOTERM_CC_FAT	GO:0030016~myofibril	15	1.49701	0.00226369	CAV3, JPH2, PDLIM5, ACTN1, ANKRD1, FLNC, TPM1, JUP, KRT19, SYNE1, SORBS2, KCNJ8, MYPN, DMD, ITGB1BP2
GOTERM_CC_FAT	GO:0000267~cell fraction	80	7.98403	0.00232262	CYP3A5, JPH4, JPH2, PTGS2, CYP2S1, PDLIM5, UTRN, PKMYT1, ACTG1, GSR, TDO2, SLC1A3, TIAM2, ANK3, HMOX1, ELOVL2, ATP8B1, LMOD1, INSR, SAMD4A, RECK, KCND2, CYP1A1, UGCG, TP53, ANXA2P1, NR0B1, BCL2L11, MCTP1, JUP, AADAC, PLCE1, ADRB2, PTRF, TNFSF13B, SSTR1, CLIC4, CHRM2, SH3KBP1, HSD11B2, LRRK2, VAMP1, RASD1, GRB14, EMP1, TPST1, CAV3, CAV2, SNX9, CAV1, CYP1B1, SORD, CALD1, MMD, NMB, ABCA1, CTSL1, IGF…
GOTERM_CC_FAT	GO:0005886~plasma membrane	236	23.5529	0.00234621	PVR, DLC1, JUB, GPR126, PEAR1, GPR125, PTGS2, SGMS2, IL6ST, UTRN, AMOTL2, ATP2B1, ATP2B4, S1PR1, MALL, CTGF, WNK4, GNG2, RECK, MDGA1, TRPA1, EFNB2, GEM, PDCD1LG2, BCL2L11, JUP, GRB10, KRT19, MAGEE1, PTRF, LPAR6, SSTR1, F3, HTR7, PDGFRA, ROR1, PDGFRB, UNC13C, GRB14, RALGPS2, CLCN3, ITGA11, MMD, ITGA10, BDKRB2, DMD, TRPC4, NTF3, PCDH10, KCNK2, KCNK3, PCDH18, KDR, NOTCH3, SYNE1, EPHA7, KCNJ8, PKP4, …
GOTERM_CC_FAT	GO:0005875~microtubule associated complex	14	1.39721	0.00291899	KIF23, KIFC1, DNAH10, KIF11, KIF15, KIF5C, BIRC5, AURKB, MID1, KIF2C, DNALI1, CDCA8, MAP2, HAUS8
GOTERM_CC_FAT	GO:0031012~extracellular matrix	32	3.19361	0.00305946	ADAMTS14, ADAMTS13, TGFB3, MMP3, TIMP3, MMP1, CPZ, LAMB3, TNFRSF11B, SLC1A3, COL7A1, CTGF, COMP, THBS1, FGF1, TFPI2, ANGPTL4, COL4A4, COL13A1, COL15A1, OLFML2A, ANXA2P1, COL5A3, MMP10, F3, FREM1, ADAMTS1, RELN, ADAMTS3, COL24A1, ADAMTS5, ADAMTS4
GOTERM_CC_FAT	GO:0030141~secretory granule	20	1.99601	0.00341466	FSTL3, TGFB3, ACTN1, CASC5, KIT, HGF, RACGAP1, ITPR1, NPTX1, PLA2G4A, APOA1, NTS, GP1BB, PECAM1, IL1B, ABCC4, SCG5, RAB27B, THBS1, EGF
GOTERM_CC_FAT	GO:0034399~nuclear periphery	10	0.998004	0.00473291	DNMT3A, KIF4A, LMNB1, BLM, CFL2, NARF, ENC1, TP53, CENPF, MYB
GOTERM_CC_FAT	GO:0031410~cytoplasmic vesicle	50	4.99002	0.00700985	GNA13, MTSS1, FSTL3, TGFB3, AP1S3, MAP1LC3C, DAB2, BDNF, MALL, APOA1, IL1B, RAB27B, ACTN1, DLL1, ANXA2P1, CLIC4, SH3KBP1, ADAMTS1, LRRK2, VAMP1, SLC40A1, CAV2, CLCN3, RAB3B, CAV1, TYRP1, GPRC5C, CXXC4, ABCA1, KIT, GPRC5A, NPTX1, STX12, GP1BB, SCG5, EGF, THBS1, GPNMB, MYOF, ARHGDIB, NTF3, CASC5, HGF, RACGAP1, ITPR1, PLA2G4A, NTS, ULK1, PECAM1, ABCC4
GOTERM_CC_FAT	GO:0032133~chromosome passenger complex	3	0.299401	0.00820261	CDCA8, BIRC5, AURKB
GOTERM_CC_FAT	GO:0042383~sarcolemma	10	0.998004	0.00880125	CAV3, EDNRA, ADRB2, KRT19, SLC8A1, KCNJ8, DMD, ANXA1, TGFB3, ANXA2P1
GOTERM_CC_FAT	GO:0016363~nuclear matrix	9	0.898204	0.00918615	DNMT3A, KIF4A, LMNB1, BLM, CFL2, ENC1, TP53, CENPF, MYB
GOTERM_CC_FAT	GO:0031982~vesicle	51	5.08982	0.00960257	GNA13, MTSS1, FSTL3, TGFB3, AP1S3, MAP1LC3C, DAB2, BDNF, MALL, APOA1, IL1B, RAB27B, ACTN1, DLL1, ANXA2P1, CLIC4, SH3KBP1, ADAMTS1, LRRK2, VAMP1, SLC40A1, CAV2, CLCN3, RAB3B, CAV1, TYRP1, GPRC5C, CXXC4, ABCA1, KIT, GPRC5A, NPTX1, STX12, GP1BB, SCG5, EGF, THBS1, GPNMB, MYOF, ARHGDIB, BMP2, NTF3, CASC5, HGF, RACGAP1, ITPR1, PLA2G4A, NTS, ULK1, PECAM1, ABCC4
GOTERM_CC_FAT	GO:0005578~proteinaceous extracellular matrix	28	2.79441	0.0122147	ADAMTS14, ADAMTS13, MMP3, TIMP3, MMP1, CPZ, TNFRSF11B, LAMB3, SLC1A3, COL7A1, CTGF, COMP, FGF1, TFPI2, ANGPTL4, COL4A4, COL13A1, COL15A1, ANXA2P1, COL5A3, MMP10, FREM1, ADAMTS1, RELN, ADAMTS3, COL24A1, ADAMTS5, ADAMTS4
GOTERM_CC_FAT	GO:0042995~cell projection	52	5.18962	0.0128674	GNA13, JUB, MTSS1, UTRN, CPEB1, RHOU, SPRY1, SLC1A3, TIAM2, CXCR4, ANK3, KLHL24, SEMA3A, SAMD4A, KCND2, KIF5C, ACTN1, ACTN3, VASP, ADRB2, MAGEE1, CHRM3, CHRM2, CLIC4, LCA5, RELN, LRRK2, GAP43, KALRN, DNAH10, CAV2, CALD1, OXTR, NEDD9, TPM1, IGF1R, DNALI1, EZR, FGD4, SYNPO, ACTB, NF2, MET, KIF18A, ANXA1, ITGA2, DPYSL3, EPHA7, ULK1, MAP2, ATP6V0A4, HTR2A
GOTERM_CC_FAT	GO:0005871~kinesin complex	5	0.499002	0.0134337	KIF23, KIF2C, KIF11, KIF5C, KIF15
GOTERM_CC_FAT	GO:0043005~neuron projection	29	2.89421	0.0157526	CALD1, UTRN, CPEB1, IGF1R, SLC1A3, TIAM2, CXCR4, ANK3, KLHL24, SEMA3A, SAMD4A, SYNPO, ACTB, KCND2, KIF5C, ITGA2, DPYSL3, ADRB2, EPHA7, MAGEE1, CHRM3, ULK1, CHRM2, MAP2, RELN, LRRK2, GAP43, HTR2A, KALRN
GOTERM_CC_FAT	GO:0031262~Ndc80 complex	3	0.299401	0.0158268	SPC25, NUF2, NDC80
GOTERM_CC_FAT	GO:0043296~apical junction complex	12	1.1976	0.0160795	JUP, CGNL1, SHROOM3, SORBS1, WNK4, PKP4, CLDN1, DSP, PARD6G, CXADR, AMOTL2, SYNPO
GOTERM_CC_FAT	GO:0016327~apicolateral plasma membrane	12	1.1976	0.0197134	JUP, CGNL1, SHROOM3, SORBS1, WNK4, PKP4, CLDN1, DSP, PARD6G, CXADR, AMOTL2, SYNPO
GOTERM_CC_FAT	GO:0031981~nuclear lumen	95	9.48104	0.02405	KIF23, E2F1, E2F2, CLSPN, E2F7, PRKAG2, ARNT2, FOXO1, PKMYT1, ANKRD1, MCM10, CDT1, CCNE2, PRIM1, CDCA8, CDC45, OIP5, FANCI, NARF, FOXF1, HMOX1, PRIM2, MYB, FGF1, TOP2A, CCNA2, CDK1, NLRP5, RBBP4, HKDC1, ENC1, RBL1, TPX2, TP53, LEF1, NUSAP1, ACTN1, UBE2C, JUNB, MCM5, MCM6, RAD51, ADRB2, RFC4, PTRF, FANCD2, CFL2, ZMIZ1, HIPK2, IPO5, SH3KBP1, ARL4A, DSCC1, KIF4A, HMGB2, STON1, TSHZ1, LMNB1, BLM, YPE…
GOTERM_CC_FAT	GO:0005657~replication fork	6	0.598802	0.0257939	PRIM1, RFC4, BLM, PRIM2, TP53, RAD18
GOTERM_CC_FAT	GO:0030425~dendrite	16	1.59681	0.0274493	KCND2, CALD1, CPEB1, EPHA7, ADRB2, MAGEE1, SLC1A3, CHRM3, CHRM2, MAP2, RELN, SEMA3A, LRRK2, SAMD4A, SYNPO, HTR2A
GOTERM_CC_FAT	GO:0005581~collagen	6	0.598802	0.0365222	COL4A4, COL7A1, COL13A1, COL15A1, COL5A3, COL24A1
GOTERM_CC_FAT	GO:0005913~cell-cell adherens junction	6	0.598802	0.0365222	JUP, SORBS1, ITGA6, LMO7, DSP, OXTR
GOTERM_CC_FAT	GO:0045202~synapse	28	2.79441	0.039729	CAV3, RAB3B, CALD1, UTRN, CPEB1, SLC1A3, ANK3, DMD, SNTB1, INSR, SAMD4A, SYNPO, SHC4, KCND2, ITPR1, SYNE1, EPHA7, MAGEE1, CHRM3, CHRM2, SH3KBP1, UNC13C, LRRK2, VAMP1, SLC40A1, GRASP, GAP43, F2R
GOTERM_CC_FAT	GO:0031988~membrane-bounded vesicle	41	4.09182	0.0430697	GNA13, CAV2, MTSS1, CLCN3, TYRP1, RAB3B, FSTL3, TGFB3, CXXC4, KIT, ABCA1, AP1S3, BDNF, NPTX1, DAB2, APOA1, STX12, MALL, GP1BB, IL1B, SCG5, RAB27B, THBS1, EGF, GPNMB, ARHGDIB, BMP2, NTF3, CASC5, ACTN1, HGF, RACGAP1, ANXA2P1, ITPR1, PLA2G4A, NTS, ULK1, PECAM1, ABCC4, LRRK2, SLC40A1
GOTERM_CC_FAT	GO:0030863~cortical cytoskeleton	7	0.698603	0.0446647	ACTG1, ACTB, TRPC4, EZR, CALD1, UTRN, EPB49
GOTERM_CC_FAT	GO:0005911~cell-cell junction	17	1.69661	0.046998	CGNL1, SHROOM3, COL13A1, LMO7, OXTR, CXADR, AMOTL2, JUP, SORBS1, ITGA6, WNK4, PKP4, CLDN1, DSP, CNN2, PARD6G, SYNPO
GOTERM_CC_FAT	GO:0044420~extracellular matrix part	12	1.1976	0.0473539	COL4A4, LAMB3, SLC1A3, COL7A1, COL13A1, FREM1, COL15A1, ADAMTS1, COL5A3, COL24A1, ANXA2P1, TIMP3
GOTERM_CC_FAT	GO:0005938~cell cortex	14	1.39721	0.047837	ACTB, TRPC4, NLRP5, CAV1, CALD1, UTRN, FERMT2, NEDD9, ANLN, EPB49, ACTG1, EZR, SCIN, POTEF
GOTERM_CC_FAT	GO:0030175~filopodium	5	0.499002	0.0592262	EZR, TIAM2, NF2, VASP, FGD4
GOTERM_CC_FAT	GO:0016023~cytoplasmic membrane-bounded vesicle	39	3.89222	0.0600778	GNA13, CAV2, MTSS1, TYRP1, RAB3B, FSTL3, TGFB3, CXXC4, KIT, ABCA1, AP1S3, BDNF, NPTX1, DAB2, APOA1, STX12, MALL, GP1BB, IL1B, SCG5, RAB27B, THBS1, EGF, GPNMB, ARHGDIB, NTF3, CASC5, ACTN1, HGF, RACGAP1, ANXA2P1, ITPR1, PLA2G4A, NTS, ULK1, PECAM1, ABCC4, LRRK2, SLC40A1
GOTERM_CC_FAT	GO:0005576~extracellular region	123	12.2754	0.0625717	PVR, POTEKP, LYPD6, IL6ST, TUFT1, EDN1, FST, TGFB3, FSTL3, MMP3, MMP1, CXCL10, BDNF, APOA1, IFNE, SERPINE3, CTGF, CCBE1, IL1B, HTRA3, TFPI2, IL1A, PMCH, ACTN1, OLFML2A, DLL1, IL24, PDCD1LG2, THBD, F3, ADAMTS1, RELN, STC1, COL24A1, ADAMTS3, ADAMTS5, ADAMTS4, PLA2G2F, CCL2, IL33, TIMP3, GREM2, CCL7, CTSL1, LIF, LAMB3, FAM5C, EGF, ANGPTL4, BMP2, ST6GAL1, NTF3, IL1RN, HGF, PENK, FREM1, AREG, WDR1, PL…
GOTERM_CC_FAT	GO:0008305~integrin complex	5	0.499002	0.0659296	ITGA6, ITGB8, ITGA11, ITGA10, ITGA2
GOTERM_CC_FAT	GO:0030667~secretory granule membrane	5	0.499002	0.0659296	GP1BB, PECAM1, ABCC4, RAB27B, ITPR1
GOTERM_CC_FAT	GO:0005881~cytoplasmic microtubule	4	0.399202	0.0676571	KIF2C, BIRC5, TUBA1A, GTSE1
GOTERM_CC_FAT	GO:0044448~cell cortex part	9	0.898204	0.0740889	ACTG1, ACTB, NLRP5, TRPC4, EZR, CALD1, UTRN, ANLN, EPB49
GOTERM_CC_FAT	GO:0031091~platelet alpha granule	7	0.698603	0.0762985	GP1BB, PECAM1, TGFB3, ACTN1, HGF, EGF, THBS1
GOTERM_CC_FAT	GO:0009986~cell surface	26	2.59481	0.0787748	CAV3, PVR, CAV2, CLCN3, TM7SF4, CAV1, GPR125, IL6ST, ADAMTS13, TGFB3, KIT, HMMR, GSR, SLC1A3, S1PR1, DMD, THBS1, GHR, IRAK2, KCND2, ITGA2, ITGA6, F3, CD274, HBEGF, AREG
GOTERM_CC_FAT	GO:0030315~T-tubule	4	0.399202	0.0874718	CAV3, EDNRA, SLC8A1, TGFB3
GOTERM_CC_FAT	GO:0048471~perinuclear region of cytoplasm	22	2.19561	0.0893246	SLC2A12, CAV2, CAV1, HMGB2, NF2, MRVI1, CENPF, ITGA2, TPD52L1, ANXA2P1, CDKN3, TRAIP, PLA2G4A, MAGEE1, KRT18, MAD2L1, RASGRP3, SORBS2, NDRG2, RASD1, GRASP, KALRN
GOTERM_CC_FAT	GO:0043235~receptor complex	11	1.0978	0.0901241	ADRB2, SORBS1, ITGA6, ITGB8, IL6ST, ITGA11, ITGA10, ITGA2, INSR, GHR, CSF1R
GOTERM_CC_FAT	GO:0005654~nucleoplasm	57	5.68862	0.0963284	E2F1, KIF23, E2F2, CLSPN, E2F7, ARNT2, PRKAG2, FOXO1, PKMYT1, ANKRD1, MCM10, CDT1, PRIM1, CCNE2, CDC45, FANCI, OIP5, FOXF1, PRIM2, CCNA2, TOP2A, CDK1, RBBP4, RBL1, TP53, LEF1, UBE2C, MCM5, RAD51, MCM6, RFC4, PTRF, FANCD2, ZMIZ1, HIPK2, DSCC1, HMGB2, STON1, BLM, STON1-GTF2A1L, POLE2, SQSTM1, FBXO5, POLQ, ERCC2, ACTB, ADARB1, MAFB, CDC20, CDC25C, BRCA1, CDC25A, RPS6KA5, CCNB1, KIF20B, CHAF1B, CALM2…

## Sheet: GO molecular_function
Category	Term	Count	%	PValue	Genes
GOTERM_MF_FAT	GO:0008092~cytoskeletal protein binding	60	5.98802	5.55265e-09	MTSS1, LIMA1, PDLIM5, UTRN, LMO7, MYLIP, FRMD3, CXCR4, SNTB1, LMOD1, CDK5RAP2, MKL2, FMNL3, ENC1, ACTN1, NUSAP1, ACTN3, ANXA2P1, FLNC, NEXN, VASP, BCL2L11, JMY, JUP, CFL2, LIMCH1, SCIN, SHROOM3, CALD1, DIAPH3, ANLN, DAAM1, TPM1, EZR, SORBS1, SORBS2, DMD, CNN2, SKA2, SKA1, CNN1, STK38L, AFAP1, SYNPO, FGD4, DIXDC1, NF2, PSRC1, KIF18A, BIRC5, RACGAP1, EPB49, RCAN3, BRCA1, CORO1C, SYNE1, YWHAH, MYPN,…
GOTERM_MF_FAT	GO:0003779~actin binding	42	4.19162	1.89583e-07	MTSS1, LIMA1, SHROOM3, PDLIM5, CALD1, DIAPH3, UTRN, LMO7, ANLN, DAAM1, TPM1, EZR, SORBS1, CXCR4, DMD, SNTB1, CNN2, CNN1, MKL2, AFAP1, STK38L, FGD4, SYNPO, DIXDC1, FMNL3, ENC1, KIF18A, ACTN1, ACTN3, EPB49, FLNC, NEXN, VASP, JMY, CORO1C, SYNE1, YWHAH, CFL2, LIMCH1, MYPN, SCIN, WDR1
GOTERM_MF_FAT	GO:0032555~purine ribonucleotide binding	130	12.9741	0.000274469	GNA13, KIFC1, POTEKP, TUBB2A, CTPS, TUBB2C, PKMYT1, TTK, AURKB, ACTG1, ATP2B1, ACTG2, MAP3K4, ATP2B4, WNK4, MAP3K8, RAB27B, INSR, HKDC1, KIF5C, GEM, RFC4, PDGFRA, ROR1, PDGFRB, RIPK4, LRRK2, GBP1, KALRN, ABCA8, DNAH10, CLCN3, KIF4A, RAB7B, BLM, PFKFB4, STK17B, ABCA1, ABCA6, TK1, TUBB, RHOBTB1, POLQ, STK38L, POTEF, HELLS, POTEE, ERCC6L, CSF1R, MKI67, MET, ATAD2, BRIP1, RAD54L, MMAB, KDR, EPHA7, PL…
GOTERM_MF_FAT	GO:0032553~ribonucleotide binding	130	12.9741	0.000274469	GNA13, KIFC1, POTEKP, TUBB2A, CTPS, TUBB2C, PKMYT1, TTK, AURKB, ACTG1, ATP2B1, ACTG2, MAP3K4, ATP2B4, WNK4, MAP3K8, RAB27B, INSR, HKDC1, KIF5C, GEM, RFC4, PDGFRA, ROR1, PDGFRB, RIPK4, LRRK2, GBP1, KALRN, ABCA8, DNAH10, CLCN3, KIF4A, RAB7B, BLM, PFKFB4, STK17B, ABCA1, ABCA6, TK1, TUBB, RHOBTB1, POLQ, STK38L, POTEF, HELLS, POTEE, ERCC6L, CSF1R, MKI67, MET, ATAD2, BRIP1, RAD54L, MMAB, KDR, EPHA7, PL…
GOTERM_MF_FAT	GO:0008201~heparin binding	16	1.59681	0.000310371	CCL2, COL13A1, COL25A1, COL5A3, CCL7, CTGF, COMP, LIPG, HBEGF, ADAMTS1, SERPIND1, ADAMTS3, FGF1, THBS1, GPNMB, CYR61
GOTERM_MF_FAT	GO:0003777~microtubule motor activity	13	1.29741	0.000652486	KIF23, KIFC1, DNAH10, KIF4A, KIF11, KIF15, KIF5C, KIF18A, CENPE, KIF2C, DNALI1, KIF20B, KIF20A
GOTERM_MF_FAT	GO:0004714~transmembrane receptor protein tyrosine kinase activity	12	1.1976	0.000691861	DDR1, IGF1R, EPHA7, MET, PDGFRA, ROR1, PDGFRB, KIT, INSR, CRIM1, KDR, CSF1R
GOTERM_MF_FAT	GO:0005524~ATP binding	106	10.5788	0.000747177	KIFC1, POTEKP, CTPS, PKMYT1, TTK, AURKB, ACTG1, ATP2B1, ACTG2, MAP3K4, ATP2B4, WNK4, MAP3K8, INSR, HKDC1, KIF5C, RFC4, PDGFRA, ROR1, PDGFRB, RIPK4, LRRK2, KALRN, ABCA8, DNAH10, CLCN3, KIF4A, BLM, PFKFB4, STK17B, ABCA1, ABCA6, TK1, POLQ, POTEF, STK38L, POTEE, HELLS, ERCC6L, CSF1R, MKI67, MET, BRIP1, ATAD2, RAD54L, MMAB, KDR, EPHA7, PLK4, ULK1, KCNJ8, SCN8A, CLCN4, KIF23, NUAK2, PRKAG2, ATP10A, LAT…
GOTERM_MF_FAT	GO:0050998~nitric-oxide synthase binding	5	0.499002	0.000777749	ACTB, CAV2, CAV1, ARG2, DMD
GOTERM_MF_FAT	GO:0017076~purine nucleotide binding	132	13.1737	0.000779948	GNA13, KIFC1, POTEKP, TUBB2A, CTPS, TUBB2C, PKMYT1, TTK, AURKB, ACTG1, ATP2B1, ACTG2, MAP3K4, ATP2B4, WNK4, MAP3K8, RAB27B, INSR, HKDC1, KIF5C, GEM, RFC4, PDGFRA, ROR1, PDGFRB, RIPK4, LRRK2, GBP1, KALRN, ABCA8, DNAH10, CLCN3, KIF4A, RAB7B, BLM, PFKFB4, STK17B, ABCA1, ABCA6, TK1, TUBB, RHOBTB1, POLQ, STK38L, POTEF, HELLS, POTEE, ERCC6L, CSF1R, MKI67, MET, ATAD2, BRIP1, RAD54L, MMAB, KDR, EPHA7, PL…
GOTERM_MF_FAT	GO:0019899~enzyme binding	46	4.59082	0.00079405	CAV3, CAV2, CAV1, PDLIM5, DIAPH3, PRKAG2, ABCA1, BDKRB2, DAAM1, IGF1R, PPP1R3C, APOA1, CDKN2B, SORBS1, RASGRP3, SQSTM1, CDKN2C, HMOX1, NPM2, DMD, ARG2, CDK5RAP2, TOP2A, INSR, GHR, FGD4, ACTB, FMNL3, RBBP4, CYP1A1, TP53, BIRC5, CENPE, ANXA2P1, BRCA1, JUP, ADRB2, PLCE1, YWHAH, F3, IPO5, RAD18, ATP6V0A4, GRASP, ADAMTS4, BARD1
GOTERM_MF_FAT	GO:0005539~glycosaminoglycan binding	18	1.79641	0.00109696	CCL2, COL13A1, COL25A1, COL5A3, CCL7, HMMR, TNFAIP6, CTGF, COMP, LIPG, HBEGF, ADAMTS1, SERPIND1, ADAMTS3, GPNMB, FGF1, THBS1, CYR61
GOTERM_MF_FAT	GO:0032559~adenyl ribonucleotide binding	106	10.5788	0.00117872	KIFC1, POTEKP, CTPS, PKMYT1, TTK, AURKB, ACTG1, ATP2B1, ACTG2, MAP3K4, ATP2B4, WNK4, MAP3K8, INSR, HKDC1, KIF5C, RFC4, PDGFRA, ROR1, PDGFRB, RIPK4, LRRK2, KALRN, ABCA8, DNAH10, CLCN3, KIF4A, BLM, PFKFB4, STK17B, ABCA1, ABCA6, TK1, POLQ, POTEF, STK38L, POTEE, HELLS, ERCC6L, CSF1R, MKI67, MET, BRIP1, ATAD2, RAD54L, MMAB, KDR, EPHA7, PLK4, ULK1, KCNJ8, SCN8A, CLCN4, KIF23, NUAK2, PRKAG2, ATP10A, LAT…
GOTERM_MF_FAT	GO:0019838~growth factor binding	15	1.49701	0.00119139	NTF3, IL6ST, TGFB3, KDR, IGF1R, CTGF, PDGFRA, PDGFRB, HTRA3, THBS1, INSR, CRIM1, IGFBP5, GHR, CYR61
GOTERM_MF_FAT	GO:0001871~pattern binding	19	1.89621	0.0012391	CCL2, COL13A1, COL25A1, COL5A3, CCL7, HMMR, TNFAIP6, CTGF, COMP, LIPG, HBEGF, ADAMTS1, SERPIND1, ADAMTS3, GPNMB, FGF1, THBS1, PTX3, CYR61
GOTERM_MF_FAT	GO:0030247~polysaccharide binding	19	1.89621	0.0012391	CCL2, COL13A1, COL25A1, COL5A3, CCL7, HMMR, TNFAIP6, CTGF, COMP, LIPG, HBEGF, ADAMTS1, SERPIND1, ADAMTS3, GPNMB, FGF1, THBS1, PTX3, CYR61
GOTERM_MF_FAT	GO:0032403~protein complex binding	22	2.19561	0.00155984	CAV3, ADAMTS13, FSTL3, ITGA2, ACTN1, ACTN3, IGF1R, LAMB3, ADRB2, GRB10, FCGR2B, SORBS1, ITGA6, ULK1, CTGF, CLIC4, GPNMB, THBS1, INSR, ADAMTS5, GRB14, HTR2A
GOTERM_MF_FAT	GO:0005520~insulin-like growth factor binding	7	0.698603	0.00156511	IGF1R, CTGF, HTRA3, INSR, CRIM1, CYR61, IGFBP5
GOTERM_MF_FAT	GO:0004672~protein kinase activity	50	4.99002	0.0018428	NUAK2, PRKAG2, TTK, PKMYT1, AURKB, LATS2, MAP3K4, WNK4, MAP3K8, INSR, CDK13, IRAK2, CDK1, SGK1, PBK, DDR1, HIPK2, PDGFRA, ROR1, PDGFRB, BUB1B, NRK, RELN, RIPK4, LRRK2, MELK, KALRN, CAV2, CCL2, STK17B, KIT, TRIB2, IGF1R, STK32B, BUB1, STK38L, CRIM1, CSF1R, ERCC2, ALPK3, ALPK2, MET, PDK4, KDR, RPS6KA5, PLK4, EPHA7, ICK, EPGN, ULK1
GOTERM_MF_FAT	GO:0030554~adenyl nucleotide binding	108	10.7784	0.00314632	KIFC1, POTEKP, CTPS, PKMYT1, TTK, AURKB, ACTG1, ATP2B1, ACTG2, MAP3K4, ATP2B4, WNK4, MAP3K8, INSR, HKDC1, KIF5C, RFC4, PDGFRA, ROR1, PDGFRB, RIPK4, LRRK2, KALRN, ABCA8, DNAH10, CLCN3, KIF4A, BLM, PFKFB4, STK17B, ABCA1, ABCA6, TK1, POLQ, POTEF, STK38L, POTEE, HELLS, ERCC6L, CSF1R, MKI67, MET, BRIP1, ATAD2, RAD54L, MMAB, KDR, EPHA7, PLK4, ULK1, KCNJ8, SCN8A, CLCN4, KIF23, NUAK2, PRKAG2, ATP10A, LAT…
GOTERM_MF_FAT	GO:0005125~cytokine activity	21	2.09581	0.00332804	NAMPT, BMP2, CCL2, IL1RN, IL24, IL33, TNFSF9, GREM2, CCL7, CXCL10, INHBB, LIF, TNFRSF11B, TNFSF13B, IFNE, IL1B, AREG, GDF15, IL1A, BMP6, SCG2
GOTERM_MF_FAT	GO:0001883~purine nucleoside binding	109	10.8782	0.0036046	KIFC1, POTEKP, CTPS, PKMYT1, TTK, AURKB, ACTG1, ATP2B1, ACTG2, MAP3K4, ATP2B4, WNK4, MAP3K8, INSR, HKDC1, KIF5C, GEM, RFC4, PDGFRA, ROR1, PDGFRB, RIPK4, LRRK2, KALRN, ABCA8, DNAH10, CLCN3, KIF4A, BLM, PFKFB4, STK17B, ABCA1, ABCA6, TK1, POLQ, POTEF, STK38L, POTEE, HELLS, ERCC6L, CSF1R, MKI67, MET, BRIP1, ATAD2, RAD54L, MMAB, KDR, EPHA7, PLK4, ULK1, KCNJ8, SCN8A, CLCN4, KIF23, NUAK2, PRKAG2, ATP10A…
GOTERM_MF_FAT	GO:0004620~phospholipase activity	12	1.1976	0.00406034	EDNRA, PLCL2, PLA2G4A, PLCE1, CHRM3, HMOX1, LIPG, MGLL, BDKRB2, PLA2G4C, PHLDB2, PLA2G2F
GOTERM_MF_FAT	GO:0001882~nucleoside binding	109	10.8782	0.00449668	KIFC1, POTEKP, CTPS, PKMYT1, TTK, AURKB, ACTG1, ATP2B1, ACTG2, MAP3K4, ATP2B4, WNK4, MAP3K8, INSR, HKDC1, KIF5C, GEM, RFC4, PDGFRA, ROR1, PDGFRB, RIPK4, LRRK2, KALRN, ABCA8, DNAH10, CLCN3, KIF4A, BLM, PFKFB4, STK17B, ABCA1, ABCA6, TK1, POLQ, POTEF, STK38L, POTEE, HELLS, ERCC6L, CSF1R, MKI67, MET, BRIP1, ATAD2, RAD54L, MMAB, KDR, EPHA7, PLK4, ULK1, KCNJ8, SCN8A, CLCN4, KIF23, NUAK2, PRKAG2, ATP10A…
GOTERM_MF_FAT	GO:0008083~growth factor activity	18	1.79641	0.00486581	BMP2, NTF3, TGFB3, HGF, INHBB, LIF, BDNF, DKK1, EREG, CTGF, EPGN, HBEGF, IL1B, AREG, GDF15, FGF1, EGF, BMP6
GOTERM_MF_FAT	GO:0016298~lipase activity	13	1.29741	0.00621313	BDKRB2, PLCL2, AADAC, EDNRA, PLCE1, PLA2G4A, CHRM3, HMOX1, LIPG, MGLL, PLA2G4C, PHLDB2, PLA2G2F
GOTERM_MF_FAT	GO:0003924~GTPase activity	21	2.09581	0.00797082	GNAZ, GNA13, RAB3B, TUBB2A, ATL3, TUBB2C, GNG11, GEM, RHOU, RNF112, TUBB, RRAS2, TUBB6, TUBB8, TUBA1A, RAB27B, TUBA1B, ARL4C, RASD1, TUBA1C, GBP1
GOTERM_MF_FAT	GO:0005544~calcium-dependent phospholipid binding	6	0.598802	0.0104563	ANXA10, ANXA1, ANXA8L2, ANXA2P1, ANXA3, MCTP1
GOTERM_MF_FAT	GO:0005178~integrin binding	9	0.898204	0.0117214	ITGA6, ADAMTS13, CTGF, ITGA2, ACTN1, ACTN3, GPNMB, THBS1, ADAMTS5
GOTERM_MF_FAT	GO:0005543~phospholipid binding	18	1.79641	0.0121744	SNX9, ANXA1, ABCA1, ANXA2P1, ITPR1, ZCCHC14, ANXA3, MCTP1, APOA1, ANXA10, TIAM1, F3, SCIN, ZFYVE28, ANXA8L2, SNX24, PLA2G4C, PLEKHA2
GOTERM_MF_FAT	GO:0033764~steroid dehydrogenase activity, acting on the CH-OH group of donors, NAD or NADP as acceptor	6	0.598802	0.0122893	AKR1C3, HSD17B2, HSD11B1, HSD11B2, HSD17B6, AKR1C1
GOTERM_MF_FAT	GO:0019900~kinase binding	18	1.79641	0.0135025	ACTB, CAV2, CAV1, PDLIM5, PRKAG2, CENPE, JUP, IGF1R, SORBS1, RASGRP3, CDKN2B, SQSTM1, CDKN2C, CDK5RAP2, INSR, TOP2A, BARD1, GHR
GOTERM_MF_FAT	GO:0000166~nucleotide binding	141	14.0719	0.0151646	GNA13, KIFC1, POTEKP, TUBB2A, CTPS, TUBB2C, PGD, TTK, PKMYT1, AURKB, ACTG1, ATP2B1, ACTG2, ATP2B4, MAP3K4, WNK4, MAP3K8, RBMS3, RAB27B, INSR, HKDC1, KIF5C, GEM, RFC4, PDGFRA, ROR1, PDGFRB, HSD11B2, RIPK4, LRRK2, GBP1, KALRN, ABCA8, DNAH10, CLCN3, RAB7B, KIF4A, PFKFB4, BLM, STK17B, MYEF2, ABCA1, ABCA6, TK1, TUBB, RHOBTB1, POLQ, STK38L, POTEF, HELLS, POTEE, ERCC6L, CSF1R, MKI67, MET, ATAD2, BRIP1, …
GOTERM_MF_FAT	GO:0050327~testosterone 17-beta-dehydrogenase activity	3	0.299401	0.0154887	AKR1C3, HSD17B2, HSD17B6
GOTERM_MF_FAT	GO:0003774~motor activity	15	1.49701	0.0176065	KIF23, CGNL1, DNAH10, KIFC1, KIF4A, KIF11, KIF15, KIF5C, KIF18A, CENPE, MYL12A, KIF2C, DNALI1, KIF20B, KIF20A
GOTERM_MF_FAT	GO:0042802~identical protein binding	47	4.69062	0.0193741	CAV2, SCHIP1, CLCN3, TYRP1, CAV1, PFKFB4, IL6ST, SAV1, E2F7, ATL3, TGFB3, SDCBP2, AMOTL2, ACTG1, IGF1R, GSR, RGMB, APOA1, MKL2, THBS1, TOP2A, TRIP13, GHR, CSF1R, IRAK2, BMP2, CENPF, OLFML2A, ITGA2, BIRC5, TPD52L1, ACTN3, NR0B1, BRCA1, RAD51, MCM6, INHBB, ADRB2, MAD2L1, G6PD, PDGFRA, CLDN1, NPPC, CTSC, SMURF2, LRRK2, BARD1
GOTERM_MF_FAT	GO:0008227~amine receptor activity	7	0.698603	0.0194868	ADRB2, CHRM3, CHRM2, HTR7, ADRA1B, HTR2B, HTR2A
GOTERM_MF_FAT	GO:0043566~structure-specific DNA binding	15	1.49701	0.0207433	EXO1, EGR1, KLF6, HMGB2, RAD51AP1, BLM, TP53, PIN4, NR0B1, OBFC2A, JUNB, RAD51, MCM6, RAD18, NFIB
GOTERM_MF_FAT	GO:0016229~steroid dehydrogenase activity	6	0.598802	0.0217692	AKR1C3, HSD17B2, HSD11B1, HSD11B2, HSD17B6, AKR1C1
GOTERM_MF_FAT	GO:0004629~phospholipase C activity	6	0.598802	0.0217692	EDNRA, PLCL2, PLCE1, CHRM3, BDKRB2, PHLDB2
GOTERM_MF_FAT	GO:0015085~calcium ion transmembrane transporter activity	4	0.399202	0.0224128	ATP2B1, SLC8A1, ATP2B4, ITPR1
GOTERM_MF_FAT	GO:0019904~protein domain specific binding	27	2.69461	0.0277194	DLC1, MTSS1, CLCN3, CXXC4, SQSTM1, DMD, IL1B, DNAJC6, TUBA1A, INSR, GHR, SHC4, BMP2, ZNF521, NR0B1, TACC3, CDC25C, VASP, YWHAH, ITGB1BP2, SH3KBP1, CLDN1, KIF20B, CALM2, PMEPA1, GRASP, SHCBP1
GOTERM_MF_FAT	GO:0003690~double-stranded DNA binding	11	1.0978	0.0313929	EGR1, KLF6, HMGB2, RAD51AP1, BLM, TP53, PIN4, NR0B1, JUNB, NFIB, RAD51
GOTERM_MF_FAT	GO:0005154~epidermal growth factor receptor binding	4	0.399202	0.0342961	EREG, EPGN, HBEGF, EGF
GOTERM_MF_FAT	GO:0042169~SH2 domain binding	5	0.499002	0.0350189	DLC1, SQSTM1, INSR, GHR, SHCBP1
GOTERM_MF_FAT	GO:0031994~insulin-like growth factor I binding	3	0.299401	0.0360861	IGF1R, INSR, IGFBP5
GOTERM_MF_FAT	GO:0005518~collagen binding	6	0.598802	0.0389999	COMP, ITGA11, ITGA10, ITGA2, COL5A3, THBS1
GOTERM_MF_FAT	GO:0031267~small GTPase binding	11	1.0978	0.0398741	FMNL3, PLCE1, RASGRP3, DIAPH3, IPO5, BIRC5, ABCA1, DAAM1, ANXA2P1, GRASP, FGD4
GOTERM_MF_FAT	GO:0070330~aromatase activity	5	0.499002	0.0400092	CYP3A5, CYP1B1, CYP1A1, CYP2S1, CYP19A1
GOTERM_MF_FAT	GO:0004435~phosphoinositide phospholipase C activity	5	0.499002	0.0400092	EDNRA, PLCL2, PLCE1, CHRM3, BDKRB2
GOTERM_MF_FAT	GO:0005200~structural constituent of cytoskeleton	9	0.898204	0.0402963	ACTG1, ACTB, KRT19, TUBB, SORBS2, DMD, DSP, TPM1, TUBA1B
GOTERM_MF_FAT	GO:0004033~aldo-keto reductase activity	4	0.399202	0.0412351	AKR1C3, AKR1B15, AKR1B10, AKR1B1, AKR1C1
GOTERM_MF_FAT	GO:0046983~protein dimerization activity	39	3.89222	0.0437859	CAV2, CLCN3, TYRP1, BACH2, IL6ST, ARNT2, TGFB3, BDKRB2, SDCBP2, BATF, GSR, AHRR, NFIL3, TOP2A, GHR, CSF1R, IRAK2, BATF3, BMP2, KCND2, TP53, CENPF, OLFML2A, ITGA2, TPD52L1, BIRC5, ACTN3, FOSB, HGF, NR0B1, JUNB, INHBB, ADRB2, MAD2L1, G6PD, PDGFRA, NPPC, LRRK2, BARD1
GOTERM_MF_FAT	GO:0004222~metalloendopeptidase activity	11	1.0978	0.0471849	MMP10, ADAMTS14, ADAMTS13, NLN, ADAMTS1, ADAMTS3, MMP3, PHEX, ADAMTS5, MMP1, ADAMTS4
GOTERM_MF_FAT	GO:0004674~protein serine/threonine kinase activity	32	3.19361	0.0476825	NUAK2, PRKAG2, STK17B, PKMYT1, TTK, AURKB, LATS2, STK32B, MAP3K4, WNK4, MAP3K8, BUB1, STK38L, CDK13, ERCC2, IRAK2, CDK1, SGK1, ALPK3, ALPK2, PBK, RPS6KA5, PLK4, ICK, ULK1, HIPK2, BUB1B, NRK, RIPK4, LRRK2, MELK, KALRN
GOTERM_MF_FAT	GO:0005496~steroid binding	8	0.798403	0.0504588	ALDH1A1, CAV1, APOA1, HSD11B2, ABCA1, SULT1E1, AKR1C1, PAQR5
GOTERM_MF_FAT	GO:0050840~extracellular matrix binding	5	0.499002	0.0511378	ITGA6, OLFML2A, ITGA2, THBS1, CYR61
GOTERM_MF_FAT	GO:0008289~lipid binding	33	3.29341	0.0517874	SNX9, CAV1, PTGS2, ABCA1, PAQR5, ALDH1A1, APOA1, S1PR1, RASGRP3, TIAM1, DGKG, ALOX5AP, PITPNC1, SNX24, SULT1E1, AKR1C1, ANXA1, RGNEF, RACGAP1, ANXA2P1, ANXA3, ITPR1, ZCCHC14, MCTP1, ANXA10, F3, SCIN, ZFYVE28, HSD11B2, ANXA8L2, PLA2G4C, UNC13C, PLEKHA2
GOTERM_MF_FAT	GO:0004713~protein tyrosine kinase activity	15	1.49701	0.0554686	CAV2, MET, TTK, KIT, KDR, DDR1, IGF1R, PLK4, EPHA7, ROR1, PDGFRA, PDGFRB, INSR, CRIM1, CSF1R
GOTERM_MF_FAT	GO:0051015~actin filament binding	7	0.698603	0.0588751	LIMA1, EZR, SCIN, UTRN, ACTN1, NEXN, FGD4
GOTERM_MF_FAT	GO:0051020~GTPase binding	11	1.0978	0.0612769	FMNL3, PLCE1, RASGRP3, DIAPH3, IPO5, BIRC5, ABCA1, DAAM1, ANXA2P1, GRASP, FGD4
GOTERM_MF_FAT	GO:0005021~vascular endothelial growth factor receptor activity	3	0.299401	0.0628177	PDGFRA, PDGFRB, KDR
GOTERM_MF_FAT	GO:0046875~ephrin receptor binding	3	0.299401	0.0628177	EPHA7, TIAM1, EFNB2
GOTERM_MF_FAT	GO:0005516~calmodulin binding	13	1.29741	0.0657455	SLC8A1, CALD1, GEM, ATP2B1, ATP2B4, RGS2, RGS4, MAP2, SNTB1, CNN2, CNN1, ASPM, GAP43
GOTERM_MF_FAT	GO:0003697~single-stranded DNA binding	7	0.698603	0.0681798	HMGB2, RAD51AP1, BLM, TP53, OBFC2A, MCM6, RAD51
GOTERM_MF_FAT	GO:0016712~oxidoreductase activity, acting on paired donors, with incorporation or reduction of molecular oxygen, reduced flavin or flavoprotein as one donor, and incorporation of one atom of oxygen	5	0.499002	0.0706636	CYP3A5, CYP1B1, CYP1A1, CYP2S1, CYP19A1
GOTERM_MF_FAT	GO:0042803~protein homodimerization activity	25	2.49501	0.0772737	CAV2, TYRP1, CLCN3, IL6ST, SDCBP2, GSR, TOP2A, CSF1R, GHR, IRAK2, BMP2, OLFML2A, CENPF, TPD52L1, BIRC5, ACTN3, NR0B1, INHBB, ADRB2, G6PD, MAD2L1, NPPC, PDGFRA, LRRK2, BARD1
GOTERM_MF_FAT	GO:0000217~DNA secondary structure binding	3	0.299401	0.0780142	BLM, RAD18, NR0B1
GOTERM_MF_FAT	GO:0008094~DNA-dependent ATPase activity	7	0.698603	0.0782886	RBBP4, RFC4, BLM, BRIP1, TOP2A, RAD51, ERCC2
GOTERM_MF_FAT	GO:0004857~enzyme inhibitor activity	21	2.09581	0.079213	RECK, PRKAG2, ANXA1, BIRC5, SPINK4, ANXA2P1, TIMP3, ANXA3, TRIB2, CDKN2B, COL7A1, CDKN2C, SERPINE3, IPO5, TNFAIP8, ITIH5, SCG5, SERPIND1, TFPI2, CRIM1, ANGPTL4
GOTERM_MF_FAT	GO:0042393~histone binding	6	0.598802	0.0801015	RBBP4, HJURP, NPM2, ASF1B, CHAF1B, ASF1A
GOTERM_MF_FAT	GO:0015631~tubulin binding	10	0.998004	0.0806253	PSRC1, KIF18A, NUSAP1, BIRC5, SKA2, CDK5RAP2, SKA1, RACGAP1, BRCA1, BCL2L11
GOTERM_MF_FAT	GO:0005509~calcium ion binding	59	5.88822	0.0827151	UTRN, ARSJ, MMP3, MMP1, ATP2B1, ATP2B4, CCBE1, SNTB1, ANO4, NRXN3, ACTN1, DLL1, ACTN3, ANXA2P1, SLIT2, MCTP1, MMP10, PLCE1, THBD, ITGB1BP2, SCIN, ANXA8L2, RELN, PLA2G2F, MEGF9, ADAMTS13, ITGA11, ITGA10, PLCL2, AHRR, NPTX1, CAPS2, RASGRP3, DGKG, DMD, COMP, EGF, THBS1, SCG2, SLC8A1, TRPC4, MEX3B, PCDH10, ANXA1, S100A10, ITGA2, MYL12A, ITPR1, ANXA3, PCDH18, NOTCH3, PLA2G4A, ANXA10, ITGA6, CDH18, FRE…
GOTERM_MF_FAT	GO:0005201~extracellular matrix structural constituent	9	0.898204	0.0828508	COL4A4, TUFT1, COL13A1, COMP, STATH, COL15A1, COL5A3, COL24A1, TFPI2
GOTERM_MF_FAT	GO:0008017~microtubule binding	8	0.798403	0.0841014	PSRC1, KIF18A, NUSAP1, BIRC5, SKA2, CDK5RAP2, SKA1, BCL2L11
GOTERM_MF_FAT	GO:0030246~carbohydrate binding	26	2.59481	0.0845656	CCL2, SORD, HK2, CCL7, HMMR, ZG16B, GALM, CTGF, COMP, GPNMB, HSPC159, THBS1, FGF1, PTX3, CYR61, COL13A1, COL25A1, COL5A3, TNFAIP6, G6PD, FREM1, LIPG, HBEGF, ADAMTS1, SERPIND1, ADAMTS3
GOTERM_MF_FAT	GO:0008373~sialyltransferase activity	4	0.399202	0.0852149	ST6GALNAC5, ST6GAL1, ST6GAL2, ST8SIA4
GOTERM_MF_FAT	GO:0019901~protein kinase binding	13	1.29741	0.0874258	ACTB, PDLIM5, PRKAG2, CENPE, JUP, SORBS1, CDKN2B, SQSTM1, CDKN2C, CDK5RAP2, TOP2A, INSR, GHR
GOTERM_MF_FAT	GO:0005525~GTP binding	27	2.69461	0.0886771	GNAZ, GNA13, RAB3B, RAB7B, TUBB2A, ATL3, TUBB2C, RHOU, TUBB, RHOBTB1, TUBB6, SCG5, TUBB8, TUBA1A, RAB27B, INSR, TUBA1B, TUBA1C, TPX2, GEM, RNF112, RRAS2, LRRK2, ARL4C, RASD1, GBP1, ARL4A
GOTERM_MF_FAT	GO:0015171~amino acid transmembrane transporter activity	7	0.698603	0.089194	SLC1A3, SLC7A1, SLC6A6, SLC7A8, SLC6A15, SLC13A3, SLC7A11

## Sheet: KEGG pathway
Category	Term	Count	%	PValue	Genes
KEGG_PATHWAY	hsa04110:Cell cycle	27	2.69461	2.12546e-08	E2F1, E2F2, TGFB3, PKMYT1, TTK, CCNE2, CDC45, CDKN2B, CDKN2C, BUB1, CCNA2, CDK1, RBL1, TP53, CDC20, CDC25C, CDC25A, MCM5, MCM6, CCNB1, CCNB3, CCNB2, YWHAH, MAD2L1, BUB1B, GADD45B, GADD45A
KEGG_PATHWAY	hsa04510:Focal adhesion	29	2.89421	2.9659e-05	CAV3, CAV2, CAV1, ITGA11, ITGA10, ACTG1, IGF1R, LAMB3, ITGB8, COMP, THBS1, EGF, SHC4, ACTB, COL4A4, MET, ITGA2, ACTN1, ACTN3, MYL12A, HGF, COL5A3, FLNC, VASP, KDR, ITGA6, PDGFRA, PDGFRB, RELN
KEGG_PATHWAY	hsa05412:Arrhythmogenic right ventricular cardiomyopathy (ARVC)	16	1.59681	4.356e-05	ACTB, SLC8A1, TCF7, ITGA11, LEF1, ITGA2, ACTN1, ITGA10, ACTN3, ACTG1, JUP, SGCG, ITGA6, ITGB8, DMD, DSP
KEGG_PATHWAY	hsa05130:Pathogenic Escherichia coli infection	13	1.29741	0.000133234	ACTB, TUBB2A, TUBB2C, ACTG1, TUBB, KRT18, EZR, CLDN1, TUBB6, TUBB8, TUBA1A, TUBA1B, TUBA1C
KEGG_PATHWAY	hsa04540:Gap junction	15	1.49701	0.000919629	CDK1, TUBB2A, TUBB2C, ITPR1, TUBB, PDGFRA, TUBB6, PDGFRB, TUBB8, TUBA1A, EGF, HTR2B, TUBA1B, TUBA1C, HTR2A
KEGG_PATHWAY	hsa04810:Regulation of actin cytoskeleton	26	2.59481	0.00132926	GNA13, DIAPH3, ITGA11, ITGA10, BDKRB2, ACTG1, EZR, TIAM2, TIAM1, ITGB8, EGF, FGF1, ACTB, ACTN1, ITGA2, MYL12A, ACTN3, ITGA6, CHRM3, CHRM2, RRAS2, CFL2, SCIN, PDGFRA, PDGFRB, F2R
KEGG_PATHWAY	hsa00140:Steroid hormone biosynthesis	10	0.998004	0.00160554	AKR1C3, CYP3A5, CYP1B1, HSD17B2, CYP1A1, HSD11B1, HSD11B2, SULT1E1, AKR1C1, CYP19A1
KEGG_PATHWAY	hsa04115:p53 signaling pathway	12	1.1976	0.00255171	CCNE2, CCNB1, CDK1, CCNB3, CCNB2, RRM2, TP53, PMAIP1, GADD45B, THBS1, GADD45A, GTSE1
KEGG_PATHWAY	hsa05222:Small cell lung cancer	13	1.29741	0.00478566	COL4A4, TRAF1, E2F1, E2F2, PTGS2, TP53, ITGA2, CCNE2, LAMB3, ITGA6, CDKN2B, RARB, TRAF5
KEGG_PATHWAY	hsa04512:ECM-receptor interaction	13	1.29741	0.00478566	COL4A4, ITGA11, ITGA2, ITGA10, COL5A3, HMMR, LAMB3, ITGA6, ITGB8, GP1BB, COMP, RELN, THBS1
KEGG_PATHWAY	hsa05410:Hypertrophic cardiomyopathy (HCM)	13	1.29741	0.00527437	ACTB, SLC8A1, PRKAG2, TGFB3, ITGA11, ITGA2, ITGA10, TPM1, ACTG1, SGCG, ITGA6, ITGB8, DMD
KEGG_PATHWAY	hsa04520:Adherens junction	12	1.1976	0.00679724	ACTG1, PTPRB, ACTB, IGF1R, TCF7, SORBS1, MET, LMO7, LEF1, ACTN1, ACTN3, INSR
KEGG_PATHWAY	hsa04114:Oocyte meiosis	15	1.49701	0.00689591	CDK1, PKMYT1, CDC20, CPEB1, CDC25C, ITPR1, CCNB1, CCNE2, IGF1R, MAD2L1, YWHAH, CCNB2, BUB1, FBXO5, CALM2
KEGG_PATHWAY	hsa05200:Pathways in cancer	32	3.19361	0.00953372	TRAF1, E2F1, E2F2, PTGS2, ARNT2, TGFB3, FOXO1, KIT, MMP1, CCNE2, IGF1R, LAMB3, CDKN2B, RARB, EGF, FGF1, TRAF5, CSF1R, COL4A4, TCF7, BMP2, MET, TP53, LEF1, ITGA2, BIRC5, HGF, RAD51, JUP, ITGA6, PDGFRA, PDGFRB
KEGG_PATHWAY	hsa04020:Calcium signaling pathway	20	1.99601	0.0108547	SLC8A1, SLC25A4, OXTR, BDKRB2, ITPR1, ATP2B1, EDNRA, PLCE1, ADRB2, ATP2B4, CHRM3, CHRM2, HTR7, ADRA1B, PDGFRA, PDGFRB, HTR2B, CALM2, F2R, HTR2A
KEGG_PATHWAY	hsa04914:Progesterone-mediated oocyte maturation	12	1.1976	0.015248	CCNB1, IGF1R, CDK1, CCNB3, MAD2L1, CCNB2, BUB1, PKMYT1, CPEB1, CDC25C, CCNA2, CDC25A
KEGG_PATHWAY	hsa04060:Cytokine-cytokine receptor interaction	26	2.59481	0.017119	CCL2, IL6ST, TGFB3, KIT, CCL7, CXCL10, LIF, TNFRSF11B, IFNE, CXCR4, IL1B, EGF, IL1A, CSF1R, GHR, BMP2, MET, IL24, HGF, TNFSF9, KDR, INHBB, IFNAR2, TNFSF13B, PDGFRA, PDGFRB
KEGG_PATHWAY	hsa05414:Dilated cardiomyopathy	12	1.1976	0.0242032	ACTG1, ACTB, SLC8A1, SGCG, ITGA6, ITGB8, DMD, TGFB3, ITGA11, ITGA10, ITGA2, TPM1
KEGG_PATHWAY	hsa05218:Melanoma	10	0.998004	0.0283544	E2F1, E2F2, IGF1R, MET, PDGFRA, TP53, PDGFRB, HGF, EGF, FGF1
KEGG_PATHWAY	hsa00380:Tryptophan metabolism	7	0.698603	0.0333685	TDO2, CYP1B1, CYP1A1, AOX1, AANAT, IL4I1, ACAT2
KEGG_PATHWAY	hsa05214:Glioma	9	0.898204	0.0373041	E2F1, E2F2, IGF1R, PDGFRA, TP53, PDGFRB, EGF, CALM2, SHC4
KEGG_PATHWAY	hsa05219:Bladder cancer	7	0.698603	0.0411993	E2F1, RPS6KA5, E2F2, TP53, EGF, THBS1, MMP1
KEGG_PATHWAY	hsa05215:Prostate cancer	11	1.0978	0.0446776	E2F1, CCNE2, E2F2, IGF1R, TCF7, PDGFRA, TP53, PDGFRB, LEF1, FOXO1, EGF
KEGG_PATHWAY	hsa03030:DNA replication	6	0.598802	0.0665497	PRIM1, RFC4, POLE2, PRIM2, MCM5, MCM6
KEGG_PATHWAY	hsa04350:TGF-beta signaling pathway	10	0.998004	0.0839741	INHBB, BMP2, CDKN2B, COMP, FST, RBL1, TGFB3, SMURF2, THBS1, BMP6
KEGG_PATHWAY	hsa04010:MAPK signaling pathway	23	2.29541	0.0934134	NTF3, RELB, TP53, TGFB3, FLNC, RPS6KA5, BDNF, PLA2G4A, MAP3K4, DUSP1, RASGRP3, RRAS2, MAP3K8, PDGFRA, IL1B, PDGFRB, DUSP9, FGF1, GADD45B, EGF, GADD45A, IL1A, PLA2G2F
